# Supplementary material for: An integrated roadmap of European sea bass (Dicentrarchus labrax) spermatogenesis across the annual reproductive cycle
Source: Front Cell Dev Biol. 2026 Jun 24;14:1852477. doi: 10.3389/fcell.2026.1852477 (PMC13342237; doi:10.3389/fcell.2026.1852477)
Supplement: Supplementary file 1 [file Table2.xlsx]

## Sheet: Supplementary_table_S2_RNA_sequ
Supplementary Table 2. RNA-seq library quality metrics. Raw (40.8-49.0 M) and clean (40.4–48.4 M) reads, RIN values,
error rates, Q20/Q30 scores, and GC content for all 18 libraries sequenced on the Illumina NovaSeq 6000.
Stages_replicates	RINe	raw_reads	raw_bases	clean_reads	clean_bases	error_rate	Q20	Q30	GC_pct
SI_1	8.8	42110217	12.6	41740973	12.5	0.03	96.71	91.49	47.13
SI_2	8.1	43165826	12.9	42748573	12.8	0.03	97.05	92.24	46.32
SI_3	5.5	40790029	12.2	40426950	12.1	0.03	97.1	92.36	46.04
SII_1	8.1	45321948	13.6	44891968	13.5	0.03	96.79	91.64	45.69
SII_2	8.2	44976853	13.5	44601297	13.4	0.03	96.79	91.63	47.2
SII_3	7.2	41152606	12.3	40810454	12.2	0.03	96.71	91.49	46.77
SIII_1	8	42788895	12.8	42318766	12.7	0.03	96.65	91.38	46.77
SIII_2	8.6	46090926	13.8	45588858	13.7	0.03	96.11	89.9	46.83
SIII_3	7.2	46976569	14.1	46545392	14	0.03	96.9	91.92	46.73
SIV_1	7	43458479	13	42978467	12.9	0.03	96.18	90.31	46.73
SIV_2	8.8	42248421	12.7	41789359	12.5	0.03	96.36	90.73	47.45
SIV_3	6.7	41336966	12.4	40894233	12.3	0.03	97.03	92.15	47.7
SV_1	8	42735124	12.8	41758788	12.5	0.03	96.67	91.52	45.48
SV_2	8.9	45805905	13.7	44625745	13.4	0.03	96.65	91.46	46.01
SV_3	8.4	42743127	12.8	42251179	12.7	0.03	96.83	91.65	45.72
SVI_1	7.9	44875729	13.5	44368832	13.3	0.03	96.61	91.08	43.93
SVI_2	9.1	43689847	13.1	43246177	13	0.03	96.9	91.84	45.8
SVI_3	7.5	48983920	14.7	48434261	14.5	0.03	96.75	91.52	44.52
