# Supplementary material for: An integrated roadmap of European sea bass (Dicentrarchus labrax) spermatogenesis across the annual reproductive cycle
Source: Front Cell Dev Biol. 2026 Jun 24;14:1852477. doi: 10.3389/fcell.2026.1852477 (PMC13342237; doi:10.3389/fcell.2026.1852477)
Supplement: Supplementary file 2 [file Table3.xlsx]

## Sheet: Supplementary_table_S3_RNASeq_D
Supplementary Table 3. Differentially expressed genes across spermatogenic stages. DEGs for each contrast relative to SI, with normalised counts, log2FC values, padj, annotation.
Comparison	GeneID	SI_readcount	S_compared_readcount	log2FoldChange_sign_changed	pval	padj	Gene name
SIIIvsSI	Cluster-112523.6335	0	30.2279	20.852	9.65e-08	0.00015775	fba1
SVvsSI	Cluster-112523.20686	2.94308	58818	14.304	8.72e-95	6.72e-90	cimap1b
SIVvsSI	Cluster-112523.20926	0.293493	4502.07	13.956	6.06e-30	1.56e-27	tmem81
SVvsSI	Cluster-112523.93833	0	1758.26	13.567	1.07e-26	1.26e-23	tcb2
SIVvsSI	Cluster-112523.20686	2.98882	28194	13.243	4.18e-135	8.25e-131	cimap1b
SVvsSI	Cluster-112523.110217	0	1382.96	13.221	3.94e-25	4.16e-22	cenp-h
SVvsSI	Cluster-112523.20926	0.283281	2597.12	13.168	5.29e-23	4.67e-20	tmem81
SVvsSI	Cluster-112523.81492	32.9447	253383	12.909	7.27e-113	1.68e-107	athb
SVvsSI	Cluster-112523.12926	0.259682	1976.68	12.774	3.81e-23	3.38e-20	akap9
SVvsSI	Cluster-112523.12927	0	885.117	12.577	3.74e-22	3.08e-19	stpa
SVvsSI	Cluster-112523.26251	5.41791	32150.3	12.552	3.99e-73	1.15e-68	zapb
SIVvsSI	Cluster-112523.105700	0	652.033	12.13	5.32e-23	8.28e-21	lva
SVvsSI	Cluster-112523.6335	0	578.167	11.963	5.95e-19	3.42e-16	fbaa
SVvsSI	Cluster-112523.107571	0	557.709	11.911	2e-20	1.36e-17	zwint-1
SVvsSI	Cluster-112523.95546	0	554.338	11.902	6.58e-20	4.27e-17	hipk
SVvsSI	Cluster-112523.12637	0.283281	982.345	11.766	1.62e-20	1.11e-17	pla2g3
SVvsSI	Cluster-112523.96445	1.28075	4459.61	11.755	4.01e-16	1.74e-13	uso1
SIVvsSI	Cluster-112523.107281	0.256752	968.966	11.74	1.24e-21	1.71e-19	golga6l22
SVvsSI	Cluster-112523.13079	0	424.686	11.517	1.46e-19	9.05e-17	colec10
SVvsSI	Cluster-112523.106011	0	420.567	11.504	2.78e-19	1.66e-16	myh7
SVvsSI	Cluster-112523.35205	0	414.533	11.482	5.24e-18	2.76e-15	psen1
SVvsSI	Cluster-112523.105700	0	396.47	11.419	4.63e-18	2.46e-15	cyr61
SIVvsSI	Cluster-112523.21518	2.01209	5344.04	11.319	2.36e-86	6.35e-83	myh8
SVvsSI	Cluster-112523.26544	8.98469	22309.5	11.282	1.65e-97	1.91e-92	tsc-22
SIVvsSI	Cluster-112523.21083	4.51017	11043.2	11.269	2.69e-133	4.9e-129	mlp1
SVvsSI	Cluster-112523.111545	0.566562	1268.1	11.228	6.31e-23	5.49e-20	pold3
SVvsSI	Cluster-112523.9604	0	347.267	11.227	3.85e-18	2.07e-15	abfb
SVvsSI	Cluster-112523.77355	0	312.75	11.076	3.78e-17	1.82e-14	hipk1
SVvsSI	Cluster-112523.32478	0	298.698	11.01	2.04e-07	2.06e-05	unc79
SVvsSI	Cluster-112523.107281	0.259682	542.154	10.908	1.95e-16	8.74e-14	golga6l22
SVvsSI	Cluster-112523.18064	0	273.049	10.88	5.96e-17	2.79e-14	hipk2
SVvsSI	Cluster-112523.20662	3.41916	6166.14	10.818	2.17e-45	1.32e-41	lrrc51
SVvsSI	Cluster-112523.24709	0.751539	1407.85	10.817	2.1e-27	2.59e-24	kcnmb
SIVvsSI	Cluster-112523.21270	4.19391	7510.39	10.804	6.61e-121	6.52e-117	larp6
SVvsSI	Cluster-112523.9543	0	248.024	10.741	8.07e-16	3.41e-13	hipk3
SVvsSI	Cluster-112523.20430	2.5851	4205.9	10.659	1.5e-40	5.51e-37	tils
SVvsSI	Cluster-112523.6140	0.259682	455.297	10.657	2.12e-16	9.51e-14	c2orf16
SVvsSI	Cluster-112523.23561	0	217.024	10.549	2.9e-15	1.16e-12	mb21d2
SVIvsSI	Cluster-112523.53360	1.32129	1783.93	10.438	5.08e-13	6.86e-09	rpl35
SVvsSI	Cluster-112523.19767	6.60223	8897.41	10.4	3.48e-63	7.31e-59	parp
SVvsSI	Cluster-112523.12904	0	195.746	10.4	4.34e-07	3.99e-05	zn106
SVvsSI	Cluster-112523.90736	0	195.42	10.397	1.48e-15	6.04e-13	red1
SVvsSI	Cluster-112523.21518	2.0362	2755.81	10.391	5.81e-14	2e-11	myh8
SIVvsSI	Cluster-112523.20871	3.8605	4574.91	10.263	8.41e-95	2.93e-91	klhl10
SVvsSI	Cluster-112523.112749	0	175.544	10.244	4.81e-15	1.86e-12	ascc2
SVvsSI	Cluster-112523.20871	3.79683	4441.76	10.209	4.95e-34	9.96e-31	klhl10
SIVvsSI	Cluster-112523.12372	1.38001	1513.14	10.163	5.48e-46	3.05e-43	tcf7l1b
SIVvsSI	Cluster-112523.106011	0	160.583	10.107	2.18e-15	1.57e-13	myh7
SVvsSI	Cluster-112523.100291	0.259682	307.697	10.091	1.86e-14	6.73e-12	rpb5
SIVvsSI	Cluster-112523.93251	5.92649	6528.53	10.086	1.2e-123	1.3e-119	gas8
SIVvsSI	Cluster-112523.21516	2.88378	3102.25	10.068	8.92e-80	1.73e-76	cep63-a
SVvsSI	Cluster-112523.93070	0.812491	847.474	10.065	6.22e-23	5.44e-20	gpld1
SIVvsSI	Cluster-112523.99925	3.87765	4171.65	10.053	2.93e-101	1.28e-97	ddb_g0272472
SVvsSI	Cluster-112523.13227	0	152.578	10.041	1.24e-14	4.53e-12	p87
SIVvsSI	Cluster-112523.20662	3.42005	3486.97	9.9947	1.38e-83	3.3e-80	lrrc51
SIVvsSI	Cluster-112523.12919	1.51256	1492.8	9.8938	2.39e-49	1.57e-46	myh10
SIVvsSI	Cluster-112523.13079	0	134.865	9.8562	1.99e-15	1.44e-13	colec10
SIVvsSI	Cluster-112523.77355	0	134.569	9.8536	1.85e-15	1.35e-13	hipk1
SVvsSI	Cluster-112523.107280	0	130.002	9.8096	1.09e-06	8.82e-05	meg10
SVvsSI	Cluster-112523.107401	0	129.178	9.8002	5.16e-06	0.00032908	cog5
SVvsSI	Cluster-112523.16167	0	128.679	9.7956	1.19e-13	3.97e-11	srrm1
SVvsSI	Cluster-112523.110081	0.283281	250.713	9.7947	3.46e-14	1.22e-11	pmaip1
SVvsSI	Cluster-112523.117280	0	126.826	9.7739	0.00018927	0.0064888	coaa
SVvsSI	Cluster-112523.114476	0	126.746	9.7737	7.73e-12	2.07e-09	rps31
SVvsSI	Cluster-112523.21083	4.46976	3749.82	9.7131	2.58e-12	7.34e-10	mlp1
SVvsSI	Cluster-112523.91873	0.283281	235.168	9.7036	7e-14	2.39e-11	zcchc
SVvsSI	Cluster-112523.99277	0.542963	437.734	9.6981	4.06e-16	1.76e-13	yihi
SVvsSI	Cluster-112523.20798	0.245928	229.362	9.6668	7.04e-14	2.4e-11	ramp4
SVvsSI	Cluster-112523.42237	7.38331	5775.43	9.6156	7.79e-84	3.61e-79	cenpf
SVvsSI	Cluster-112523.13015	0.849843	582.703	9.516	1.06e-22	9.18e-20	srrm3
SVvsSI	Cluster-112523.21516	2.88995	2008.19	9.4416	3.25e-31	5.34e-28	cep63-a
SVvsSI	Cluster-112523.50938	7.96362	5451.93	9.4239	1.78e-43	9.16e-40	ladderlectin
SVvsSI	Cluster-112523.79285	0.52921	357.239	9.4109	4.43e-16	1.91e-13	ryr
SIVvsSI	Cluster-112523.93833	0	98.7911	9.4063	1.72e-13	9.93e-12	tcb2
SVvsSI	Cluster-112523.20454	2.8565	1930.88	9.3988	1.72e-07	1.79e-05	lhx6
SVvsSI	Cluster-112523.112074	0	97.1069	9.3892	2.75e-11	6.59e-09	adig
SVvsSI	Cluster-1974.0	0	95.6795	9.3676	3.03e-12	8.51e-10	nefh
SVvsSI	Cluster-112523.21520	2.9649	1921.91	9.328	1.57e-09	2.72e-07	lcd1
SVvsSI	Cluster-112523.19793	2.63027	1683.98	9.3253	1.21e-45	7.57e-42	numa1
SVvsSI	Cluster-112523.18261	1.02497	665.7	9.3192	1.06e-21	8.15e-19	vegfab
SVvsSI	Cluster-112523.87473	2.67355	1682.36	9.311	4.27e-29	5.87e-26	zbed4
SVvsSI	Cluster-26571.0	0	91.5568	9.3056	1.08e-10	2.33e-08	hgf
SVvsSI	Cluster-112523.95079	2.29197	1453.12	9.2892	2.42e-25	2.62e-22	gvpo
SVvsSI	Cluster-112523.16933	0	87.173	9.2345	2.07e-11	5.12e-09	xrcc4
SVvsSI	Cluster-112523.22124	0.505611	311.913	9.2227	8.23e-16	3.46e-13	icmt
SVvsSI	Cluster-112523.9351	0	85.7656	9.2112	2.31e-11	5.6e-09	sfpq
SVvsSI	Cluster-112523.16176	0	84.4081	9.1871	3.13e-05	0.0014847	lrc43
SIVvsSI	Cluster-112523.23561	0	84.1044	9.178	4.89e-13	2.67e-11	mb21d2
SVvsSI	Cluster-112523.12979	0.519364	301.296	9.1685	2.01e-14	7.26e-12	pus3
SIVvsSI	Cluster-112523.29965	9.42924	5319.38	9.1583	3.2e-102	1.48e-98	cfap100
SVvsSI	Cluster-112523.7137	0	81.9238	9.1424	1.26e-11	3.22e-09	srp
SVvsSI	Cluster-112523.105768	0.519364	292.351	9.1257	2.89e-13	9.14e-11	ramac
SVvsSI	Cluster-112523.6077	0	79.9212	9.1083	1.98e-11	4.9e-09	orf4
SVvsSI	Cluster-112523.106571	0	79.8212	9.1053	3.64e-11	8.5e-09	leul
SVvsSI	Cluster-112523.12636	0	79.5102	9.0998	1.73e-11	4.34e-09	washc3
SVvsSI	Cluster-112523.27240	6.72853	3703.3	9.0989	4.23e-10	8.24e-08	myh7
SVvsSI	Cluster-112523.12915	4.47367	2376.16	9.0563	1.88e-56	2.55e-52	ccdc173
SIVvsSI	Cluster-112523.72630	7.51771	4027.21	9.0525	2.02e-114	1.54e-110	erich6
SVvsSI	Cluster-112523.64949	1.2709	690.202	9.0495	6.86e-30	1.03e-26	gm9a
SVvsSI	Cluster-112523.66198	1.56403	825.648	9.0386	1.8e-32	3.21e-29	smarce1
SVvsSI	Cluster-112523.28564	0.491857	269.417	9.0191	3.43e-14	1.21e-11	ag35
SVvsSI	Cluster-112523.98636	8.26066	4257.13	9.0103	5.15e-07	4.61e-05	dpola
SVvsSI	Cluster-112523.8979	0	74.3426	9.0052	7.26e-11	1.63e-08	tbf1
SVvsSI	Cluster-112523.106443	1.25715	650.71	8.973	1.92e-24	1.94e-21	golga4
SVvsSI	Cluster-112523.80739	0.997468	504.403	8.9264	2.1e-22	1.76e-19	tfb4
SVvsSI	Cluster-112523.97515	0.245928	137.201	8.9243	4.7e-11	1.08e-08	mapt
SIVvsSI	Cluster-112523.17408	9.81494	4714.76	8.9158	8.57e-125	1.01e-120	plcz1
SVvsSI	Cluster-112523.100287	2.01853	992.245	8.9067	6.52e-32	1.1e-28	trpr
SIIvsSI	Cluster-112523.20926	0.323786	146.222	8.8832	5.19e-12	3.13e-09	tmm81
SVvsSI	Cluster-112523.99925	3.88351	1779.92	8.8323	8.55e-36	2.08e-32	ddb_g0272472
SVvsSI	Cluster-112523.20071	3.86584	1739.5	8.804	1.51e-32	2.74e-29	rpl39
SVvsSI	Cluster-112523.97182	2.1109	929.122	8.7877	3.03e-31	5e-28	rps19
SIVvsSI	Cluster-112523.6140	0.256752	124.693	8.7797	4.76e-12	2.3e-10	c2orf16
SVvsSI	Cluster-112523.94968	1.39281	565.363	8.7257	3.74e-23	3.34e-20	ndufa5
SIVvsSI	Cluster-112523.84708	10.9051	4493.57	8.6981	4.71e-147	1.39e-142	prp2
SVvsSI	Cluster-112523.107234	1.28075	538.423	8.6953	5.17e-19	3.01e-16	atp8
SIVvsSI	Cluster-112523.105538	1.76931	753.827	8.6847	3e-45	1.62e-42	spapb18e9.04c
SVvsSI	Cluster-112523.12372	1.35545	551.269	8.6814	5.27e-08	6.27e-06	tcf7l1b
SVvsSI	Cluster-112523.7883	0	59.3125	8.6772	5.87e-10	1.11e-07	srrm2
SIVvsSI	Cluster-112523.12118	1.29255	536.552	8.6762	2.91e-32	8.66e-30	pgbd1
SVvsSI	Cluster-112523.6435	0	59.0904	8.6726	5.18e-10	9.96e-08	fap
SVvsSI	Cluster-112523.94714	1.2434	528.62	8.6725	1.8e-26	2.09e-23	cenp-r
SVvsSI	Cluster-112523.15221	1.91217	751.467	8.6572	1.24e-28	1.66e-25	ppdk
SVvsSI	Cluster-112523.63426	5.65611	2280.73	8.6533	2.84e-08	3.6e-06	trak1
SVvsSI	Cluster-112523.95719	0.983714	404.096	8.6525	3.46e-07	3.28e-05	cite3
SVvsSI	Cluster-112523.93481	0	58.12	8.6464	4.87e-10	9.42e-08	zmiz1
SVvsSI	Cluster-112523.12919	1.53059	608.235	8.6234	1.37e-08	1.9e-06	myh10
SIVvsSI	Cluster-112523.74470	1.51256	604.762	8.5914	2.13e-35	7.55e-33	pim1
SIVvsSI	Cluster-112523.20466	0.756281	302.801	8.5885	9.86e-22	1.37e-19	tmem240
SIIvsSI	Cluster-112523.20686	3.28276	1217.02	8.5743	1.7e-50	4.03e-45	cma1b
SVvsSI	Cluster-112523.115671	0	54.5733	8.5593	9.96e-10	1.79e-07	lmp1
SVvsSI	Cluster-112523.93133	2.21336	826.618	8.5319	2.6e-06	0.00018539	yl54
SVvsSI	Cluster-112523.83480	33.7786	12457.9	8.5276	3.96e-47	2.78e-43	ccsapb
SVvsSI	Cluster-112523.90096	274.791	98486.6	8.4856	2.09e-11	5.15e-09	ecm1
SVvsSI	Cluster-112523.13284	9.46279	3308.57	8.4508	5.6e-36	1.41e-32	fbxo39
SIVvsSI	Cluster-112523.12915	4.50138	1552.72	8.4392	2.92e-82	6.59e-79	ccdc173
SVvsSI	Cluster-112523.69034	3.47229	1147.99	8.3843	6.84e-37	1.88e-33	bbi
SVvsSI	Cluster-112523.7428	0	47.9765	8.3747	2.45e-08	3.16e-06	orf0
SVvsSI	Cluster-112523.12980	0.802645	260.648	8.3656	2.3e-15	9.27e-13	2
SVvsSI	Cluster-112523.105757	0	47.6337	8.3607	4.51e-09	7.1e-07	prpf8
SVvsSI	Cluster-112523.7857	0	47.7141	8.3604	9.11e-08	1.01e-05	dip2c
SIVvsSI	Cluster-112523.37858	0.513504	169.968	8.3379	3.64e-14	2.27e-12	hipk2
SIVvsSI	Cluster-112523.96523	15.9754	5168.39	8.3353	7.15e-131	1.06e-126	tekt2
SVvsSI	Cluster-112523.44476	32.48	10445.6	8.3313	1.47e-47	1.09e-43	cfap126
SIVvsSI	Cluster-112523.22027	3.93716	1237.74	8.2954	1.41e-62	1.52e-59	tchh
SVvsSI	Cluster-112523.110965	0.812491	247.311	8.287	6.44e-15	2.45e-12	pcv2
SVvsSI	Cluster-112523.90724	0.983714	321.146	8.2791	7.57e-20	4.85e-17	fbxo
SVvsSI	Cluster-112523.93251	5.9433	1853.21	8.2789	2.1e-26	2.43e-23	gas8
SVvsSI	Cluster-112523.108378	0	45.0429	8.2782	9.48e-09	1.38e-06	puha
SVvsSI	Cluster-112523.95512	3.63758	1117.42	8.2559	2.28e-39	7.45e-36	fkbp15
SVvsSI	Cluster-112523.117183	0	44.2564	8.2524	7.92e-08	8.99e-06	fam183a
SVvsSI	Cluster-112523.112252	0	44.0659	8.2482	5.62e-09	8.62e-07	tral
SIVvsSI	Cluster-112523.103541	5.94925	1826.11	8.2454	4.25e-93	1.42e-89	tbpl2
SVvsSI	Cluster-76061.0	0	43.7716	8.241	1.38e-07	1.48e-05	nwd2
SIVvsSI	Cluster-112523.9552	0	43.8253	8.2384	5.95e-10	2.18e-08	hipk3
SVvsSI	Cluster-112523.95181	44.0833	13267.8	8.2336	2.81e-07	2.74e-05	rln
SIVvsSI	Cluster-112523.85285	26.1968	7828.61	8.2171	7.23e-128	1e-123	cfap157
SVvsSI	Cluster-112523.29620	2.80743	845.951	8.2164	1.26e-26	1.48e-23	mtcl1
SVvsSI	Cluster-112523.8204	0	42.5794	8.2002	1.08e-08	1.55e-06	abrb
SIVvsSI	Cluster-112523.13284	9.52506	2784.71	8.1973	4.73e-96	1.72e-92	fbxo39
SVvsSI	Cluster-112523.73573	10.2123	2996.03	8.196	8.27e-56	1.06e-51	apoc-1
SVvsSI	Cluster-112523.24555	6.0849	1776.71	8.1955	1.91e-41	7.89e-38	ef-tu
SVvsSI	Cluster-112523.105858	0.775138	229.604	8.1939	3.07e-16	1.35e-13	tre1
SVvsSI	Cluster-112523.8704	0	42.0464	8.1843	7.18e-08	8.22e-06	scin
SVvsSI	Cluster-112523.12812	0	41.4089	8.1594	1.51e-07	1.59e-05	pycard
SVvsSI	Cluster-112523.6577	0	41.2878	8.1549	1.42e-08	1.95e-06	retn
SIVvsSI	Cluster-112523.96808	4.0749	1176.1	8.1415	3.37e-57	2.92e-54	myh4
SVvsSI	Cluster-112523.84708	10.8182	3005.11	8.1198	5.7e-33	1.09e-29	prp2
SVvsSI	Cluster-112523.88323	12.9842	3597.56	8.117	1.74e-35	4.02e-32	ccdc146
SIVvsSI	Cluster-112523.79552	18.9167	5203.05	8.0992	2.79e-31	7.75e-29	spag16
SVvsSI	Cluster-112523.116759	0	39.225	8.0831	9.4e-08	1.05e-05	b3gn3
SVvsSI	Cluster-112523.9235	0	39.2351	8.0825	2.39e-07	2.37e-05	inka2
SVvsSI	Cluster-112523.50486	0.491857	136.226	8.0785	0.00019584	0.0066825	sgol2
SVvsSI	Cluster-112523.8728	0	39.1252	8.0733	1.04e-07	1.14e-05	ats1
SVvsSI	Cluster-112523.20280	0	38.6143	8.0616	1.04e-07	1.14e-05	ccr9
SVvsSI	Cluster-112523.9933	0	38.5712	8.0584	2.3e-08	2.98e-06	lana1
SIVvsSI	Cluster-112523.82719	37.2808	9904.62	8.0561	1.31e-148	5.16e-144	gar2
SVvsSI	Cluster-112523.20276	2.01853	545.468	8.0461	1.06e-23	1e-20	gcsf
SVvsSI	Cluster-112523.61006	0	38.2527	8.0453	2.1e-08	2.75e-06	mfsd12
SIVvsSI	Cluster-112523.19793	2.62703	692.572	8.0414	7.89e-15	5.34e-13	ktn1
SVvsSI	Cluster-112523.13147	1.3417	345.387	8.0303	9.15e-18	4.66e-15	mdm10
SVvsSI	Cluster-112523.112571	0	37.5458	8.0137	1.89e-07	1.94e-05	plxb3
SVvsSI	Cluster-112523.21517	2.31948	603.186	8.0096	1.17e-22	1e-19	tprb
SIVvsSI	Cluster-112523.100290	7.21025	1853.01	7.9874	2.65e-80	5.5e-77	wdy
SVvsSI	Cluster-112523.16693	4.26509	1070.91	7.9822	1.12e-29	1.65e-26	il1b
SVvsSI	Cluster-112523.10280	0	36.2182	7.9666	3.54e-08	4.4e-06	prg4
SVvsSI	Cluster-112523.6469	0	36.0153	7.9588	6.07e-08	7.07e-06	sv2c
SVvsSI	Cluster-112523.12854	0	34.7756	7.9106	3.31e-07	3.16e-05	psb7
SVvsSI	Cluster-112523.63940	18.2312	4377.86	7.9065	1.72e-33	3.37e-30	tex36
SVvsSI	Cluster-112523.5384	0	34.7	7.9054	7.91e-08	8.97e-06	npffr2
SIVvsSI	Cluster-112523.73171	4.92225	1190.39	7.9048	4.98e-61	4.95e-58	rtase
SVvsSI	Cluster-112523.6673	0	34.6438	7.9043	8.34e-08	9.41e-06	crbg1
SVvsSI	Cluster-112523.105538	1.79027	434.712	7.9029	4.91e-19	2.86e-16	spapb18e9.04
SIVvsSI	Cluster-112523.18745	6.47991	1559.74	7.9011	2.61e-12	1.31e-10	znf729
SVvsSI	Cluster-112523.20797	6.26809	1500.95	7.8809	3.03e-35	6.87e-32	med19
SVvsSI	Cluster-112523.12183	0	33.7211	7.8635	1.16e-07	1.26e-05	sem3d
SIVvsSI	Cluster-112523.61006	0	33.674	7.8503	1.43e-08	4.31e-07	mfsd12
SVvsSI	Cluster-112523.86233	1.22964	288.615	7.8474	8.05e-07	6.78e-05	rnf17
SVvsSI	Cluster-112523.98445	0	33.3618	7.8439	1.63e-07	1.71e-05	clip2
SVvsSI	Cluster-112523.104667	0.259682	64.9623	7.8438	1.49e-07	1.57e-05	ats7
SVvsSI	Cluster-112523.22283	2.0637	478.309	7.8424	2.5e-21	1.87e-18	cyba
SVvsSI	Cluster-112523.9602	0	33.0824	7.8355	1.21e-07	1.31e-05	pa2g4
SVvsSI	Cluster-112523.116050	0	33.0547	7.8343	2.35e-07	2.33e-05	gima4
SVvsSI	Cluster-112523.12375	0	32.8475	7.8261	8.62e-08	9.68e-06	grip1
SVvsSI	Cluster-112523.9969	0	32.7258	7.8229	2.35e-07	2.34e-05	ccm2l
SVvsSI	Cluster-112523.18096	0	32.646	7.8187	1.48e-07	1.56e-05	ats6
SVvsSI	Cluster-112523.7739	0	32.1875	7.7992	3.32e-07	3.17e-05	nhrf2
SVvsSI	Cluster-112523.106134	0	32.0081	7.7883	8.7e-07	7.23e-05	eya1
SVvsSI	Cluster-1431.1	0	31.968	7.7877	4.2e-07	3.88e-05	cstn2
SVvsSI	Cluster-112523.17823	0	31.9691	7.7872	1.19e-07	1.29e-05	cad96
SVvsSI	Cluster-112523.7867	0	31.8275	7.7821	2.23e-07	2.24e-05	sacs
SVvsSI	Cluster-112523.112018	0	31.9017	7.782	6.46e-07	5.65e-05	rpc5
SVvsSI	Cluster-112523.7664	0	31.8331	7.7814	1.38e-07	1.48e-05	atd2b
SVvsSI	Cluster-112523.115489	0	31.6897	7.7729	1.27e-06	0.00010056	ahr
SVvsSI	Cluster-112523.72630	7.53875	1650.81	7.7713	2.82e-28	3.73e-25	erich6
SIVvsSI	Cluster-112523.111583	1.02701	228.286	7.7653	3.46e-21	4.57e-19	srrm2
SVvsSI	Cluster-112523.106574	0	31.4409	7.7622	1.81e-07	1.86e-05	plat1
SVvsSI	Cluster-8414.0	0	31.3836	7.7614	7.39e-07	6.31e-05	ttll2
SVvsSI	Cluster-112523.18732	0	31.4041	7.7608	1.24e-07	1.34e-05	nac2
SIVvsSI	Cluster-112523.6544	0.728332	169.238	7.7557	2.06e-17	1.84e-15	crwn2
SIVvsSI	Cluster-112523.44476	32.7607	7035.01	7.7544	2.9e-114	2.14e-110	cfap126
SVvsSI	Cluster-112523.5492	0	31.0865	7.749	3.78e-07	3.54e-05	ttc12
SVvsSI	Cluster-112523.94992	12.1758	2618.69	7.7435	1.22e-55	1.48e-51	dad2
SVvsSI	Cluster-112523.5990	0	30.885	7.7402	1.26e-06	9.99e-05	gnrr2
SVvsSI	Cluster-112523.6093	0	30.9464	7.7396	1.95e-07	1.98e-05	pdli4
SVvsSI	Cluster-42211.0	0	30.9367	7.7371	8.21e-07	6.89e-05	cds2
SVvsSI	Cluster-112523.6464	0	30.8377	7.7324	1.63e-07	1.71e-05	ppr1b
SVvsSI	Cluster-112523.9804	0	30.5823	7.7236	2.79e-07	2.72e-05	myoz2
SVvsSI	Cluster-112523.6191	0	30.4922	7.7175	3.51e-07	3.32e-05	pde9a
SVvsSI	Cluster-112523.6258	0	30.4335	7.716	1.75e-07	1.82e-05	ccn2
SVvsSI	Cluster-112523.9956	2.26625	471.614	7.7144	8.7e-05	0.0034478	acm3
SIVvsSI	Cluster-112523.21930	48.4005	10162.2	7.7131	2.95e-32	8.75e-30	slc1a1
SIIvsSI	Cluster-112523.6335	0	33.2963	7.7115	6.1e-08	1.22e-05	fba1
SIVvsSI	Cluster-112523.8973	0	30.4672	7.7081	1.93e-08	5.68e-07	myocd
SIVvsSI	Cluster-112523.66708	90.6111	18978.8	7.7078	1.18e-132	1.99e-128	tent5c
SIVvsSI	Cluster-112523.88323	13.0745	2708.85	7.7051	5.96e-95	2.11e-91	ccdc146
SVvsSI	Cluster-112523.35204	2.59291	542.453	7.6989	5.78e-27	6.93e-24	sae2
SVvsSI	Cluster-112523.5706	0	29.9519	7.6942	4.03e-07	3.74e-05	zn644
SVvsSI	Cluster-112523.126029	0	29.899	7.692	3.37e-07	3.2e-05	ptprc
SIVvsSI	Cluster-112523.21838	19.7852	4047.98	7.6793	4.49e-148	1.52e-143	fndc11
SVvsSI	Cluster-112523.109706	0	29.6495	7.678	4.69e-07	4.25e-05	rhag
SVvsSI	Cluster-112523.6328	0	29.6113	7.6751	4.03e-07	3.74e-05	cdcp1
SVvsSI	Cluster-112523.6648	0	29.5419	7.6696	3.71e-07	3.47e-05	cnnm2
SVvsSI	Cluster-112523.10105	0	29.4262	7.6682	3.13e-07	3.01e-05	shank3
SVvsSI	Cluster-112523.9318	0	29.3191	7.6642	4.8e-07	4.33e-05	zn319
SVvsSI	Cluster-112523.7255	0	29.1865	7.6571	3.53e-07	3.33e-05	cpne5
SVvsSI	Cluster-112523.64322	26.84	5376.17	7.6468	1.51e-46	1.03e-42	lrrc72
SVvsSI	Cluster-112523.32462	0	28.9108	7.6428	4.83e-07	4.36e-05	ripk4
SIIvsSI	Cluster-112523.96445	1.39883	285.036	7.641	2.28e-21	1.25e-17	uso1
SVvsSI	Cluster-112523.81220	2.0598	414.957	7.637	2.37e-26	2.73e-23	stc1
SVvsSI	Cluster-3522.0	0	28.58	7.6262	3.59e-07	3.38e-05	parvg
SVvsSI	Cluster-112523.12514	0	28.4721	7.6226	1.83e-06	0.00013744	s10i
SVvsSI	Cluster-112523.94967	0	28.4126	7.6165	1.19e-06	9.46e-05	chm4c
SVvsSI	Cluster-112523.8079	0	28.3223	7.61	1.47e-06	0.00011389	m4k3
SIVvsSI	Cluster-112523.42237	7.43069	1432.95	7.595	3.84e-26	7.66e-24	ddb_g0290503
SVvsSI	Cluster-112523.8567	0	27.9099	7.59	7.94e-07	6.69e-05	cp4f3
SVvsSI	Cluster-112523.10341	0.245928	54.2542	7.5854	9.49e-07	7.79e-05	hmcn1
SVvsSI	Cluster-112523.9636	0	27.7109	7.5819	5.4e-07	4.81e-05	str6l
SVvsSI	Cluster-112523.6243	0	27.7206	7.5781	4.73e-07	4.28e-05	glrb
SVvsSI	Cluster-112523.6273	0	27.4958	7.5662	1.12e-06	9.05e-05	coa8
SVvsSI	Cluster-112523.8041	0	27.237	7.5572	6.67e-07	5.8e-05	zc12c
SVvsSI	Cluster-112523.17780	0	27.3168	7.5557	1.01e-06	8.2e-05	aifm3
SVvsSI	Cluster-112523.74149	63.2964	11911.1	7.5552	5.13e-35	1.13e-31	c5orf49
SVvsSI	Cluster-112523.93793	1.51683	292.443	7.5542	8.3e-21	5.91e-18	asph
SVvsSI	Cluster-112523.105911	0	26.9201	7.5402	7.34e-07	6.28e-05	apol6
SVvsSI	Cluster-1549.0	0	26.2262	7.5018	6.02e-06	0.00037495	pdia4
SVvsSI	Cluster-112523.116864	0	26.2532	7.5005	6.87e-07	5.93e-05	rhbt2
SVvsSI	Cluster-112523.51637	0	26.2301	7.4992	1.13e-06	9.07e-05	igs21
SVvsSI	Cluster-112523.6364	0	26.2251	7.4964	1.52e-06	0.00011713	kcnh5
SVvsSI	Cluster-112523.116452	0	26.0518	7.4916	7.6e-07	6.45e-05	sgip1
SVvsSI	Cluster-112523.74470	1.53059	279.451	7.4843	1.62e-20	1.11e-17	pim2
SVvsSI	Cluster-67413.0	0	25.6678	7.4699	1.51e-06	0.0001166	atp4a
SVvsSI	Cluster-6045.0	0	25.5515	7.4628	3.59e-06	0.00024379	ppia
SVvsSI	Cluster-112523.107166	0	25.5614	7.4614	1.41e-06	0.00011008	tenr
SVvsSI	Cluster-112523.9200	0	25.1715	7.4449	2.45e-06	0.0001762	p66b
SVvsSI	Cluster-112523.18754	0.259682	49.2385	7.4439	2.69e-07	2.63e-05	myo5c
SVvsSI	Cluster-11412.0	0	25.0677	7.4388	4.24e-06	0.00028068	dmx1a
SVvsSI	Cluster-112523.6408	0	24.9973	7.4342	2.06e-06	0.00015243	parg
SVvsSI	Cluster-1706.0	0	24.9991	7.4314	1.78e-06	0.00013426	stxb
SVvsSI	Cluster-112523.7884	0	24.9624	7.4296	9.78e-07	7.99e-05	sygp1
SVvsSI	Cluster-112523.114308	0	24.9018	7.4293	8.48e-06	0.0005001	hecw1
SVvsSI	Cluster-112523.107132	0	24.9051	7.4292	2.18e-06	0.00015995	itr
SIVvsSI	Cluster-112523.28334	1.43072	228.668	7.4274	5.93e-24	1.01e-21	ascc2
SVvsSI	Cluster-112523.31635	1.10953	187.275	7.4262	2.75e-06	0.00019414	vang1
SVvsSI	Cluster-112523.6586	0	24.8481	7.4218	1.03e-06	8.36e-05	fxl18
SVvsSI	Cluster-112523.93796	11.9042	2033.6	7.4203	7.58e-44	4.17e-40	yjl225c
SVvsSI	Cluster-112523.40309	111.369	18943.2	7.4099	6e-30	9.14e-27	rsph14
SIVvsSI	Cluster-112523.29297	7.14917	1236.63	7.4095	1.2e-68	1.61e-65	kcnh5
SVvsSI	Cluster-4130.0	0	24.5462	7.4054	1.15e-06	9.21e-05	glt14
SIVvsSI	Cluster-112523.76809	48.6234	8223.1	7.4018	2.12e-136	4.57e-132	dcst2
SVvsSI	Cluster-112523.49757	0	24.5514	7.4015	4.21e-06	0.00027881	cdk17
SVvsSI	Cluster-112523.7103	0	24.3945	7.3997	3.1e-06	0.00021498	per2
SVvsSI	Cluster-112523.15246	5.02826	839.251	7.3929	7.35e-08	8.4e-06	ush1c
SVvsSI	Cluster-2356.1	0	24.1521	7.3836	1.7e-06	0.00012943	cbs
SVvsSI	Cluster-112523.103541	5.95315	996.984	7.3832	6.14e-21	4.44e-18	tbpl2
SVvsSI	Cluster-112523.5750	0	23.8973	7.3679	1.7e-06	0.00012943	arhg3
SIVvsSI	Cluster-112523.20057	16.8834	2804.22	7.3577	1.13e-112	8.09e-109	hyal5
SVvsSI	Cluster-112523.8943	0	23.7988	7.3574	2.73e-06	0.00019308	prex1
SVvsSI	Cluster-112523.116310	0	23.6789	7.3503	2.04e-06	0.00015062	nagab
SVvsSI	Cluster-112523.18148	0.245928	45.9447	7.3463	7.07e-07	6.08e-05	sam10
SIVvsSI	Cluster-112523.21222	13.9933	2270.94	7.3461	4.7e-91	1.48e-87	fam187a
SVvsSI	Cluster-112523.68923	0	23.5523	7.3434	3.54e-06	0.00024096	s43a3
SVvsSI	Cluster-112523.93797	4.99303	806.66	7.3378	1.1e-35	2.62e-32	rdx
SVvsSI	Cluster-112523.101781	0	23.3954	7.334	2.64e-06	0.0001879	dyh5
SVvsSI	Cluster-112523.110622	0	23.2921	7.3307	1.62e-05	0.00086162	srms
SVvsSI	Cluster-112523.6133	0	23.089	7.3164	2.07e-06	0.00015263	avr2b
SVvsSI	Cluster-112523.13226	0	23.0204	7.3152	9.17e-06	0.00053376	bgin
SVvsSI	Cluster-112523.7985	0	22.96	7.3091	2.78e-06	0.00019637	tnr5
SVvsSI	Cluster-112523.114347	0	23.035	7.3085	2.7e-05	0.0013184	mfi
SVvsSI	Cluster-112523.18918	0.245928	44.5653	7.3039	4.01e-07	3.72e-05	slik6
SIIvsSI	Cluster-112523.97396	0	25.0792	7.3035	3.02e-06	0.00033912	gapdh
SVvsSI	Cluster-112523.114116	0	22.8046	7.3015	3.21e-06	0.00022148	b4gn2
SVvsSI	Cluster-112523.113757	0	22.7433	7.2958	5.57e-06	0.00035147	cpne4
SVvsSI	Cluster-112523.114311	0	22.7451	7.293	1.13e-05	0.00063519	cxg1
SVvsSI	Cluster-112523.109100	9.18733	1439.57	7.2922	1.87e-30	2.91e-27	cfap58
SVvsSI	Cluster-112523.9965	0.259682	44.3046	7.2918	1.51e-06	0.00011704	vpp4
SIVvsSI	Cluster-112523.63940	18.2567	2842.96	7.279	2.67e-80	5.5e-77	tex36
SVvsSI	Cluster-45941.0	0	22.411	7.2728	1.86e-05	0.00096246	k1614
SVvsSI	Cluster-112523.73560	60.9114	9368.93	7.2661	5.73e-25	6.03e-22	arg1
SVvsSI	Cluster-112523.116142	0	22.1405	7.2582	4.25e-06	0.0002809	kirr3
SVvsSI	Cluster-1698.1	0	22.1105	7.2563	4.7e-06	0.00030522	pls
SIIvsSI	Cluster-112523.17498	1.50136	219.756	7.2476	1.88e-21	1.06e-17	chew
SVvsSI	Cluster-4387.0	0	21.894	7.2352	1.6e-05	0.0008515	nell1
SVvsSI	Cluster-112523.110013	0	21.8595	7.2326	8.91e-06	0.00052081	nek10
SVvsSI	Cluster-112523.6229	0	21.7175	7.2307	4.46e-06	0.00029203	msrb3
SVvsSI	Cluster-112523.115844	0	21.7557	7.2261	9.64e-06	0.00055743	prlhr
SVvsSI	Cluster-112523.5758	0	21.5745	7.2207	2.7e-05	0.0013191	cf161
SVvsSI	Cluster-48950.0	0	21.4683	7.2117	7.96e-06	0.00047386	tpl2b
SVvsSI	Cluster-112523.117064	0	21.459	7.2109	3.71e-06	0.00025089	bend7
SVIvsSI	Cluster-112523.4324	0	25.1997	7.2104	8.96e-06	0.0029494	comm
SVvsSI	Cluster-112523.6349	0	21.3912	7.2086	4.59e-06	0.00029902	igdc3
SVvsSI	Cluster-14778.0	0	21.4276	7.2069	5.62e-06	0.00035406	nign1
SVvsSI	Cluster-112523.117765	0	21.3137	7.2016	6.32e-06	0.00039109	sv2
SVvsSI	Cluster-112523.116308	0	21.2759	7.2009	8.51e-06	0.00050112	zdh23
SVvsSI	Cluster-13498.0	0	21.1943	7.1962	3.72e-05	0.0017181	nrn1
SVvsSI	Cluster-112523.116256	0	21.2216	7.1958	5.5e-06	0.00034768	gp180
SVvsSI	Cluster-112523.26180	0	21.1404	7.1938	4.82e-05	0.002131	cad18
SIVvsSI	Cluster-112523.109100	9.21398	1344.73	7.1907	1.16e-86	3.19e-83	cfap58
SVvsSI	Cluster-112523.114115	0	21.0455	7.1864	7.84e-06	0.00046794	abtb2
SIVvsSI	Cluster-112523.17815	12.0475	1725.75	7.1742	3.42e-70	4.88e-67	usp37
SVvsSI	Cluster-112523.44478	0	20.9054	7.1719	1.4e-05	0.00076252	cb016
SVvsSI	Cluster-112523.27085	0.283281	40.6274	7.1704	5.95e-07	5.25e-05	tex47
SVvsSI	Cluster-112523.6740	0	20.9143	7.1694	1.6e-05	0.00085483	cntn3
SVvsSI	Cluster-112523.8772	0	20.8308	7.1691	4.75e-06	0.00030756	nqo1
SVvsSI	Cluster-112523.9317	0	20.8023	7.1689	1.33e-05	0.00073018	sez6
SVvsSI	Cluster-112523.6210	0	20.6728	7.1568	5.12e-06	0.00032729	prsr2
SVvsSI	Cluster-112523.114297	0	20.6502	7.1505	1.95e-05	0.0010006	ttbk1
SVvsSI	Cluster-112523.116375	0	20.5816	7.1493	1.08e-05	0.00061236	muc2
SVvsSI	Cluster-112523.22027	3.91695	556.351	7.1485	1.42e-18	7.88e-16	tchh
SVvsSI	Cluster-112523.8744	0	20.5727	7.1448	6.06e-05	0.0025643	h11
SVvsSI	Cluster-112523.81500	0.259682	39.822	7.1426	5.16e-07	4.61e-05	gp149
SVvsSI	Cluster-1576.0	0	20.3866	7.1341	8.68e-06	0.0005099	jak2
SVvsSI	Cluster-112523.19588	0.245928	39.4932	7.1299	3.1e-06	0.00021521	limk1
SVvsSI	Cluster-112523.27396	89.1821	12490.2	7.1298	6.66e-30	1.01e-26	h1-1
SVvsSI	Cluster-112523.15220	5.28413	737.703	7.1294	2.79e-27	3.41e-24	supv3l1
SVvsSI	Cluster-1397.0	0	20.1946	7.1237	6.4e-05	0.002683	iqgap3
SVvsSI	Cluster-112523.112517	0	20.2423	7.1227	1.09e-05	0.00061962	mk04
SVvsSI	Cluster-112523.8451	0	20.1516	7.1187	7.72e-06	0.0004622	cx6b1
SVvsSI	Cluster-75568.3	0	20.0415	7.1149	2.35e-05	0.0011741	ch25h
SVvsSI	Cluster-7617.0	0	20.0309	7.1126	2.2e-05	0.0011127	rpl18
SVvsSI	Cluster-112523.6068	0	19.9842	7.1053	1.1e-05	0.00062095	f117b
SVvsSI	Cluster-112523.7001	1.02497	143.197	7.1034	4.06e-13	1.25e-10	arsr
SVvsSI	Cluster-112523.89192	0.283281	38.4569	7.0917	6.42e-07	5.62e-05	caf1b
SVvsSI	Cluster-89538.1	0	19.6759	7.0886	9.86e-06	0.00056754	myf6
SVvsSI	Cluster-112523.6104	0	19.6939	7.0855	8.74e-06	0.00051273	znrf2
SVvsSI	Cluster-112523.110952	0	19.5497	7.0736	1.04e-05	0.00059181	ab1ip
SVvsSI	Cluster-112523.110153	0	19.4222	7.0673	3.88e-05	0.0017831	tt39b
SVvsSI	Cluster-3645.0	0	19.3335	7.0631	1.08e-05	0.00061276	fem1a
SVvsSI	Cluster-47095.0	0	19.2781	7.0587	2.22e-05	0.0011202	ubql1
SVvsSI	Cluster-112523.7312	0	19.2699	7.0563	1.44e-05	0.00078048	reep6
SVvsSI	Cluster-112523.13094	0	19.2376	7.0542	1.05e-05	0.00059686	fgf1
SVvsSI	Cluster-112523.6211	0	19.2009	7.0518	1.17e-05	0.00065385	ctf18
SVvsSI	Cluster-112523.115463	0	19.2534	7.051	1.26e-05	0.00069776	cp26b
SVvsSI	Cluster-112523.95065	0	19.0998	7.0476	3.85e-05	0.0017692	sv2a
SVvsSI	Cluster-112523.29347	69.0251	9129.99	7.0474	7.91e-36	1.95e-32	znrf1
SVvsSI	Cluster-112523.106063	0	19.1796	7.0459	1.85e-05	0.00095881	zmym4
SVvsSI	Cluster-112523.22888	1.2945	171.347	7.0358	5.41e-17	2.55e-14	phldb1
SVvsSI	Cluster-112523.18175	0.519364	68.561	7.0352	4.23e-07	3.9e-05	gcp60
SVvsSI	Cluster-112523.13237	0	18.9196	7.0317	1.7e-05	0.00089836	ccnb2
SIVvsSI	Cluster-112523.93709	0.513504	68.4764	7.0295	1.11e-09	3.92e-08	spag6
SVvsSI	Cluster-112523.17668	0.283281	36.6525	7.0215	1.15e-05	0.00064604	ucma
SVvsSI	Cluster-112523.28279	0.283281	36.492	7.013	1.37e-06	0.00010727	scrl
SVvsSI	Cluster-112523.116411	0	18.5349	7.0037	3.75e-05	0.0017313	pipna
SVvsSI	Cluster-112523.34714	0	18.5495	7.0026	4.32e-05	0.0019419	foxg1
SVvsSI	Cluster-112523.106651	0	18.5667	7.0023	1.16e-05	0.00064849	di2ba
SVvsSI	Cluster-112523.9123	0	18.5652	7.0001	3.98e-05	0.0018205	wnt5a
SVvsSI	Cluster-112523.5755	0	18.5431	6.9969	6.57e-05	0.0027424	ppip1
SVvsSI	Cluster-112523.29965	9.31126	1185.87	6.994	7.59e-07	6.45e-05	cfap100
SIVvsSI	Cluster-112523.8434	0.485555	66.5026	6.9931	1.4e-09	4.91e-08	gabrg2
SVvsSI	Cluster-112523.80075	0	18.2704	6.9785	1.31e-05	0.00072046	phop1
SVvsSI	Cluster-2051.0	0	18.1127	6.9691	1.96e-05	0.0010051	zn648
SVvsSI	Cluster-112523.12462	0.259682	35.284	6.9651	1.4e-06	0.00010881	cor2a
SVvsSI	Cluster-112523.27226	0	18.0505	6.9645	2.04e-05	0.0010385	myct1
SVvsSI	Cluster-112523.78935	7.76701	974.215	6.9634	1.2e-40	4.46e-37	slc6a
SVvsSI	Cluster-112523.32776	3.94446	491.284	6.9617	1.38e-17	6.89e-15	zdhhc23
SVvsSI	Cluster-112523.96808	4.10974	510.04	6.945	8.39e-18	4.32e-15	golgb1
SVvsSI	Cluster-112523.113239	0	17.7786	6.9438	3.49e-05	0.0016308	ttc29
SVIvsSI	Cluster-112523.41484	0.330323	40.7315	6.9429	1.14e-05	0.0034686	k1c18
SVvsSI	Cluster-12505.0	0	17.7565	6.9402	2.42e-05	0.0012006	efhc1
SVvsSI	Cluster-33760.0	0.245928	34.6913	6.9401	1.68e-06	0.00012793	h2a
SVvsSI	Cluster-112523.6276	0	17.753	6.9379	4.84e-05	0.0021366	atr
SVvsSI	Cluster-112523.111974	0	17.6159	6.9296	2.77e-05	0.0013428	anr29
SVvsSI	Cluster-112523.115998	0	17.7017	6.9291	2.67e-05	0.0013043	nect3
SVvsSI	Cluster-112523.90401	0.519364	63.685	6.9268	7.4e-08	8.45e-06	styl1
SVvsSI	Cluster-112523.79275	2.12465	256.327	6.9263	2.61e-19	1.57e-16	tebpb
SVvsSI	Cluster-112523.12070	0	17.4279	6.913	2.27e-05	0.0011373	havr1
SVvsSI	Cluster-112523.6490	6.78711	814.619	6.9106	6.78e-06	0.00041463	cst6
SVvsSI	Cluster-112523.6028	0	17.2979	6.9045	6.16e-05	0.0025979	grik4
SVvsSI	Cluster-112523.16605	1.62889	193.485	6.9042	1.1e-05	0.00062078	f222b
SVvsSI	Cluster-112523.6274	0	17.3436	6.9041	1.99e-05	0.0010184	dcst2
SVvsSI	Cluster-112523.110215	0	17.3238	6.9	2.56e-05	0.001262	bscl2
SVvsSI	Cluster-112523.112220	0	17.1293	6.8876	2.48e-05	0.0012264	zc12b
SVvsSI	Cluster-112523.115675	0	17.0754	6.8851	6.01e-05	0.0025497	nr4a1
SVvsSI	Cluster-112523.6377	0	17.0338	6.882	4.47e-05	0.001997	ryr3
SVvsSI	Cluster-112523.116859	0	17.0555	6.8817	2.61e-05	0.0012833	pex1
SIVvsSI	Cluster-112523.84615	33.1136	3901.77	6.8744	6.49e-91	2.02e-87	tex47
SVvsSI	Cluster-112523.13348	0	16.9758	6.8727	4.35e-05	0.0019537	cyria
SIVvsSI	Cluster-112523.27396	89.4253	10406.5	6.8626	1.97e-86	5.37e-83	h1-1
SVvsSI	Cluster-112523.7972	0	16.7974	6.8612	3.84e-05	0.0017676	ppbt
SVvsSI	Cluster-112523.8724	0.245928	32.6588	6.858	7.38e-06	0.00044506	tbx2b
SVvsSI	Cluster-112523.72813	0	16.7476	6.8545	4.95e-05	0.0021775	kif5a
SVvsSI	Cluster-112523.7309	0	16.6937	6.8524	5.86e-05	0.0024972	btk
SVvsSI	Cluster-112523.10377	0.245928	32.5565	6.8499	2.19e-05	0.0011062	esyt1
SVvsSI	Cluster-112523.5650	0	16.6877	6.8495	7.85e-05	0.0031753	st14
SVvsSI	Cluster-112523.10282	5.9905	690.145	6.8443	4.37e-34	8.94e-31	cwf15
SVvsSI	Cluster-112523.105337	0.283281	32.4534	6.8423	4.93e-06	0.00031746	ildr1
SIVvsSI	Cluster-112523.24407	120.758	13846.7	6.8413	3.14e-112	2.12e-108	fbxo36
SVvsSI	Cluster-112523.82796	0.491857	59.0668	6.8375	2.18e-07	2.19e-05	cd274
SVvsSI	Cluster-1279.0	0	16.5598	6.8375	0.00010237	0.0039243	rpl10
SVvsSI	Cluster-112523.6466	0	16.3895	6.8272	0.00010622	0.0040492	epd1
SVvsSI	Cluster-5183.0	0	16.2914	6.8172	7.74e-05	0.0031422	at2b2
SVvsSI	Cluster-112523.115670	0.283281	31.7957	6.8156	1.29e-05	0.00071002	drc2
SVvsSI	Cluster-112523.5687	0	16.3187	6.8149	3.23e-05	0.0015244	clm7
SVvsSI	Cluster-112523.116231	0	16.2591	6.8149	6.24e-05	0.0026269	ltbp1
SVvsSI	Cluster-112523.8978	0	16.3381	6.8144	7.03e-05	0.0029001	doc2a
SVvsSI	Cluster-112523.6468	0	16.2763	6.8142	4.77e-05	0.0021089	rgrf1
SVvsSI	Cluster-112523.6318	0	16.2075	6.8113	0.00021442	0.007188	sia8e
SVvsSI	Cluster-1742.0	0	16.1992	6.8097	7.55e-05	0.0030752	nudt2
SVvsSI	Cluster-112523.116453	0	16.1565	6.8043	4.81e-05	0.002124	rab31
SVvsSI	Cluster-112523.12902	0	16.149	6.7986	0.00013388	0.0048883	glsk
SVvsSI	Cluster-112523.124041	0	16.11	6.7953	5.1e-05	0.0022328	pcbp4
SVvsSI	Cluster-112523.115518	0	16.0767	6.795	3.96e-05	0.0018114	pkp1
SVvsSI	Cluster-112523.6713	0	15.955	6.7884	0.00016897	0.0059166	cad11
SVvsSI	Cluster-112523.115209	0	15.9777	6.7869	7.35e-05	0.0030101	tba1c
SVvsSI	Cluster-112523.8848	0	16.0062	6.7864	3.85e-05	0.0017718	hrgp
SVIvsSI	Cluster-64079.0	0.305639	36.4912	6.7851	1e-05	0.0031645	rpob
SVvsSI	Cluster-13526.0	0	16.0403	6.785	0.00011294	0.0042496	ibp5
SVvsSI	Cluster-112523.117172	0	15.9808	6.7843	7.66e-05	0.0031134	ats15
SVvsSI	Cluster-112523.44462	7.34026	815.097	6.7805	2.3e-24	2.29e-21	agnogene
SVvsSI	Cluster-112523.13108	0.505611	57.0327	6.7764	8.5e-08	9.58e-06	plxd1
SVvsSI	Cluster-5070.0	0	15.7874	6.7683	8.26e-05	0.003303	gnao
SVvsSI	Cluster-112523.34880	0.491857	56.3036	6.7682	1.15e-07	1.25e-05	hsp7c
SVvsSI	Cluster-112523.13044	0	15.7242	6.7654	5.8e-05	0.0024756	n2f1a
SVvsSI	Cluster-8000.0	0	15.6826	6.7616	6.93e-05	0.0028661	ats2
SVvsSI	Cluster-112523.41484	0.283281	30.6815	6.7605	8.43e-06	0.00049704	krt18
SVvsSI	Cluster-112523.10274	0	15.6582	6.7571	4.61e-05	0.0020493	kpra
SVvsSI	Cluster-112523.116905	0	15.601	6.7555	0.0002594	0.0083814	tmem65
SVvsSI	Cluster-112523.50646	1.03873	113.029	6.7552	6.36e-12	1.72e-09	crf1
SVvsSI	Cluster-23693.0	0.245928	30.3463	6.7524	8.43e-06	0.00049704	jdp2
SVvsSI	Cluster-112523.7084	0	15.5892	6.7513	0.00011253	0.0042376	cyb
SVvsSI	Cluster-20467.0	0.283281	30.3517	6.7495	1.11e-05	0.00062782	scam5
SVvsSI	Cluster-112523.74562	31.906	3437.72	6.7493	5.06e-43	2.44e-39	mrpl37
SVvsSI	Cluster-112523.115714	0	15.5684	6.7493	5.72e-05	0.002448	pxmp2
SVvsSI	Cluster-13840.0	0	15.4923	6.7428	6.11e-05	0.0025831	apba1
SVvsSI	Cluster-112523.19429	0	15.5357	6.7411	6.6e-05	0.0027527	mprip
SVvsSI	Cluster-112523.73171	4.91442	526.893	6.7376	1.12e-21	8.62e-19	rtase
SVvsSI	Cluster-112523.26272	0.245928	29.9256	6.7266	1.33e-05	0.00073045	anr40
SVvsSI	Cluster-112523.115394	0	15.3125	6.7264	0.00019539	0.00667	ampn
SVvsSI	Cluster-112523.34357	0	15.3878	6.7248	0.00027856	0.0088727	ankub
SVvsSI	Cluster-3253.1	0	15.203	6.7151	0.00010257	0.0039294	hce2
SVvsSI	Cluster-112523.24951	102.877	10796.9	6.7148	3.89e-29	5.42e-26	ak1
SVvsSI	Cluster-112523.117440	0	15.1648	6.7091	0.00013417	0.0048966	rpl21
SVvsSI	Cluster-3885.0	0	14.9701	6.6937	0.00015612	0.0055411	co2a1
SIVvsSI	Cluster-112523.32465	0	15.1296	6.6936	4.9e-05	0.00080211	cfap57
SVvsSI	Cluster-112523.113182	0	15.0113	6.6922	7.45e-05	0.0030452	mpc1
SIVvsSI	Cluster-112523.68521	832.373	85929.8	6.6903	3.23e-109	1.91e-105	tck1
SVvsSI	Cluster-112523.16976	0.491857	53.2187	6.6871	1.79e-07	1.85e-05	s22a4
SVvsSI	Cluster-112523.9068	0	14.8637	6.679	0.0001216	0.0045183	ro52
SVvsSI	Cluster-112523.10253	0	14.8794	6.6761	0.00025276	0.0082186	prrt4
SIVvsSI	Cluster-112523.40309	110.821	11332.4	6.6757	4.92e-17	4.26e-15	rsph14
SVvsSI	Cluster-112523.17269	0.542963	53.874	6.6723	1.99e-07	2.02e-05	cata
SVvsSI	Cluster-112523.5829	0	14.7259	6.6717	0.000145	0.0052208	acha2
SVvsSI	Cluster-112523.116715	0	14.7348	6.6675	8.73e-05	0.0034585	wnt11
SVvsSI	Cluster-112523.77534	0	14.7094	6.6649	7.62e-05	0.0031003	dict
SVIvsSI	Cluster-112523.92898	0.660646	63.1412	6.6599	8.12e-08	0.00010838	evi2a
SVvsSI	Cluster-112523.59874	45.3839	4578.36	6.6575	4.34e-43	2.14e-39	fam166b
SVvsSI	Cluster-112523.9908	0	14.5813	6.6502	0.00010064	0.0038702	kif1a
SVvsSI	Cluster-112523.22281	0	14.4905	6.6452	0.00010687	0.0040678	nmbr
SVvsSI	Cluster-112523.9193	0	14.5191	6.6445	8.74e-05	0.0034605	nram2
SVvsSI	Cluster-112523.91622	1.80996	182.553	6.6431	1.92e-18	1.06e-15	srp54
SVvsSI	Cluster-112523.34388	50.1137	4991.86	6.6379	1.06e-24	1.1e-21	ankrd45
SVvsSI	Cluster-1374.0	0	14.4153	6.635	0.00014509	0.0052226	prva
SVvsSI	Cluster-112523.8205	0	14.3213	6.632	0.00014502	0.0052208	acha3
SVvsSI	Cluster-112523.117348	0	14.3074	6.6305	0.00016448	0.0057864	apol3
SVvsSI	Cluster-112523.29961	0.491857	51.2317	6.6283	1.4e-07	1.49e-05	f184b
SVvsSI	Cluster-112523.21494	7.23177	713.841	6.628	2.75e-07	2.69e-05	xpp3
SIVvsSI	Cluster-112523.95512	3.63488	362.646	6.6279	4.57e-32	1.34e-29	fkbp15
SVvsSI	Cluster-112523.7308	0	14.2763	6.6251	0.00020236	0.0068622	nck2
SVvsSI	Cluster-112523.116271	0	14.2209	6.62	0.00010372	0.0039662	blvrb
SVvsSI	Cluster-112523.112449	0.491857	50.4665	6.6098	2.94e-07	2.85e-05	cacb1
SVvsSI	Cluster-112523.40050	9.68097	939.976	6.6085	4.81e-20	3.16e-17	cfap157
SVvsSI	Cluster-112523.12104	0.775138	76.0828	6.6053	3.4e-07	3.23e-05	nckx1
SIIIvsSI	Cluster-112523.23572	0	16.2261	6.6046	2.29e-05	0.008477	mak10
SVvsSI	Cluster-112523.18349	0	14.0237	6.5984	0.00030143	0.0094549	s29a4
SVvsSI	Cluster-112523.95927	0	14.0099	6.5971	0.00021208	0.0071278	nep1
SVvsSI	Cluster-112523.117058	0.802645	76.6797	6.5932	1.12e-07	1.22e-05	ten3
SVvsSI	Cluster-112523.8010	0	13.9429	6.5904	0.00013938	0.0050492	pol4
SVvsSI	Cluster-13898.0	0	13.9601	6.5892	0.0001315	0.0048204	pvr
SVvsSI	Cluster-112523.36574	3.98181	381.054	6.5824	2.38e-05	0.001186	pygl
SVvsSI	Cluster-112523.103160	0	13.8748	6.5807	0.00013756	0.0049967	itam
SVvsSI	Cluster-112523.6765	0.245928	27.0145	6.5765	2.9e-05	0.0013971	efcb6
SVvsSI	Cluster-112523.6367	0	13.7669	6.5758	0.00027343	0.0087406	radil
SVvsSI	Cluster-112523.39048	0	13.8526	6.5756	0.00017617	0.006114	gabr2
SVvsSI	Cluster-112523.20466	0.765293	74.5796	6.5753	6.92e-10	1.29e-07	tmem240
SVvsSI	Cluster-112523.7623	0	13.6466	6.5586	0.00015462	0.0054996	tnnt2
SVvsSI	Cluster-112523.117530	0	13.6661	6.5574	0.00013482	0.0049139	lyl1
SIVvsSI	Cluster-112523.12262	2.26366	220.686	6.5562	1.27e-27	2.79e-25	fabp7
SVvsSI	Cluster-59158.0	0.519364	49.1186	6.5497	9.59e-07	7.86e-05	myct
SVvsSI	Cluster-112523.19822	0.775138	73.0183	6.5433	4.54e-07	4.14e-05	vim
SIVvsSI	Cluster-112523.6160	0	13.5313	6.5376	2.49e-05	0.0004342	wdr49
SVIvsSI	Cluster-112523.13121	0.330323	30.6419	6.5333	5.32e-05	0.0093017	rl1
SVvsSI	Cluster-112523.75846	1.22964	115.097	6.5248	0.00017131	0.0059791	stard9
SIVvsSI	Cluster-112523.64322	26.9679	2466.29	6.5174	7.73e-79	1.48e-75	lrrc72
SVvsSI	Cluster-112523.106245	0	13.2282	6.5139	0.00017393	0.0060542	megf6
SVvsSI	Cluster-112523.114437	0	13.1683	6.5077	0.00021844	0.0072995	rgl2
SVvsSI	Cluster-112523.28263	0.259682	25.6379	6.5066	2.45e-05	0.0012121	z36l3
SVvsSI	Cluster-112523.17408	9.76764	885.893	6.5036	4.38e-07	4.02e-05	plcz1
SVvsSI	Cluster-18200.0	0.283281	25.4963	6.4994	0.00017753	0.0061557	e2f6
SVvsSI	Cluster-112523.6621	0	13.1218	6.4965	0.00022598	0.0075134	cox6a
SVvsSI	Cluster-112523.8926	0	13.0596	6.4902	0.00022123	0.0073768	rimb2
SVvsSI	Cluster-112523.20468	0.765293	69.9867	6.49	8.44e-07	7.04e-05	anx13
SVvsSI	Cluster-1327.0	0	12.9996	6.4839	0.00020867	0.007037	pv1
SVvsSI	Cluster-112523.5416	0	12.948	6.4819	0.00023392	0.0077351	dffa
SVvsSI	Cluster-112523.6638	0	12.9457	6.4818	0.00017249	0.006013	abcc3
SVvsSI	Cluster-109556.0	0	12.9434	6.4817	0.0001786	0.0061852	bglap
SVvsSI	Cluster-112523.35839	55.6057	4962.86	6.4805	7.86e-18	4.07e-15	mc2r
SVvsSI	Cluster-112523.18368	0.491857	46.0217	6.4777	5.02e-07	4.5e-05	xylt1
SIVvsSI	Cluster-112523.94500	1.96699	165.766	6.4754	7.88e-23	1.21e-20	c22orf31
SVvsSI	Cluster-112523.19149	2.16794	187.575	6.4653	1.64e-17	8.07e-15	chs5
SVvsSI	Cluster-112523.8819	0	12.7659	6.4629	0.00030079	0.0094444	nr3aa
SIVvsSI	Cluster-112523.7635	0.97111	91.242	6.4609	1.03e-12	5.43e-11	prph2
SVvsSI	Cluster-2071.0	0	12.7292	6.4595	0.00025607	0.0083039	grb1l
SVvsSI	Cluster-112523.6316	0	12.7015	6.4566	0.00021268	0.0071426	fa10
SVvsSI	Cluster-112523.25928	0.775138	68.6173	6.4553	1.1e-07	1.2e-05	cda
SIVvsSI	Cluster-112523.98996	0	12.7493	6.4512	4.09e-05	0.00068107	pum2
SVvsSI	Cluster-47588.0	0.245928	24.7107	6.4508	2.78e-05	0.0013455	edc3
SVvsSI	Cluster-112523.106954	5.536	478.022	6.4329	2.27e-06	0.00016529	cntp5
SVvsSI	Cluster-112523.12512	0.259682	24.2743	6.4287	2.32e-05	0.0011606	lck
SVvsSI	Cluster-112523.116302	0	12.4291	6.4204	0.00024615	0.0080511	pk1l1
SVvsSI	Cluster-112523.106284	0.245928	24.1143	6.4145	0.00023751	0.0078294	mrp2a
SVvsSI	Cluster-112523.106635	0.283281	23.9622	6.4125	4.57e-05	0.0020359	casp8
SVvsSI	Cluster-112523.97586	0	12.3152	6.4118	0.00026274	0.0084681	nalf1
SIVvsSI	Cluster-112523.16167	0	12.3585	6.4107	0.0001401	0.0020747	srrm1
SIVvsSI	Cluster-112523.39546	363.074	30809.2	6.4071	9.44e-112	6.21e-108	tekt1
SVvsSI	Cluster-112523.20944	1.2709	109.81	6.401	5.62e-13	1.69e-10	mere
SVvsSI	Cluster-9738.0	0	12.2092	6.4003	0.00030661	0.009582	stxa
SIVvsSI	Cluster-112523.83029	1.52135	131.319	6.3886	2.3e-19	2.52e-17	dnah8
SVvsSI	Cluster-112523.7146	0	12.0328	6.3774	0.00028485	0.0090375	p33mx
SVvsSI	Cluster-13760.0	0	12.0268	6.3728	0.00030955	0.0096619	h6s3b
SVvsSI	Cluster-21298.0	0.566562	44.341	6.3663	7.39e-06	0.00044542	fam49a
SVvsSI	Cluster-112523.80843	42.0846	3467.1	6.3652	1.3e-23	1.22e-20	endod1
SIVvsSI	Cluster-44596.0	0	11.8726	6.3494	8.12e-05	0.0012679	adgrf3
SVvsSI	Cluster-112523.110274	0.52921	42.7234	6.3431	3.72e-06	0.00025168	lrc52
SIVvsSI	Cluster-112523.56740	17.561	1420.66	6.3352	6.44e-16	4.92e-14	tuba1b
SVvsSI	Cluster-112523.94887	22.7911	1825.51	6.3234	7.26e-22	5.72e-19	prom1
SIVvsSI	Cluster-112523.116415	0	11.6092	6.3154	0.00017507	0.002536	slc25a25
SIVvsSI	Cluster-112523.19696	0.513504	41.6469	6.3109	1.19e-07	3.11e-06	pacrg
SVvsSI	Cluster-112523.12680	0.259682	22.3889	6.3085	0.00031316	0.0097496	wsdu1
SIVvsSI	Cluster-112523.79513	16.417	1312.43	6.3053	6.31e-74	1.04e-70	togaram1
SVvsSI	Cluster-112523.7219	0.259682	22.142	6.2894	7.34e-05	0.0030054	ampo
SIVvsSI	Cluster-112523.13015	0.880478	63.0613	6.2825	2.87e-09	9.57e-08	srrm3
SVvsSI	Cluster-112523.115868	0.283281	21.8963	6.2817	6.05e-05	0.0025619	cxb4
SIIvsSI	Cluster-112523.95079	2.4889	198.024	6.2784	2.23e-19	7.3e-16	gvpo
SVvsSI	Cluster-112523.6407	0.259682	21.688	6.2615	9.76e-05	0.003777	fbn2
SVvsSI	Cluster-112523.82069	4.36552	337.702	6.2607	5.72e-20	3.74e-17	usp
SVvsSI	Cluster-112523.91766	165.957	12702.1	6.2586	5.51e-39	1.75e-35	cyb5d1
SIVvsSI	Cluster-112523.23042	73.7062	5634.61	6.255	5.08e-101	2.15e-97	has1
SVvsSI	Cluster-21446.0	0.283281	21.4466	6.2503	8.59e-05	0.0034125	rps23
SIVvsSI	Cluster-112523.77414	1.08651	80.244	6.246	3.62e-13	2e-11	zbbx
SVvsSI	Cluster-20763.0	0.283281	21.3036	6.2413	6.22e-05	0.0026171	nmde3
SVvsSI	Cluster-112523.33935	131.323	9913.19	6.2382	1.04e-28	1.42e-25	rnf115
SVvsSI	Cluster-112523.92898	0.566562	40.2063	6.2336	1.46e-06	0.00011324	pdgfd
SIVvsSI	Cluster-112523.25323	1.85677	138.478	6.231	1.38e-20	1.72e-18	trim21
SIVvsSI	Cluster-112523.59874	45.7338	3410.36	6.224	1.01e-79	1.94e-76	fam166b
SVvsSI	Cluster-112523.67211	15.9272	1177.71	6.2132	1.17e-38	3.6e-35	slbp2
SVIvsSI	Cluster-112523.73560	71.3992	5276.23	6.2077	5.73e-06	0.0021859	arg1
SVvsSI	Cluster-112523.31533	0.505611	38.1048	6.1943	2.18e-06	0.00016	mp2k2
SVvsSI	Cluster-112523.81499	10.8811	791.365	6.1894	5.1e-28	6.59e-25	rnf7
SVvsSI	Cluster-112523.11608	0.491857	37.6998	6.1882	3.7e-06	0.0002505	zn366
SVvsSI	Cluster-112523.113812	0.259682	20.5087	6.1802	0.00010051	0.0038662	syub
SVvsSI	Cluster-112523.28352	0.245928	20.3985	6.1773	6.86e-05	0.0028448	dlk1
SVvsSI	Cluster-112523.7185	0.283281	20.358	6.1725	6.7e-05	0.0027883	rhog
SVvsSI	Cluster-112523.100841	0.245928	20.2723	6.1626	0.00010781	0.0040932	urom
SVvsSI	Cluster-112523.115308	0.283281	20.1989	6.1617	0.00019388	0.006629	klk8
SIVvsSI	Cluster-112523.114279	0	10.2975	6.1545	0.00026042	0.0036235	itgb1
SVvsSI	Cluster-112523.110721	0.283281	20.0311	6.1537	0.00027384	0.0087491	dok2
SVvsSI	Cluster-112523.77972	0.259682	20.0468	6.1515	0.00020474	0.0069297	prod
SIVvsSI	Cluster-112523.18598	74.1723	5259.46	6.1497	8.82e-69	1.2e-65	ak8
SVvsSI	Cluster-112523.42783	1.02497	73.7601	6.1477	5.19e-08	6.2e-06	slc66a2
SVvsSI	Cluster-112523.12176	0.259682	19.8929	6.1446	0.00022494	0.0074854	gp171
SIVvsSI	Cluster-33128.0	0	10.3103	6.1398	0.00041638	0.0055119	cygb2
SIVvsSI	Cluster-112523.12812	0	10.239	6.1357	0.00021378	0.0030334	pycard
SVvsSI	Cluster-112523.79276	0.542963	37.1598	6.1335	4.56e-06	0.00029749	f219a
SIVvsSI	Cluster-112523.100309	0	10.1694	6.1269	0.00021219	0.0030126	cfap161
SVvsSI	Cluster-113989.0	0.52921	36.7472	6.1239	7.52e-06	0.00045164	akna
SVvsSI	Cluster-112523.90075	0.849843	55.8579	6.1134	1.8e-07	1.86e-05	mnx1
SIVvsSI	Cluster-112523.44151	20.9619	1455.8	6.1089	1.1e-73	1.79e-70	mybl1
SIIvsSI	Cluster-112523.53524	0.265001	21.1798	6.0989	9.62e-05	0.0059379	rpl18a
SVvsSI	Cluster-112523.68291	0.245928	19.2087	6.0884	0.0001178	0.0044027	pomt
SVvsSI	Cluster-112523.11667	0.245928	18.9701	6.0697	0.00025643	0.0083108	irl1b
SVvsSI	Cluster-50299.0	0.259682	19.0271	6.0695	0.0002609	0.0084191	cfa58
SIVvsSI	Cluster-112523.14077	98.9551	6635.55	6.0665	4.63e-106	2.44e-102	wdr66
SVvsSI	Cluster-112523.81970	9.73623	651.53	6.0645	7.98e-05	0.0032165	tyro
SVvsSI	Cluster-112523.6288	0.52921	34.922	6.0527	1.11e-05	0.00062409	rgl1
SVvsSI	Cluster-112523.18260	1.63873	105.477	6.0433	8.66e-11	1.9e-08	faap100
SVvsSI	Cluster-112523.16963	1.07217	69.6486	6.0387	1.87e-08	2.48e-06	gpr160
SIVvsSI	Cluster-112523.23606	2.67256	173.531	6.036	5.11e-22	7.32e-20	jup
SIVvsSI	Cluster-112523.86671	0	9.50757	6.034	0.0003507	0.0047295	clcn5
SVvsSI	Cluster-112523.6120	8.75251	564.882	6.018	1.34e-29	1.96e-26	l3
SVvsSI	Cluster-112523.32646	12.1699	788.926	6.0159	1.2e-14	4.41e-12	pim1
SIVvsSI	Cluster-112523.73461	67.9892	4389.85	6.0094	3.78e-67	4.78e-64	ccdc122
SVvsSI	Cluster-112523.78906	61.589	3960.99	6.0063	8.18e-28	1.03e-24	hyls1
SVvsSI	Cluster-67175.0	0.259682	18.0067	5.9996	0.00020634	0.0069748	tle1
SIVvsSI	Cluster-112523.33935	132.082	8421.81	5.9952	9.27e-99	3.72e-95	rnf115
SVvsSI	Cluster-112523.86234	0.566562	34.1253	5.9946	1.44e-05	0.00077936	foxo1
SVvsSI	Cluster-112523.31493	0.52921	33.4381	5.9924	5.18e-05	0.0022618	kmt5a
SIVvsSI	Cluster-75993.0	0	9.28077	5.9896	0.00050656	0.0065568	stat5a
SVvsSI	Cluster-112523.105851	0.505611	32.8229	5.9878	0.00011262	0.0042397	tal1
SIVvsSI	Cluster-112523.106031	0	9.25371	5.986	0.00053515	0.0068852	uap1l1
SVvsSI	Cluster-112523.110999	1.83747	114.522	5.9631	7.19e-10	1.34e-07	cox8a
SVvsSI	Cluster-112523.79277	1.03873	65.1369	5.959	1.58e-07	1.66e-05	kcnn3
SVvsSI	Cluster-112523.96795	0.775138	48.5444	5.9576	2.17e-07	2.18e-05	ada22
SVIvsSI	Cluster-112523.561	0.660646	39.1253	5.9563	4.32e-05	0.0082792	lorf2
SIVvsSI	Cluster-112523.34388	50.2954	3120.65	5.9543	8.4e-93	2.76e-89	ankrd45
SVIvsSI	Cluster-112523.5791	1.24119	76.2307	5.9482	1.95e-06	0.0010473	rl10
SVvsSI	Cluster-112523.21222	13.8913	852.529	5.9396	4.59e-06	0.00029902	fam187a
SIVvsSI	Cluster-112523.84623	0	8.87841	5.9323	0.00051142	0.006614	vmn2r1
SVvsSI	Cluster-112523.13051	0.737785	46.7074	5.9299	9.78e-06	0.00056411	shl2a
SVvsSI	Cluster-112523.116088	4.48742	272.526	5.9284	8.26e-20	5.26e-17	agp1
SVvsSI	Cluster-112523.60965	3.44276	208.018	5.9222	9.93e-15	3.69e-12	pnma1
SIVvsSI	Cluster-33760.0	0.242777	17.1933	5.9216	7.04e-05	0.0011137	h2afv
SVvsSI	Cluster-60534.1	0.245928	17.0896	5.9174	0.00031388	0.0097652	mnar1
SVvsSI	Cluster-112523.110797	0.491857	30.8509	5.9086	3.22e-05	0.0015222	snx27
SVvsSI	Cluster-112523.30048	0.245928	16.8791	5.9037	0.0002242	0.0074618	kcnk3
SIVvsSI	Cluster-112523.100530	11.4321	685.718	5.8988	3.84e-48	2.39e-45	ttc24
SVvsSI	Cluster-112523.12127	0.542963	31.5041	5.8957	7.27e-06	0.00043975	siah1
SVvsSI	Cluster-112523.57629	82.3575	4903.18	5.8957	1.27e-24	1.31e-21	tuba
SVvsSI	Cluster-112523.47731	0.283281	16.6772	5.8847	0.00025532	0.008283	fltop
SVvsSI	Cluster-112523.74983	533.279	31220.4	5.8714	3.04e-25	3.24e-22	atad2
SVvsSI	Cluster-112523.57548	109.422	6400.69	5.87	6.61e-21	4.75e-18	galnt6
SVvsSI	Cluster-112523.109629	0.245928	16.479	5.8689	0.00026927	0.0086351	pgap3
SIVvsSI	Cluster-112523.78088	92.8968	5344.95	5.8456	5.04e-65	6.09e-62	cfap61
SVvsSI	Cluster-112523.60291	260.412	14842.8	5.8331	2.69e-20	1.8e-17	ple
SIVvsSI	Cluster-112523.57727	773.486	43991.4	5.8297	9.22e-121	8.73e-117	pld3
SVvsSI	Cluster-112523.92230	142.477	8096.92	5.8286	4.69e-16	2.01e-13	cpxm1
SVvsSI	Cluster-112523.15304	0.519364	29.5679	5.8232	6.74e-05	0.0028001	adro
SVvsSI	Cluster-112523.96592	0.849843	45.5597	5.8168	1.76e-06	0.00013309	kif2a
SIVvsSI	Cluster-112523.78706	243.915	13639.7	5.8048	1.72e-103	8.29e-100	dnajb13
SIVvsSI	Cluster-112523.74983	533.977	29775.1	5.8008	1.33e-87	3.76e-84	atad2
SVvsSI	Cluster-112523.33325	7.87313	437.446	5.7968	1.2e-17	6e-15	eny2
SVIvsSI	Cluster-71933.1	1.93257	105.149	5.7959	8.46e-08	0.00011154	cat
SVvsSI	Cluster-112523.6986	0.542963	29.1251	5.7827	2.57e-05	0.0012654	vps16
SVvsSI	Cluster-112523.20484	16.2126	884.91	5.7696	1.01e-20	7.07e-18	nprl3
SVvsSI	Cluster-112523.13209	29.8616	1612.2	5.7572	2.85e-23	2.61e-20	flcn
SVIvsSI	Cluster-29769.0	1.58688	84.0646	5.7524	6.08e-08	9.24e-05	tpk1
SVvsSI	Cluster-112523.100211	0.505611	27.796	5.7454	4.28e-05	0.0019305	pspc1
SVvsSI	Cluster-112523.45567	6.86997	367.089	5.7286	1.03e-13	3.45e-11	cdkn3
SIVvsSI	Cluster-112523.20958	0.550245	27.9444	5.7256	7.26e-06	0.00013987	dnah12
SVvsSI	Cluster-39606.1	0.505611	27.0932	5.7102	0.00031515	0.0098008	coe1a
SIVvsSI	Cluster-112523.107606	9.11054	483.703	5.7069	3.78e-32	1.12e-29	hydin
SVvsSI	Cluster-112523.68521	824.096	42822.4	5.6995	1.92e-21	1.46e-18	tck1
SVIvsSI	Cluster-112523.5879	6.67783	342.51	5.6985	8.43e-19	3.23e-14	pnpla6
SVvsSI	Cluster-66800.0	0.737785	39.6355	5.6946	1.16e-05	0.00064788	atad3
SVvsSI	Cluster-112523.77123	639.482	32924.7	5.6861	1.83e-24	1.86e-21	pafah1b1b
SVvsSI	Cluster-112523.45761	552.162	28424.6	5.686	1.02e-20	7.14e-18	ckb
SIVvsSI	Cluster-112523.57629	82.5992	4248.8	5.685	1.4e-114	1.14e-110	tuba1c
SIVvsSI	Cluster-112523.60193	390.098	20041	5.6823	4.91e-68	6.49e-65	odf3l2
SVvsSI	Cluster-112523.9513	0.812491	40.1224	5.6595	6.67e-07	5.8e-05	klhl4
SVvsSI	Cluster-112523.110545	0.519364	26.3886	5.6594	6.91e-05	0.0028602	pgfrb
SVvsSI	Cluster-112523.76964	0.491857	25.9371	5.6525	6.05e-05	0.0025605	nfia
SVvsSI	Cluster-112523.107797	3.51177	178.99	5.6488	1.2e-11	3.08e-09	pycr1
SVvsSI	Cluster-112523.23042	73.5699	3682.19	5.6452	2.22e-05	0.0011173	hasa
SVvsSI	Cluster-112523.12262	2.27822	114.655	5.6314	8.81e-09	1.29e-06	fabp7
SVvsSI	Cluster-112523.6661	0.519364	25.8929	5.6255	0.00019638	0.0066967	dsg2
SVvsSI	Cluster-112523.7181	0.505611	25.5378	5.6246	6.74e-05	0.0028002	sgcd
SVvsSI	Cluster-112523.116439	0.788892	38.7046	5.6198	4.86e-05	0.0021449	klf1
SVvsSI	Cluster-112523.40262	55.2716	2711.51	5.6155	4.54e-22	3.68e-19	smpa
SVvsSI	Cluster-99938.0	0.519364	25.6319	5.6148	0.00013362	0.0048828	ncam1
SIVvsSI	Cluster-112523.64439	69.5352	3391.86	5.6119	1.36e-88	3.98e-85	mak
SVvsSI	Cluster-112523.88726	0.505611	25.3494	5.6098	6.87e-05	0.0028482	dcam
SVvsSI	Cluster-112523.74347	131.476	6404.66	5.6064	1.12e-24	1.16e-21	pacrg
SVIvsSI	Cluster-112523.93443	0.660646	30.6236	5.6039	5.17e-05	0.0091457	jam4
SIVvsSI	Cluster-112523.105637	0.242777	13.7637	5.6024	0.00023107	0.0032536	card14
SIVvsSI	Cluster-112523.34883	323.118	15679.3	5.6006	9.56e-72	1.5e-68	spa17
SVvsSI	Cluster-112523.73701	11.1881	543.699	5.6005	1.16e-14	4.27e-12	atp5if1b
SVvsSI	Cluster-112523.17814	23.7004	1147.46	5.5968	1.02e-13	3.41e-11	usp37
SVvsSI	Cluster-112523.79331	0.52921	25.4467	5.5919	0.00012066	0.0044914	tagl
SIVvsSI	Cluster-112523.24951	104.683	5035.67	5.5894	1.06e-14	7.11e-13	ak1
SVvsSI	Cluster-112523.19491	0.52921	25.2651	5.585	6.31e-05	0.002651	cdk6
SVvsSI	Cluster-112523.94500	1.92202	90.3189	5.5834	2.01e-08	2.65e-06	c22orf31
SIVvsSI	Cluster-112523.105548	43.2553	2063.15	5.581	5.55e-67	6.99e-64	sun3
SIVvsSI	Cluster-112523.55841	47.7414	2281.43	5.576	2.84e-81	6.12e-78	fam160a1
SIVvsSI	Cluster-112523.99667	0.742307	37.1644	5.5745	8.75e-08	2.33e-06	asic1c
SIVvsSI	Cluster-112523.77280	211.726	10069.7	5.5732	9.08e-119	7.68e-115	cacna1i
SIVvsSI	Cluster-112523.104720	77.2501	3662.09	5.5653	2.19e-76	3.87e-73	dyrk2
SVvsSI	Cluster-112523.40449	1.10953	50.8761	5.5651	1.84e-06	0.00013836	acvr1
SVvsSI	Cluster-112523.107040	0.491857	24.2063	5.5628	0.00025928	0.0083801	tlr2
SVvsSI	Cluster-112523.16311	3.64149	172.367	5.5606	1.08e-10	2.35e-08	eml6
SIIIvsSI	Cluster-112523.106423	2.5539	124.42	5.5604	1.39e-10	1.08e-06	rnaset2l
SIVvsSI	Cluster-112523.95303	141.09	6632.09	5.5559	2.42e-101	1.08e-97	rsph1
SVvsSI	Cluster-112523.21930	48.5334	2280.11	5.5539	0.00020025	0.0068018	slc1a1
SIIvsSI	Cluster-112523.20430	2.8414	134.119	5.553	5.27e-16	8.25e-13	tils
SVvsSI	Cluster-112523.21838	19.7203	925.094	5.5519	7.04e-05	0.0029028	fndc11
SVvsSI	Cluster-112523.89563	1.03873	48.9081	5.5486	2.15e-07	2.16e-05	mark1
SVvsSI	Cluster-112523.9989	0.751539	36.2074	5.5463	4.17e-06	0.00027645	nckpl
SIIvsSI	Cluster-112523.21083	4.94659	229.941	5.544	3.15e-09	9.44e-07	mlp1
SIVvsSI	Cluster-112523.78158	31.2748	1453.54	5.5344	2.55e-68	3.42e-65	cfap53
SVvsSI	Cluster-112523.96458	0.751539	35.9186	5.5324	6.08e-06	0.00037818	ostm1
SIVvsSI	Cluster-112523.63251	259.554	12009.9	5.5314	1.35e-112	9.43e-109	rnf43
SVvsSI	Cluster-112523.20431	0.519364	24.1862	5.53	0.00011589	0.0043409	ga45b
SVvsSI	Cluster-112523.6939	0.566562	24.8091	5.5254	0.00015462	0.0054996	fiba
SVvsSI	Cluster-112523.71153	12.6143	580.551	5.525	1.93e-22	1.63e-19	zmym1
SVvsSI	Cluster-112523.26367	177.723	8173.68	5.5234	3.09e-23	2.82e-20	anxa13
SIVvsSI	Cluster-112523.66654	1335.46	61409.3	5.523	3.45e-82	7.63e-79	coa3a
SVvsSI	Cluster-112523.26887	89.4739	4097.9	5.5169	3.9e-22	3.19e-19	kiaa0895l
SVvsSI	Cluster-120118.0	0.519364	23.8659	5.512	0.00010683	0.0040669	tead1
SIVvsSI	Cluster-112523.13021	5.57031	253.439	5.5116	1.88e-20	2.31e-18	tfap2a
SVvsSI	Cluster-112523.35716	248.012	11233.2	5.5017	2.12e-22	1.77e-19	tp53inp2
SIIvsSI	Cluster-112523.21375	20.3703	931.477	5.4995	9.72e-48	1.15e-42	gt2d2
SVvsSI	Cluster-112523.111007	1.02107	46.4803	5.4829	6.09e-07	5.35e-05	mlkl
SIIvsSI	Cluster-112523.93251	6.48051	292.119	5.4824	2.91e-21	1.57e-17	gas8
SIVvsSI	Cluster-112523.28034	63.7112	2847.07	5.4798	7.79e-80	1.52e-76	pih1d3
SVvsSI	Cluster-112523.113906	4.65864	208.828	5.4791	1.8e-13	5.84e-11	lct
SVvsSI	Cluster-112523.13440	1.13312	47.9304	5.4683	1.05e-06	8.48e-05	ki16b
SIVvsSI	Cluster-112523.56289	76.017	3359.04	5.4648	3.94e-68	5.24e-65	lrrc74a
SVvsSI	Cluster-112523.39546	361.833	15950.7	5.4622	9.3e-14	3.13e-11	tekt1
SVvsSI	Cluster-112523.29621	19.4297	852.724	5.4515	3.12e-16	1.37e-13	rinb
SVvsSI	Cluster-112523.12848	1.28075	56.8692	5.4509	2.98e-07	2.88e-05	kcnb1
SVIvsSI	Cluster-112523.122153	2.53779	109.386	5.4502	1.38e-08	2.94e-05	petl
SIVvsSI	Cluster-112523.16777	35.4852	1550.64	5.4498	7.35e-62	7.53e-59	tpgs1
SVvsSI	Cluster-92891.1	0.505611	22.6222	5.4462	8.58e-05	0.0034104	tmod1
SIVvsSI	Cluster-112523.14442	0.256752	12.2347	5.4365	0.00058918	0.0075032	gabrr2
SVvsSI	Cluster-112523.79552	18.9339	821.571	5.4363	8.34e-12	2.22e-09	spag16
SVvsSI	Cluster-112523.35823	5.98456	259.479	5.4339	1.1e-18	6.14e-16	vpx
SIVvsSI	Cluster-112523.12460	42.7817	1840.47	5.4336	1.35e-75	2.33e-72	cdhr2
SVvsSI	Cluster-112523.117054	23.4682	1015.58	5.4336	4.08e-12	1.12e-09	ncoa7
SVvsSI	Cluster-112523.59581	1801.9	77856.6	5.4332	0.00012587	0.0046441	apoa4
SIIvsSI	Cluster-112523.24709	0.810038	36.4351	5.4288	1.33e-06	0.00016984	kcnmb
SIIIvsSI	Cluster-112523.18660	1.71713	76.4409	5.4281	5.31e-09	1.64e-05	phoq
SVvsSI	Cluster-112523.81707	0.788892	33.8433	5.4266	4.62e-06	0.0003003	cbln2
SVvsSI	Cluster-112523.63090	158.094	6787.57	5.4249	2.06e-27	2.55e-24	sgca
SVvsSI	Cluster-112523.10009	0.491857	22.0959	5.4239	0.00025327	0.0082306	inr1l
SVvsSI	Cluster-112523.46259	1.02497	44.5401	5.4177	7.5e-07	6.4e-05	sox7
SIIvsSI	Cluster-112523.36923	3.87539	166.874	5.4166	6.55e-06	0.0006565	cpd1
SVvsSI	Cluster-112523.19127	0.491857	21.9018	5.4149	0.00015904	0.0056306	ph4h
SVvsSI	Cluster-112523.45162	6.20086	262.763	5.4146	3.77e-12	1.04e-09	sgc
SVvsSI	Cluster-112523.110074	1.65249	68.8253	5.4144	8.66e-08	9.73e-06	sta13
SVIvsSI	Cluster-112523.32695	43.6638	1854.57	5.4094	2.49e-05	0.0058237	ycx91
SIVvsSI	Cluster-112523.72623	117.002	4966.06	5.4057	9.58e-77	1.74e-73	wdr78
SVvsSI	Cluster-112523.110320	0.566562	22.7484	5.3978	0.0001854	0.0063793	nptx2
SVvsSI	Cluster-112523.93709	0.519364	22.0142	5.3934	0.00028791	0.0091117	spag6
SVvsSI	Cluster-112523.880	2.75811	113.174	5.3926	9.39e-11	2.05e-08	tc3
SVvsSI	Cluster-112523.25151	3.74182	154.765	5.3838	1.25e-13	4.14e-11	dcstamp
SVIvsSI	Cluster-110703.0	2.86812	117.976	5.3813	1.32e-07	0.00015435	rl2
SVvsSI	Cluster-112523.7271	2.1817	89.3693	5.3798	4.69e-08	5.67e-06	tap42
SIVvsSI	Cluster-112523.41993	807.451	33451.5	5.3727	6.15e-110	3.73e-106	slc44a5b
SVvsSI	Cluster-112523.87986	5.88023	242.968	5.371	0.00028909	0.0091429	drc9
SIVvsSI	Cluster-112523.73028	322.047	13324.6	5.3701	2.76e-67	3.55e-64	cfap70
SIVvsSI	Cluster-112523.77123	639.987	26281.4	5.3597	3.84e-71	5.72e-68	pafah1b1b
SVvsSI	Cluster-112523.68307	4.40881	180.578	5.3499	2.21e-13	7.12e-11	ria1
SVvsSI	Cluster-112523.8071	1.28466	52.6393	5.3414	1.46e-06	0.00011358	maml1
SIVvsSI	Cluster-112523.72376	44.5929	1802.35	5.3404	1.12e-71	1.74e-68	slc22a1
SVvsSI	Cluster-112523.6553	15.2032	614.883	5.3388	2.76e-05	0.0013402	chrm5
SVvsSI	Cluster-112523.28511	1.57778	63.6017	5.3381	3.55e-07	3.35e-05	pcdh9
SIIvsSI	Cluster-112523.20871	4.24043	166.46	5.336	1.29e-16	2.19e-13	klhl10
SVvsSI	Cluster-112523.100136	45.0316	1817.96	5.3351	9.14e-12	2.41e-09	prss36
SIVvsSI	Cluster-112523.35653	3.44281	137.895	5.3293	8.59e-20	9.86e-18	si:dkey-46a10.3
SVvsSI	Cluster-112523.23939	0.505611	20.8428	5.3251	0.00028738	0.0090989	elof1
SIVvsSI	Cluster-112523.13296	134.752	5383.56	5.3186	1.57e-78	2.98e-75	wdr63
SIVvsSI	Cluster-112523.61218	104.384	4161.24	5.3151	1.68e-91	5.38e-88	celf3
SVvsSI	Cluster-112523.43013	1.62889	64.0131	5.3143	7.82e-06	0.00046655	mtbp
SIVvsSI	Cluster-112523.47940	676.079	26830.8	5.3105	7.27e-77	1.33e-73	efhc1
SVvsSI	Cluster-112523.82756	0.491857	20.3603	5.3078	0.00024143	0.0079248	tfe3
SIIvsSI	Cluster-112523.98923	1.53143	57.9663	5.3075	4.07e-09	1.18e-06	gg6lv
SVvsSI	Cluster-112523.6681	0.491857	20.1382	5.2967	0.00031356	0.0097591	tm271
SIVvsSI	Cluster-112523.56068	673.559	26460.7	5.2959	3.04e-86	8.08e-83	cfap20
SVvsSI	Cluster-112523.13519	0.751539	30.1556	5.2861	0.00012928	0.0047494	anprb
SIVvsSI	Cluster-112523.45761	557.239	21573.7	5.2754	1.33e-67	1.73e-64	ckb
SVvsSI	Cluster-112523.100293	1.03482	40.2757	5.2722	5.15e-06	0.00032862	nek11
SVvsSI	Cluster-112523.22491	0.826244	30.9516	5.2702	1.31e-05	0.00072046	hi_0258
SVvsSI	Cluster-65114.1	0.491857	19.6617	5.2574	0.00031179	0.0097121	c170b
SVvsSI	Cluster-112523.101237	0.542963	20.252	5.2562	0.00018858	0.0064689	mot2
SIVvsSI	Cluster-112523.53679	302.369	11536	5.2534	4.81e-101	2.07e-97	efhb
SVvsSI	Cluster-112523.66654	1330.85	50697.5	5.2515	1.62e-19	9.92e-17	coa3a
SVIvsSI	Cluster-112523.19045	1.28124	47.7245	5.2491	3.72e-05	0.0075479	nthb
SVvsSI	Cluster-112523.109986	0.779046	29.6855	5.2447	3.6e-05	0.0016733	angl4
SIVvsSI	Cluster-112523.23298	127.749	4813.89	5.2363	2.57e-74	4.31e-71	tub
SVvsSI	Cluster-112523.117291	1.13312	41.0879	5.2294	0.00010551	0.0040285	rhi-1
SVvsSI	Cluster-112523.55902	439.624	16391.2	5.2205	6.99e-21	5.01e-18	37865
SVvsSI	Cluster-112523.75325	271.542	10110.5	5.2185	4.41e-19	2.59e-16	spag8
SIVvsSI	Cluster-28587.0	1.07254	39.3476	5.2179	3.02e-08	8.65e-07	synpo2l
SVvsSI	Cluster-112523.44783	417.029	15466.7	5.2129	2.86e-12	8.07e-10	pfkfb3
SVvsSI	Cluster-112523.10254	0.751539	28.7242	5.2125	5.11e-05	0.0022357	lat4
SIVvsSI	Cluster-112523.71153	12.6164	467.516	5.2106	2.5e-37	9.66e-35	zmym1
SIVvsSI	Cluster-112523.75175	118.051	4361.9	5.206	6.71e-74	1.1e-70	ccdc180
SIIvsSI	Cluster-112523.99277	0.603822	21.3439	5.2003	0.00012344	0.0072737	yihi
SVvsSI	Cluster-112523.88603	1.30435	47.8937	5.1963	1.56e-07	1.64e-05	dcdc2
SIVvsSI	Cluster-112523.75846	1.21389	46.8188	5.1894	1.77e-08	5.24e-07	stard9
SIIvsSI	Cluster-112523.71923	0.795004	30.6919	5.1867	4.96e-06	0.00052065	aspm
SVvsSI	Cluster-112523.51358	1.04857	38.2224	5.183	1.33e-05	0.00073045	bicrl
SIVvsSI	Cluster-112523.29632	11.4237	411.628	5.1795	3.89e-46	2.18e-43	nek11
SVvsSI	Cluster-112523.116126	0.765293	28.0989	5.1715	1.85e-05	0.00095735	obi1
SVvsSI	Cluster-112523.97409	0.765293	28.0297	5.1687	2.67e-05	0.0013043	plcx3
SVvsSI	Cluster-112523.84197	1.09577	38.2145	5.1639	1.58e-06	0.00012165	nare
SIVvsSI	Cluster-112523.75325	272.453	9748.7	5.1612	6.84e-65	8.22e-62	spag8
SIIvsSI	Cluster-112523.21518	2.19518	80.2205	5.1566	1.89e-09	6.03e-07	myh8
SIVvsSI	Cluster-112523.81880	77.7281	2758.37	5.1511	6.46e-88	1.84e-84	dynlt1
SVvsSI	Cluster-112523.59532	3732.66	132216	5.1466	3.35e-13	1.05e-10	fn1
SIIvsSI	Cluster-112523.21270	4.59408	162.456	5.1453	4.1e-14	4.03e-11	larp6
SVvsSI	Cluster-18371.0	1.13312	38.4253	5.1437	1.01e-05	0.00057811	rps14
SIVvsSI	Cluster-112523.82208	1.78329	64.3774	5.1409	8.88e-11	3.64e-09	arhgef3
SIVvsSI	Cluster-112523.111201	1.71024	56.9014	5.1397	1.3e-10	5.2e-09	elp2
SIIIvsSI	Cluster-112523.71923	0.836766	31.2774	5.1396	6.51e-06	0.0036108	aspm
SIIvsSI	Cluster-112523.20071	4.24023	150.605	5.1393	3.86e-17	7.67e-14	rpl39
SVvsSI	Cluster-112523.112562	1.33185	46.4234	5.1358	2.01e-06	0.0001492	tgfr2
SIVvsSI	Cluster-102866.0	0.985084	36.3263	5.1331	9.11e-08	2.42e-06	cx32.2
SIVvsSI	Cluster-112523.75692	244.549	8574.34	5.131	1.87e-69	2.62e-66	tmem63b
SVvsSI	Cluster-112523.106324	5.57156	196.604	5.1298	5.78e-09	8.83e-07	ddb_g0290685
SVvsSI	Cluster-112523.32882	244.37	8548.82	5.1283	5.02e-12	1.37e-09	slc26a3
SVvsSI	Cluster-112523.111727	0.812491	27.5832	5.1117	5.11e-05	0.002238	rerg
SIVvsSI	Cluster-112523.61466	2875.75	99317.4	5.11	7.48e-62	7.63e-59	slc16a1
SIVvsSI	Cluster-112523.68307	4.42272	153.64	5.108	1.09e-21	1.5e-19	efl1
SVvsSI	Cluster-112523.93678	148.709	5128.37	5.1079	5.92e-24	5.7e-21	scg5
SIVvsSI	Cluster-112523.98735	31.0931	1074.78	5.1056	1.03e-48	6.55e-46	npffr2
SIVvsSI	Cluster-112523.63412	0.728332	26.4665	5.1034	1.58e-05	0.00028665	orf2
SVvsSI	Cluster-112523.6759	10.0705	345.255	5.1023	0.00030121	0.0094524	myl3
SVvsSI	Cluster-112523.10513	1.32201	44.9336	5.0929	1.68e-05	0.00088673	cy24b
SVvsSI	Cluster-112523.47433	135.698	4629.86	5.0926	4.4e-05	0.0019728	stx1a
SVvsSI	Cluster-112523.28850	2.61651	89.3977	5.0915	8.76e-10	1.6e-07	nop14
SVvsSI	Cluster-112523.19131	0.751539	26.2384	5.0855	6.97e-05	0.0028821	trpc4
SVvsSI	Cluster-112523.87083	59.9801	2026.93	5.0794	5.32e-05	0.0023108	arc2a
SVvsSI	Cluster-112523.81518	1.09577	35.9295	5.0681	3.01e-05	0.0014387	plxnb
SIVvsSI	Cluster-112523.82756	0.485555	17.294	5.0662	0.00019612	0.0028094	mitf
SVvsSI	Cluster-110124.0	1.07217	35.5758	5.0649	2.45e-05	0.0012143	ext1c
SVvsSI	Cluster-112523.25057	1.54043	52.1583	5.0647	2.36e-07	2.35e-05	ephb1
SVvsSI	Cluster-112523.12346	0.779046	26.2873	5.0638	0.00012886	0.0047395	rel
SVvsSI	Cluster-112523.8239	0.788892	26.3245	5.0618	0.00014052	0.0050843	crygs
SVvsSI	Cluster-112523.6101	5.98065	200.293	5.0613	1.09e-09	1.95e-07	mlip
SIVvsSI	Cluster-87403.0	1.98097	62.8477	5.0605	3.51e-11	1.52e-09	ttn
SIVvsSI	Cluster-112523.119352	0.742307	25.9671	5.0601	4.87e-06	9.71e-05	pgc
SIVvsSI	Cluster-112523.86316	0.586985	18.0585	5.0565	0.00018349	0.0026447	pim2
SVvsSI	Cluster-112523.12509	1.39281	44.8883	5.0532	2.02e-05	0.0010315	otof
SIIvsSI	Cluster-112523.12372	1.5164	48.3483	5.0513	2.34e-08	5.35e-06	t7l1b
SIVvsSI	Cluster-112523.67405	191.228	6342.12	5.0504	6.27e-80	1.25e-76	stpg1
SVvsSI	Cluster-112523.96036	8.71125	287.413	5.0465	1.89e-17	9.28e-15	hbz
SVvsSI	Cluster-112523.64643	1177.17	38899.1	5.0464	5.58e-15	2.14e-12	emg1
SIVvsSI	Cluster-112523.9871	4.18512	138.453	5.0423	1.76e-22	2.62e-20	fucl4
SIVvsSI	Cluster-112523.39708	75.0638	2460.51	5.0319	5.69e-46	3.14e-43	ttc16
SVvsSI	Cluster-112523.12718	5.76223	187.771	5.0258	9.1e-08	1.01e-05	klh20
SVvsSI	Cluster-112523.111546	1.09577	34.4894	5.0108	1.1e-05	0.0006239	rcor2
SVvsSI	Cluster-112523.15769	1.08593	34.2807	5.0073	7.03e-06	0.00042763	infb
SVvsSI	Cluster-112523.20057	16.9271	544.235	5.003	1.13e-11	2.92e-09	hya
SVvsSI	Cluster-112523.24883	41.5314	1329.51	5.0022	3.27e-11	7.69e-09	rgs4
SIVvsSI	Cluster-112523.107551	0.586985	17.462	4.9975	0.00037932	0.0050718	grm1
SIVvsSI	Cluster-112523.38026	149.487	4736.99	4.986	1.08e-76	1.94e-73	rsph3
SVvsSI	Cluster-36646.0	2.2289	68.6628	4.9809	9.8e-07	8.01e-05	z385a
SVvsSI	Cluster-112523.75093	3.56466	110.461	4.9733	9.88e-08	1.09e-05	mmp14
SIIIvsSI	Cluster-112523.31920	3.30527	103.509	4.9639	2.02e-08	4.94e-05	casr
SIVvsSI	Cluster-112523.8862	7.15635	222.418	4.9635	3.33e-28	7.6e-26	tnnt3
SIVvsSI	Cluster-112523.59219	212.25	6617.45	4.9617	2.71e-77	5.01e-74	ribc2
SIVvsSI	Cluster-112523.52514	424.596	13200.3	4.9581	2.24e-64	2.62e-61	ccdc63
SVIvsSI	Cluster-118122.0	6.3014	193.344	4.9527	7.21e-14	1.27e-09	fgf7
SIVvsSI	Cluster-112523.92931	0.586985	16.8913	4.9516	0.00051566	0.0066597	kif17
SVvsSI	Cluster-112523.47854	101.06	3108.06	4.9435	4.55e-18	2.42e-15	ca2
SIIvsSI	Cluster-112523.26251	6.07927	183.859	4.9324	3.57e-06	0.00039232	zapb
SVvsSI	Cluster-112523.88183	7.25547	222.026	4.9302	5.78e-15	2.21e-12	plxnb3
SIVvsSI	Cluster-112523.68079	249.253	7594.55	4.929	1.05e-80	2.24e-77	drc3
SVvsSI	Cluster-119506.0	0.826244	24.3697	4.927	6.59e-05	0.0027514	fhl1
SIVvsSI	Cluster-112523.91766	167.426	5072.53	4.9229	9.9e-57	8.43e-54	cyb5d1
SIVvsSI	Cluster-112523.73551	981.303	29744.7	4.9218	3.16e-69	4.4e-66	cdkl1
SVvsSI	Cluster-112523.56289	75.9126	2299.94	4.921	1.22e-14	4.46e-12	lrrc74a
SVvsSI	Cluster-112523.6671	1.05842	31.8199	4.9169	1.26e-05	0.00069543	grtp1
SVvsSI	Cluster-112523.59045	3652.58	110014	4.9126	8.98e-18	4.59e-15	larp7
SIVvsSI	Cluster-112523.26887	89.5275	2675.56	4.8992	4.78e-64	5.52e-61	kiaa0895l
SVvsSI	Cluster-112523.89121	0.849843	24.1776	4.8967	0.00018008	0.0062283	vangl2
SVvsSI	Cluster-112523.83985	2.5851	77.3854	4.8937	4.34e-07	3.98e-05	so5a1
SVvsSI	Cluster-112523.13889	7.27694	213.422	4.8848	4.3e-13	1.32e-10	anpep
SIVvsSI	Cluster-112523.46876	129.282	3797.9	4.8773	1.67e-82	3.84e-79	morn2
SIVvsSI	Cluster-112523.37773	441.966	12959.7	4.8739	1.63e-70	2.37e-67	spef1
SIVvsSI	Cluster-112523.71923	0.728332	22.584	4.8736	2.59e-05	0.00045013	aspm
SVvsSI	Cluster-112523.6220	1.2945	38.1856	4.8706	1.23e-06	9.78e-05	plpl2
SVvsSI	Cluster-73913.0	2.41778	69.9113	4.8689	3.81e-07	3.56e-05	vista
SVvsSI	Cluster-112523.51544	9.5886	278.745	4.8664	1.88e-12	5.44e-10	plp1a
SVIvsSI	Cluster-112523.96170	2.7787	80.9478	4.8642	3.46e-07	0.00032051	nlrc3
SVvsSI	Cluster-112523.100541	87.4077	2538.61	4.8601	5.29e-21	3.84e-18	dusp1
SVvsSI	Cluster-19399.0	1.41641	39.7139	4.8578	7.92e-05	0.0031975	cfl
SVvsSI	Cluster-112523.73821	0.788892	22.7271	4.8531	0.00014246	0.0051421	tf29
SVvsSI	Cluster-112523.64439	68.9915	1986.74	4.8482	4.34e-13	1.33e-10	mak
SIVvsSI	Cluster-112523.25161	19.308	557.728	4.8448	5.56e-32	1.62e-29	serac1
SIIvsSI	Cluster-112523.20662	3.74164	107.128	4.8416	5.53e-14	5.25e-11	lrc51
SIVvsSI	Cluster-112523.23623	121.128	3465.61	4.8392	4.68e-76	8.15e-73	c2orf50
SIVvsSI	Cluster-112523.38898	25.1982	720.292	4.8358	2.02e-42	9.67e-40	wdr88
SVvsSI	Cluster-112523.110031	0.737785	21.8258	4.8349	0.00027777	0.0088527	cf144
SVvsSI	Cluster-112523.22967	2.19154	61.2608	4.8263	3.14e-05	0.001487	pgap1
SVvsSI	Cluster-112523.117438	14.619	413.461	4.825	3.39e-14	1.2e-11	mgst1
SVvsSI	Cluster-112523.24768	5.66384	159.274	4.823	1.21e-07	1.31e-05	mare3
SVvsSI	Cluster-112523.64015	402.012	11302.3	4.8132	1.21e-25	1.35e-22	hikeshi
SVvsSI	Cluster-112523.65036	149.327	4195.38	4.8122	1.08e-18	6.04e-16	grip
SVvsSI	Cluster-112523.69587	1.95937	53.4808	4.8103	7.59e-06	0.00045523	igkv4-1
SIVvsSI	Cluster-84663.0	17.0464	477.051	4.8048	1.04e-43	5.19e-41	ckm
SVvsSI	Cluster-112523.73551	976.423	27135.7	4.7965	5.26e-21	3.83e-18	cdkl
SVvsSI	Cluster-112523.65923	2.12465	58.555	4.7947	1.74e-07	1.81e-05	psa4
SIVvsSI	Cluster-112523.12018	20.1905	556.459	4.7887	6.68e-36	2.42e-33	iqck
SVvsSI	Cluster-112523.9864	1.57778	43.415	4.7854	1.33e-05	0.00072897	tmm81
SIVvsSI	Cluster-112523.39995	2.23772	59.4631	4.7838	7.93e-10	2.87e-08	sv2a
SIVvsSI	Cluster-112523.61168	1614.99	44438.4	4.7821	1.15e-67	1.51e-64	ipo4
SVvsSI	Cluster-97218.0	1.22964	34.8027	4.7819	8.16e-05	0.0032709	pde6c
SIVvsSI	Cluster-112523.69587	2.01771	52.5339	4.7786	1.28e-08	3.87e-07	igkv4-1
SIVvsSI	Cluster-112523.48060	344.512	9437.42	4.7767	6.99e-86	1.8e-82	zbtb38
SVvsSI	Cluster-112523.72300	13.2752	360.79	4.7753	1.16e-16	5.33e-14	zc3h12b
SVvsSI	Cluster-112523.35653	3.429	93.6005	4.774	9.94e-10	1.79e-07	si:dkey-46a10.3
SVvsSI	Cluster-112523.48746	2.45123	66.1614	4.7739	8.61e-06	0.00050667	fibcd1
SVvsSI	Cluster-112523.96057	1.91217	51.1412	4.767	4.96e-06	0.0003191	dido1
SVvsSI	Cluster-112523.6854	1.29841	35.4788	4.7642	5.25e-05	0.0022876	gbrr2
SVvsSI	Cluster-112523.37773	440.623	11966.7	4.7633	1.11e-16	5.14e-14	spef1
SIVvsSI	Cluster-112523.69008	661.084	17927.8	4.7609	8.37e-66	1.02e-62	nup58
SVvsSI	Cluster-112523.5423	3.94446	106.324	4.7543	1.68e-07	1.75e-05	ctla4
SVvsSI	Cluster-112523.28220	140.629	3793.52	4.754	0.00028237	0.0089706	segn
SVvsSI	Cluster-112523.29623	16.6908	450.558	4.7537	1.39e-12	4.05e-10	tmem120b
SVvsSI	Cluster-112523.32900	21.9254	585.519	4.7435	2.48e-11	5.99e-09	kcnn1a
SVvsSI	Cluster-112523.84320	1.39281	36.2797	4.7404	8.45e-05	0.0033687	glul
SIVvsSI	Cluster-112523.77698	252.048	6710.47	4.7348	1.19e-71	1.85e-68	kcnh8
SIVvsSI	Cluster-112523.72525	332.681	8850.29	4.7327	2.69e-49	1.75e-46	tbcel
SVvsSI	Cluster-112523.18660	1.51683	40.9994	4.7301	4.55e-05	0.0020261	tnip1
SIVvsSI	Cluster-112523.59348	622.534	16456.6	4.7241	4.18e-84	1.01e-80	dnah7
SVvsSI	Cluster-112523.108411	1.35545	35.303	4.7239	2.21e-05	0.0011154	kif3c
SVvsSI	Cluster-112523.66530	1.2709	34.1785	4.7219	6.79e-06	0.00041467	gvin1
SIVvsSI	Cluster-112523.47216	8.19533	219.149	4.7217	8.96e-23	1.37e-20	grtp1
SVvsSI	Cluster-112523.30214	45.5738	1196.44	4.7167	2.07e-09	3.51e-07	serpine1
SIVvsSI	Cluster-112523.96800	0.550245	13.9977	4.7127	0.00068396	0.0085604	cep76
SIVvsSI	Cluster-112523.43364	244.004	6391.41	4.7106	1.27e-71	1.92e-68	dnaaf2
SVvsSI	Cluster-112523.104040	1.84731	48.0323	4.7085	4.31e-07	3.97e-05	bacd3
SIVvsSI	Cluster-112523.42783	1.01303	27.2617	4.7084	7.13e-06	0.00013748	slc66a2
SVIvsSI	Cluster-112523.116088	5.26712	137.083	4.7046	1.18e-11	9.68e-08	agp1
SVvsSI	Cluster-112523.36595	1.83356	47.6854	4.7018	9.08e-05	0.0035649	sipa1
SVvsSI	Cluster-112523.87780	486.637	12630.9	4.698	6.37e-13	1.91e-10	mme
SVvsSI	Cluster-112523.72561	6.76752	175.548	4.6947	1.61e-07	1.69e-05	ccg5
SIVvsSI	Cluster-112523.21039	2.07678	54.1253	4.6897	5.11e-10	1.89e-08	riha
SVvsSI	Cluster-112523.24698	2.73451	69.6511	4.6881	2.02e-05	0.0010301	esco2
SIVvsSI	Cluster-112523.78648	25.2465	654.809	4.688	2.42e-36	8.9e-34	myoz1
SVvsSI	Cluster-112523.16676	10.875	278.223	4.687	1.33e-11	3.39e-09	ppp1r1b
SVvsSI	Cluster-112523.20934	1.01122	26.6357	4.6859	5.5e-05	0.0023751	otu5a
SIIIvsSI	Cluster-112523.38156	11.4813	292.866	4.6815	4.91e-13	1.18e-08	pclo
SVvsSI	Cluster-118436.0	2.47873	62.0085	4.6754	1.87e-07	1.92e-05	dkk2
SIIIvsSI	Cluster-112523.98347	1.76074	45.706	4.6732	2.67e-06	0.0019562	tfcp2
SVvsSI	Cluster-112523.79513	16.4666	419.926	4.6702	3.29e-08	4.12e-06	togaram1
SVvsSI	Cluster-112523.64169	606.308	15421.7	4.6688	3.18e-16	1.39e-13	isg20l2
SIVvsSI	Cluster-112523.54807	646.822	16438.2	4.6674	6.97e-80	1.37e-76	dnah3
SIVvsSI	Cluster-114266.0	0.985084	25.9528	4.6617	0.00012515	0.0018755	myl7
SIVvsSI	Cluster-112523.20429	17.4066	436.517	4.6603	2.15e-43	1.06e-40	bp10
SIVvsSI	Cluster-112523.81930	268.062	6776.29	4.6603	1.3e-57	1.14e-54	tmem184c
SIVvsSI	Cluster-112523.45944	128.388	3242.58	4.6576	1.46e-60	1.41e-57	drc7
SVvsSI	Cluster-112523.52562	3.14181	78.7662	4.6497	3.96e-05	0.0018108	gtf2ird2
SVvsSI	Cluster-112523.47047	2.37652	59.2987	4.6463	1.19e-07	1.29e-05	ctnd2
SIIvsSI	Cluster-112523.87473	2.97401	72.8483	4.6451	6.37e-10	2.33e-07	zbed4
SVvsSI	Cluster-112523.20825	43.0559	1078.02	4.6444	5.69e-09	8.72e-07	cxcr4
SIVvsSI	Cluster-112523.54358	54.2792	1353.82	4.6379	1.21e-58	1.1e-55	myh11
SVvsSI	Cluster-112523.45195	2.08339	52.0017	4.6346	2.14e-06	0.00015755	fgfr4
SIVvsSI	Cluster-112523.20844	6.94153	170.895	4.632	5.83e-19	6.15e-17	on3
SVIvsSI	Cluster-112523.103177	26.0151	642.415	4.628	5.16e-22	2.96e-17	fbln7
SIVvsSI	Cluster-112523.69706	319.702	7907.48	4.6275	3.84e-48	2.39e-45	ccnb1
SVvsSI	Cluster-112523.35817	293.089	7240.56	4.6271	1.43e-15	5.85e-13	thbs1
SIVvsSI	Cluster-112523.71099	707.625	17480.7	4.6264	1.28e-48	8.08e-46	dnah10
SIVvsSI	Cluster-112523.46546	3.93355	97.2474	4.6246	3.99e-15	2.79e-13	tf2-6
SIVvsSI	Cluster-112523.40814	417.857	10281.4	4.6203	4.4e-59	4.02e-56	jund
SIVvsSI	Cluster-112523.38876	1.35724	32.7527	4.6171	1.44e-06	3.17e-05	dnah6
SIVvsSI	Cluster-112523.67808	3.36415	83.1832	4.6162	1.76e-14	1.14e-12	eps15
SVvsSI	Cluster-112523.4407	1.81387	44.6071	4.6121	7.93e-07	6.69e-05	gt2d2
SIVvsSI	Cluster-112523.26360	253.594	6203.31	4.6115	1.71e-45	9.3e-43	donson
SIVvsSI	Cluster-112523.70346	598.466	14629.5	4.6111	2.15e-36	7.94e-34	dnah17
SVvsSI	Cluster-112523.10007	2.51218	59.8554	4.6081	3.64e-06	0.0002469	vgll2
SIVvsSI	Cluster-112523.37639	108.312	2640.27	4.6056	8.48e-60	8.03e-57	ak7
SVvsSI	Cluster-112523.124819	5.949	143.496	4.6024	9.78e-09	1.42e-06	fabp2
SIIvsSI	Cluster-112523.26544	9.92459	239.685	4.6021	2.96e-15	3.85e-12	tsc22d
SVvsSI	Cluster-112523.56567	34.64	836.987	4.5972	7.98e-12	2.13e-09	siglec5
SIVvsSI	Cluster-112523.68215	1415.24	34099.9	4.5907	9.31e-65	1.11e-61	dcaf12
SVvsSI	Cluster-112523.48456	18.6557	447.592	4.5882	8.98e-09	1.32e-06	slc6a611
SIVvsSI	Cluster-112523.67389	168.068	4029.42	4.5824	4.53e-52	3.25e-49	akna
SVvsSI	Cluster-112523.42263	16.1224	385.609	4.5763	5.96e-09	9.08e-07	ern1
SVvsSI	Cluster-70764.0	2.24086	54.4602	4.5715	2.39e-06	0.00017295	srb4d
SIVvsSI	Cluster-112523.38375	30.8539	734.548	4.5706	5.48e-39	2.27e-36	slc22a23
SVvsSI	Cluster-112523.9159	2.33323	55.6114	4.5681	3.25e-07	3.11e-05	npt2b
SIIvsSI	Cluster-112523.18660	1.63511	40.1866	4.5663	8.65e-08	1.65e-05	phoq
SVvsSI	Cluster-112523.87068	1.89842	44.3193	4.5658	3.03e-05	0.0014434	xkr6
SVvsSI	Cluster-112523.32697	2.41387	56.2402	4.5602	1.65e-07	1.73e-05	casp1
SIVvsSI	Cluster-112523.55902	440.798	10316.2	4.5485	2.01e-70	2.9e-67	septin3
SVvsSI	Cluster-112523.49710	439.905	10272.3	4.5457	2.7e-14	9.66e-12	socs3
SVvsSI	Cluster-112523.20913	5.06204	118.762	4.5398	2.04e-07	2.06e-05	stim2
SIVvsSI	Cluster-112523.22980	43.7603	1018.87	4.5397	6.05e-41	2.76e-38	lrrc18
SVvsSI	Cluster-112523.49975	13.0214	300.697	4.5388	2.59e-12	7.36e-10	iglc3
SVvsSI	Cluster-112523.71109	2.79758	65.5735	4.5302	2.02e-08	2.66e-06	c3
SVvsSI	Cluster-112523.30112	18.5066	426.563	4.5253	1.88e-11	4.66e-09	hspg2
SVvsSI	Cluster-112523.6085	52.4342	1202.99	4.5221	1.52e-13	4.96e-11	tnfsf13b
SVvsSI	Cluster-112523.120268	1.56794	35.8438	4.5132	0.00012978	0.0047656	co6a2
SVvsSI	Cluster-112523.82208	1.80402	41.4684	4.511	4.07e-05	0.0018515	arhgef3
SIVvsSI	Cluster-112523.67375	0.756281	17.7162	4.5097	0.00019492	0.0027941	alg11
SVvsSI	Cluster-112523.63857	52.4961	1196.39	4.5094	7.47e-19	4.25e-16	lrdd
SIVvsSI	Cluster-112523.31003	2.84185	65.3886	4.5092	2.9e-11	1.27e-09	lrrc6
SVvsSI	Cluster-112523.71955	85.2794	1940.07	4.5075	3.75e-12	1.04e-09	st8sia5
SVvsSI	Cluster-112523.97135	1.25715	29.2206	4.5056	3.31e-05	0.0015565	prs6b
SVvsSI	Cluster-112523.69951	1.77651	41.0114	4.5056	2.74e-06	0.00019374	zn596
SIVvsSI	Cluster-112523.17371	17.9532	405.046	4.5053	3.14e-32	9.33e-30	st6galnac5
SVvsSI	Cluster-9738.1	1.05842	23.7992	4.4999	0.0001203	0.0044785	dgka
SVIvsSI	Cluster-39800.0	2.77264	62.6102	4.4994	4.28e-06	0.0018265	med6
SVvsSI	Cluster-33848.0	1.3417	29.9138	4.4974	8.69e-05	0.0034444	chrna7
SVvsSI	Cluster-112523.72243	431.529	9736.86	4.4961	2.83e-11	6.74e-09	slc34a2
SVvsSI	Cluster-112523.25323	1.85122	41.6561	4.4954	5.19e-06	0.00033085	trim21
SVvsSI	Cluster-1598.1	1.07217	23.7982	4.4923	0.00016142	0.0057024	angl1
SIVvsSI	Cluster-112523.24492	133.944	3007.12	4.4886	3.03e-52	2.18e-49	liat1
SVvsSI	Cluster-56110.0	1.63873	35.9586	4.4874	5.85e-06	0.00036636	rl3r1
SIVvsSI	Cluster-112523.70301	384.162	8614.62	4.4868	1.75e-59	1.64e-56	nsun7
SIVvsSI	Cluster-112523.54090	162.713	3651.79	4.4867	2.16e-47	1.29e-44	cdc14ab
SVvsSI	Cluster-112523.5816	4.32604	95.9052	4.4849	9.17e-08	1.02e-05	plau
SIVvsSI	Cluster-112523.34471	28.8398	647.517	4.4825	1.18e-49	7.81e-47	qrich2
SVvsSI	Cluster-112523.92541	16.2262	361.724	4.4814	2.07e-12	5.98e-10	thegl
SVvsSI	Cluster-112523.19572	2.72075	60.0045	4.4805	2.6e-05	0.001278	s20a1
SIVvsSI	Cluster-112523.52753	348.339	7765.5	4.4784	1.23e-71	1.88e-68	tctex1d1-a
SVvsSI	Cluster-112523.71755	4.3162	95.09	4.4739	2.25e-07	2.25e-05	siglec
SIVvsSI	Cluster-112523.47390	45.7329	1015.97	4.4731	4.21e-53	3.15e-50	plb1
SIIvsSI	Cluster-112523.109359	4.78661	106.85	4.4714	2.45e-09	7.62e-07	socs4
SIVvsSI	Cluster-112523.13355	5.54236	122.414	4.4684	4.19e-18	4.03e-16	tacr1
SIVvsSI	Cluster-112523.72615	65.6554	1455.24	4.4677	2.05e-48	1.29e-45	sun1
SVvsSI	Cluster-112523.6601	6.3703	141.759	4.4674	1.14e-07	1.24e-05	gpr17
SVvsSI	Cluster-112523.95590	244.705	5403.1	4.4646	3.77e-09	6e-07	slc22a4
SVvsSI	Cluster-112523.39549	69.3294	1528.38	4.4635	8.36e-17	3.9e-14	aim3
SVvsSI	Cluster-112523.41464	1.08593	23.3714	4.4554	0.00018765	0.0064427	tbx19
SVvsSI	Cluster-112523.16763	3.17917	69.5132	4.4551	8.55e-06	0.00050345	brnp3
SVvsSI	Cluster-31947.0	1.09577	23.4074	4.4536	0.0002151	0.0072065	mrp4
SVvsSI	Cluster-50214.0	3.77323	81.7856	4.4522	1.12e-07	1.22e-05	scn8a
SIVvsSI	Cluster-112523.98885	4.66188	102.88	4.4512	5.91e-16	4.54e-14	krt8
SVvsSI	Cluster-112523.76815	50.1298	1089.47	4.441	7.98e-10	1.47e-07	syb
SIVvsSI	Cluster-112523.50162	1.06375	22.8917	4.4363	2.5e-05	0.00043511	ccdc158
SVvsSI	Cluster-112523.27241	8.3024	180.888	4.4355	5.97e-08	6.97e-06	osb10
SVvsSI	Cluster-84663.0	16.98	366.321	4.4306	2.1e-11	5.15e-09	ckm
SVvsSI	Cluster-112523.107713	46.5661	999.45	4.4246	8.49e-11	1.87e-08	gja3
SIVvsSI	Cluster-112523.54043	221.804	4762.86	4.4243	9.83e-57	8.4e-54	drc1
SIVvsSI	Cluster-112523.56445	798.787	17150	4.4241	1.21e-45	6.57e-43	foxi1e
SVvsSI	Cluster-112523.11749	1.84731	39.4254	4.4212	1.96e-05	0.0010051	apod
SVvsSI	Cluster-35398.0	1.90826	40.0468	4.4198	9.6e-06	0.00055565	cp2r1
SIVvsSI	Cluster-112523.76415	155.512	3329.28	4.4188	7.54e-83	1.79e-79	msh5
SVvsSI	Cluster-112523.6766	1.84731	39.3795	4.417	3.08e-06	0.00021415	prkdc
SVvsSI	Cluster-112523.48430	201.861	4294.1	4.4109	6.2e-22	4.93e-19	fam78a
SIVvsSI	Cluster-112523.115753	3.72751	78.5474	4.4066	2.37e-10	9.17e-09	pomc
SVvsSI	Cluster-112523.81880	77.3859	1640.8	4.4064	2.3e-09	3.86e-07	dynlt
SVvsSI	Cluster-112523.54885	368.787	7787.66	4.4005	3.26e-11	7.68e-09	cfap53
SVvsSI	Cluster-112523.6434	6.93271	145.7	4.3978	1.78e-08	2.38e-06	fam180a
SIVvsSI	Cluster-112523.86552	1.5493	32.9969	4.3965	3.29e-06	6.79e-05	gramd2b
SVvsSI	Cluster-112523.21637	65.0364	1365.52	4.3946	5.19e-17	2.45e-14	dad2
SIVvsSI	Cluster-112523.46632	848.117	17828.1	4.3936	1.54e-62	1.65e-59	dnai2
SVvsSI	Cluster-112523.75831	570.974	11993.7	4.3927	3.14e-17	1.52e-14	hmbs
SIVvsSI	Cluster-112523.45660	104.381	2190.27	4.3912	1.2e-71	1.85e-68	lrtomt
SIVvsSI	Cluster-112523.79441	452.358	9479.92	4.3892	4.41e-61	4.41e-58	spef2
SVvsSI	Cluster-112523.116005	3.25778	67.5777	4.3872	6.6e-05	0.0027551	gpr65
SIIvsSI	Cluster-112523.106423	2.43011	52.345	4.3822	7.9e-08	1.52e-05	rnaset2l
SIIIvsSI	Cluster-112523.21459	60.3515	1259.46	4.3811	2.96e-14	1.01e-09	mesd
SVvsSI	Cluster-112523.86004	6.23049	129.935	4.3803	1.44e-05	0.00077869	psip1
SVvsSI	Cluster-112523.46546	3.93852	81.4958	4.3706	2.01e-06	0.00014921	tf2-6
SVvsSI	Cluster-112523.110704	1.88857	38.6978	4.3685	0.00031764	0.0098625	jam2a
SVIvsSI	Cluster-112523.26816	244.07	5030.91	4.3656	1.9e-11	1.45e-07	dict
SVvsSI	Cluster-112523.28485	22.4131	459.925	4.3656	4.19e-11	9.7e-09	selp
SIVvsSI	Cluster-112523.35687	14.5711	301.218	4.3629	5.61e-29	1.35e-26	fam72a
SVvsSI	Cluster-112523.81236	5.92743	120.569	4.3533	6.05e-06	0.0003765	pkhl1
SVvsSI	Cluster-112523.90720	29.7531	606.443	4.3532	3.19e-11	7.53e-09	saa1
SVvsSI	Cluster-92332.0	4.64277	93.8159	4.3488	4.76e-05	0.0021074	cd209
SVvsSI	Cluster-112523.48571	104.716	2128.17	4.346	1.32e-09	2.32e-07	cd79a
SVvsSI	Cluster-112523.64920	445.205	9050.72	4.3456	4.46e-22	3.64e-19	ankrd53
SIVvsSI	Cluster-114061.0	1.87954	37.6196	4.3453	5.34e-08	1.47e-06	cacng4
SIIvsSI	Cluster-112523.9897	1.17758	23.5915	4.3431	6.14e-05	0.0041233	ubr
SIVvsSI	Cluster-112523.18138	85.7789	1739.85	4.3429	1.62e-55	1.34e-52	mrc1
SVvsSI	Cluster-112523.40684	4.4049	89.3202	4.3391	3.56e-07	3.36e-05	eki1
SIVvsSI	Cluster-112523.52460	1014.71	20502.7	4.3365	4.25e-62	4.41e-59	foxm1
SVvsSI	Cluster-112523.18598	73.7187	1488.27	4.3358	2.11e-11	5.17e-09	ak8
SVvsSI	Cluster-112523.76401	201.147	4062.15	4.3358	5.87e-11	1.33e-08	cfap161
SVvsSI	Cluster-112523.67448	4.32817	87.6402	4.328	1.85e-07	1.9e-05	slc22a23
SVvsSI	Cluster-112523.109995	1.37905	26.9246	4.3256	0.00014707	0.0052821	leg
SIIIvsSI	Cluster-112523.94500	2.24109	43.8895	4.3223	1.92e-05	0.0074839	cv031
SVvsSI	Cluster-112523.117144	1.79027	36.2314	4.3217	5.11e-05	0.0022357	ift27
SVvsSI	Cluster-45913.1	3.30913	66.6923	4.3212	1.15e-05	0.0006444	k2c8
SIVvsSI	Cluster-112523.73832	0.793022	15.7921	4.3211	0.00034795	0.0046954	pkd2
SIVvsSI	Cluster-112523.56085	602.8	11991.2	4.3143	1.29e-63	1.45e-60	dnal4
SIVvsSI	Cluster-112523.62754	3.53863	71.9458	4.3132	9.17e-11	3.75e-09	ecm2
SVvsSI	Cluster-112523.19821	68.3417	1356.85	4.3124	1.41e-08	1.94e-06	des
SVvsSI	Cluster-112523.42441	7.13738	141.107	4.3101	1.4e-10	2.95e-08	asb14
SVvsSI	Cluster-112523.22292	4.34395	86.5969	4.3072	6.01e-07	5.3e-05	rsp14
SVvsSI	Cluster-112523.5382	2.31948	46.1129	4.3047	2.36e-05	0.0011771	mei4
SVvsSI	Cluster-112523.30917	3.04139	58.9267	4.3028	7.46e-06	0.00044859	ptprf
SVvsSI	Cluster-112523.45278	79.4111	1566.23	4.3015	1.36e-11	3.45e-09	ighg1
SIVvsSI	Cluster-112523.33206	589.3	11619	4.3012	1.27e-69	1.8e-66	cfap45
SVvsSI	Cluster-112523.65208	820.573	16137.3	4.2976	7.03e-15	2.66e-12	mlf1
SIVvsSI	Cluster-112523.102898	20.5595	401.834	4.2964	4.79e-34	1.57e-31	zbtb7a
SIVvsSI	Cluster-112523.42712	130.936	2568.75	4.294	1.81e-46	1.04e-43	ttc29
SVvsSI	Cluster-112523.81237	2.33917	46.0982	4.2933	3.32e-05	0.0015597	xbp1
SIIIvsSI	Cluster-112523.54309	2.74411	53.3031	4.2888	1.55e-08	4.04e-05	slc24a3
SVvsSI	Cluster-112523.19123	1.60138	31.0991	4.2888	6.03e-05	0.0025585	tcb2
SIVvsSI	Cluster-112523.59233	2899.94	56473.8	4.2835	5.49e-06	0.00010823	sycp3
SIVvsSI	Cluster-112523.66126	4.36003	83.4264	4.281	3.67e-11	1.58e-09	cfap74
SIVvsSI	Cluster-112523.74120	5.03247	97.3359	4.2783	1.35e-13	7.89e-12	tcb1
SVvsSI	Cluster-112523.77400	3.65524	70.8283	4.2725	1.28e-07	1.38e-05	bsn
SVvsSI	Cluster-112523.88385	3.25387	62.2861	4.2722	2.9e-06	0.0002034	vwa1
SIVvsSI	Cluster-108101.0	0.985084	19.872	4.2721	0.00013277	0.0019762	ush2a
SIVvsSI	Cluster-112523.72778	78.5703	1515.61	4.2708	7.79e-44	3.95e-41	lrrc43
SIVvsSI	Cluster-112523.40891	9.13849	179.079	4.2707	5.25e-20	6.18e-18	nrtn
SVvsSI	Cluster-24407.0	1.94561	36.7792	4.2705	0.000199	0.0067681	pgs2
SVvsSI	Cluster-112523.73169	3.39556	65.5179	4.2658	1.74e-06	0.00013149	smap1
SIVvsSI	Cluster-112523.81805	1.02701	19.9367	4.2651	0.00033851	0.0045815	e2f7
SVvsSI	Cluster-112523.96059	6.39178	122.082	4.26	2.37e-06	0.00017179	iaspp
SVvsSI	Cluster-112523.74211	2.85462	54.8812	4.2588	8.64e-07	7.19e-05	syn
SIVvsSI	Cluster-112523.59045	3663.54	70109.5	4.2583	7.21e-53	5.33e-50	larp7
SVvsSI	Cluster-112523.80929	3.72604	70.8933	4.2573	9.58e-06	0.00055445	ascl4
SVvsSI	Cluster-112523.10138	1.87482	35.4846	4.2552	2.2e-05	0.0011119	gh2
SVIvsSI	Cluster-112523.31733	4.47036	84.2618	4.2542	3.81e-07	0.00034842	ceda
SVvsSI	Cluster-112523.22756	2.12075	40.2811	4.2529	5.22e-06	0.00033197	dyn3
SVvsSI	Cluster-112523.13391	1.80996	34.6723	4.2525	3.05e-05	0.0014529	clul1
SVvsSI	Cluster-112523.24876	522.698	9927.24	4.2477	3e-18	1.63e-15	steap4
SVvsSI	Cluster-112523.18408	4.4381	82.7309	4.2414	9.45e-06	0.00054812	zn813
SVvsSI	Cluster-112523.71543	105.287	1982.51	4.2351	1.18e-08	1.67e-06	f3
SIVvsSI	Cluster-112523.70862	1.0358	19.665	4.2308	7.2e-05	0.0011357	cln6
SVvsSI	Cluster-112523.64989	2.30572	43.7107	4.2285	5.49e-05	0.0023737	eva1a
SVvsSI	Cluster-112523.17133	45.4491	851.61	4.2273	9.77e-08	1.08e-05	gpr21
SVvsSI	Cluster-112523.78009	19.559	365.162	4.2242	1.89e-08	2.5e-06	plek
SVIvsSI	Cluster-112523.13209	35.014	653.82	4.2241	4.32e-09	1.17e-05	flcn
SVvsSI	Cluster-112523.20835	2.09715	39.182	4.2241	6.41e-06	0.00039514	macap
SVvsSI	Cluster-112523.33326	3.19292	59.2107	4.222	8.7e-07	7.23e-05	nr0b2
SVvsSI	Cluster-112523.114870	10.2238	189.085	4.2189	4e-06	0.00026741	gbrg1
SIVvsSI	Cluster-112523.54397	353.574	6556.39	4.2124	1.47e-53	1.12e-50	spart
SIVvsSI	Cluster-112523.51937	601.836	11139	4.2104	1.78e-51	1.27e-48	smim5
SVvsSI	Cluster-112523.94579	1.80996	33.6753	4.2101	2.77e-05	0.0013416	fign
SVvsSI	Cluster-112523.115860	2.8526	53.038	4.2092	2.94e-06	0.00020587	gdf15
SIVvsSI	Cluster-112523.44160	266.512	4919.9	4.2058	7.13e-45	3.78e-42	fam228b
SIVvsSI	Cluster-112523.85436	1.36603	24.5603	4.2049	1.56e-05	0.00028298	ppp6r3
SIVvsSI	Cluster-112523.35716	251.49	4623.82	4.2019	1.72e-26	3.51e-24	tp53inp2
SIVvsSI	Cluster-112523.20012	89.8378	1651.24	4.1998	2.3e-30	6.05e-28	c6orf118
SVvsSI	Cluster-112523.70905	2.55165	47.3899	4.1994	2.92e-05	0.0014004	thap5
SIVvsSI	Cluster-112523.42667	63.8821	1175.82	4.1989	2.48e-39	1.04e-36	tmem178a
SIVvsSI	Cluster-112523.85251	173.876	3194.28	4.1989	1.22e-36	4.59e-34	v1g187067
SVvsSI	Cluster-112523.50049	3.30319	61.1398	4.1951	5.79e-05	0.0024737	chd7
SIVvsSI	Cluster-112523.106412	3.09025	54.6518	4.1951	4.99e-09	1.61e-07	ninj2
SIVvsSI	Cluster-112523.63415	862.105	15782.5	4.1943	1.15e-50	7.93e-48	cfap206
SIVvsSI	Cluster-112523.7081	3.25954	58.5267	4.1925	2.83e-10	1.08e-08	ednra
SIVvsSI	Cluster-112523.54119	431.332	7859.04	4.1871	1.24e-62	1.35e-59	arhgap19
SVvsSI	Cluster-112523.28252	3.68087	66.8763	4.186	1.14e-06	9.17e-05	f163a
SIVvsSI	Cluster-112523.24906	2.76837	51.6906	4.1858	6.39e-09	2.03e-07	stk35
SVvsSI	Cluster-112523.8912	2.56931	47.0165	4.1855	0.0001502	0.0053721	co5a2
SIVvsSI	Cluster-112523.26606	11.1175	205.567	4.1853	7.27e-20	8.42e-18	slc17a6b
SVIvsSI	Cluster-112523.83441	258.774	4707.35	4.1853	3.01e-10	1.41e-06	srp54
SIVvsSI	Cluster-112523.6347	4.76492	87.2229	4.1841	0.00050414	0.0065306	prodh2
SIVvsSI	Cluster-112523.64254	456.475	8287.24	4.182	2.52e-63	2.79e-60	tmem151b
SIIvsSI	Cluster-112523.39566	42.5621	771.538	4.1797	0.00011469	0.0068679	prkg1
SVvsSI	Cluster-112523.103542	3.52552	64.5043	4.1778	4.77e-05	0.0021094	rpgf1
SVvsSI	Cluster-112523.78269	3.09852	56.3231	4.1736	7.28e-07	6.24e-05	emil2
SIVvsSI	Cluster-112523.19599	3.01677	53.048	4.1731	1.45e-09	5.05e-08	pafah1b1-2
SVvsSI	Cluster-112523.12428	2.10699	37.9066	4.1721	5.55e-06	0.0003505	swaha
SIVvsSI	Cluster-112523.83236	4.83161	86.0736	4.1717	3.07e-14	1.93e-12	osbpl8
SIVvsSI	Cluster-112523.67620	1594.04	28725	4.1716	1.28e-62	1.38e-59	ankrd26
SVvsSI	Cluster-112523.25017	16.907	304.102	4.1707	2.48e-13	7.95e-11	slc43a2
SVvsSI	Cluster-112523.42210	112.281	2019.12	4.1683	1.02e-20	7.14e-18	lmln
SIVvsSI	Cluster-112523.64733	1273.26	22825.2	4.1639	4.05e-58	3.63e-55	dpysl5
SIVvsSI	Cluster-112523.71744	420.252	7534.56	4.1636	9.8e-38	3.87e-35	prc1
SIVvsSI	Cluster-112523.58724	808.534	14468.5	4.1613	4.65e-57	4.02e-54	obi1
SIIIvsSI	Cluster-112523.83029	1.74289	31.9707	4.1587	2.18e-05	0.0082224	dnah
SVvsSI	Cluster-112523.77211	6.80087	120.34	4.1575	2.12e-07	2.14e-05	igkv2d-29
SVvsSI	Cluster-112523.24481	255.292	4552.91	4.1566	1.83e-12	5.3e-10	eloa
SIIIvsSI	Cluster-112523.66986	307.43	5475.39	4.1545	1.5e-13	4.49e-09	e3
SIVvsSI	Cluster-112523.18939	5.12828	92.5113	4.1532	1.07e-14	7.17e-13	crygna
SVvsSI	Cluster-112523.87883	3.25387	56.8905	4.149	1.18e-06	9.41e-05	atg4c
SVvsSI	Cluster-112523.46385	2.06964	36.9569	4.149	4.64e-06	0.00030173	clc4m
SVvsSI	Cluster-112523.103298	2.72075	47.5746	4.1489	3.45e-05	0.0016147	gria3
SVvsSI	Cluster-112523.112733	7.25537	128.134	4.1469	3.48e-06	0.00023751	rcbt1
SIVvsSI	Cluster-112523.73396	531.751	9398.87	4.1431	1.98e-43	9.79e-41	ccna2
SIVvsSI	Cluster-112523.81975	4.73018	83.5064	4.143	6.32e-10	2.31e-08	pck1
SVvsSI	Cluster-112523.1874	1.80011	31.9544	4.1398	4.49e-05	0.0020062	erbb4
SIVvsSI	Cluster-112523.63039	1.82882	32.3296	4.1389	5.43e-07	1.28e-05	mpp5
SVvsSI	Cluster-100283.0	3.03154	52.3908	4.1374	2.89e-06	0.00020262	nlrp3
SVvsSI	Cluster-112523.49753	3.09462	54.8037	4.1346	3.06e-07	2.95e-05	ap3b2
SVvsSI	Cluster-112523.22018	74.633	1302.69	4.1276	4.54e-15	1.77e-12	exoc3l1
SVvsSI	Cluster-112523.24456	2.62245	45.7738	4.1264	0.00017499	0.0060802	pde5a
SIVvsSI	Cluster-112523.32428	1.28376	22.7388	4.1254	9.45e-05	0.0014538	pol
SIVvsSI	Cluster-112523.73893	356.054	6214.9	4.1248	7.31e-53	5.39e-50	cfap69
SVvsSI	Cluster-112523.118956	9.21686	160.738	4.1248	1.05e-06	8.54e-05	susd3
SIVvsSI	Cluster-112523.32019	262.072	4556.38	4.1196	8.23e-47	4.78e-44	usp2
SVvsSI	Cluster-112523.6493	3.36211	58.7309	4.1192	6.7e-05	0.0027883	rbm46
SVvsSI	Cluster-112523.24120	168.472	2921.9	4.1172	2.23e-12	6.43e-10	alkbh8
SIVvsSI	Cluster-112523.112466	0.985084	17.8221	4.1171	0.00055836	0.0071518	lrba
SVvsSI	Cluster-112523.18626	4.45779	76.2766	4.117	3.73e-05	0.0017204	ubp2
SIVvsSI	Cluster-112523.77137	109.617	1903.22	4.1166	3.18e-32	9.42e-30	capn15
SVvsSI	Cluster-112523.116020	2.66371	45.8678	4.1112	1.59e-05	0.00085022	gfra1
SIIIvsSI	Cluster-112523.60193	446.081	7690.63	4.1076	2.92e-05	0.0099778	cma1d
SIVvsSI	Cluster-112523.69802	300.798	5181.28	4.1059	6.55e-48	4.03e-45	wdr93
SIVvsSI	Cluster-112523.60623	1679.05	28818.1	4.1011	2.84e-51	1.99e-48	mns1
SIVvsSI	Cluster-112523.77175	724.069	12426.6	4.101	1.05e-60	1.03e-57	maats1
SVvsSI	Cluster-112523.116087	3.29928	57.0333	4.0998	8.28e-05	0.0033105	f2r
SIVvsSI	Cluster-112523.26386	205.946	3520.39	4.0951	1.89e-44	9.82e-42	sema4e
SIVvsSI	Cluster-112523.43075	71.6946	1222.19	4.0904	8.12e-51	5.63e-48	ppp2r5c
SIVvsSI	Cluster-112523.90488	2.17303	36.2626	4.0903	2.27e-07	5.68e-06	cdk2
SVvsSI	Cluster-112523.8248	24.326	415.005	4.0899	1.59e-14	5.78e-12	mrc1
SIVvsSI	Cluster-112523.34031	3.54742	61.5239	4.0896	4.35e-10	1.62e-08	atp2b1
SVIvsSI	Cluster-112523.49975	15.2421	258.224	4.0884	2.48e-08	4.41e-05	lac3
SIVvsSI	Cluster-112523.94955	13.144	225.148	4.0861	6.64e-24	1.13e-21	lrrc19
SIVvsSI	Cluster-112523.67292	1825.05	30984.1	4.0856	3.12e-55	2.53e-52	odc1
SVvsSI	Cluster-49142.0	1.83747	31.1805	4.0812	0.0002452	0.0080269	susd2
SVvsSI	Cluster-112523.19420	5.21145	88.2969	4.0808	2.49e-06	0.0001788	piwl1
SVvsSI	Cluster-112523.54514	95.1298	1601.16	4.0727	6.84e-18	3.57e-15	inp1
SIVvsSI	Cluster-112523.71710	677.099	11370.3	4.0698	6.3e-59	5.74e-56	abhd2
SVvsSI	Cluster-112523.95280	2.30963	38.8702	4.0613	0.00021021	0.0070746	hyas2
SIVvsSI	Cluster-112523.68063	382.57	6380.21	4.0598	1.95e-53	1.48e-50	axdnd1
SVvsSI	Cluster-112523.9861	4.10974	68.9295	4.0573	3.81e-06	0.00025666	fbcd1
SIVvsSI	Cluster-112523.76053	102.395	1706.67	4.0569	8.37e-40	3.58e-37	cip2a
SIVvsSI	Cluster-112523.79323	1.22786	21.3142	4.0569	8.68e-05	0.0013462	ippk
SIVvsSI	Cluster-112523.7848	8.27961	136.931	4.056	1.3e-16	1.07e-14	enpp7
SIVvsSI	Cluster-112523.64169	608.244	10104.5	4.0543	1.86e-34	6.25e-32	isg20l2
SVvsSI	Cluster-112523.46876	128.615	2134.08	4.0525	2.76e-09	4.56e-07	morn2
SVvsSI	Cluster-112523.6300	26.7198	441.753	4.0497	1.13e-08	1.6e-06	cd79b
SIVvsSI	Cluster-112523.50290	180.8	2992.55	4.0477	1.21e-30	3.24e-28	hdac8
SIVvsSI	Cluster-112523.69725	403.185	6665.65	4.0466	4.76e-31	1.31e-28	kif23
SVvsSI	Cluster-112523.31919	4.07239	67.663	4.0396	2.33e-06	0.0001695	gab3
SVIvsSI	Cluster-112523.5816	5.06627	82.6389	4.0363	4.97e-05	0.0089573	plau
SIIvsSI	Cluster-112523.21520	3.19505	53.9217	4.0349	3.24e-06	0.00036158	lcd1
SIVvsSI	Cluster-112523.65819	947.73	15519.4	4.0337	4.57e-53	3.41e-50	palm3
SIVvsSI	Cluster-112523.65208	823.46	13442.6	4.0289	4.08e-46	2.29e-43	mlf1
SVvsSI	Cluster-112523.54090	162.99	2658.75	4.0276	1.46e-11	3.71e-09	cdc14
SIVvsSI	Cluster-112523.39566	38.9007	633.655	4.0254	4.08e-05	0.00067885	prkg1
SVvsSI	Cluster-112523.76453	3.72213	60.0744	4.0233	2.04e-07	2.06e-05	nyap2
SVvsSI	Cluster-112523.85712	1.81387	29.5357	4.0206	0.00016589	0.0058261	plphp
SVvsSI	Cluster-112523.99241	1.93577	30.7367	4.0201	0.00027525	0.0087843	rab6b
SVvsSI	Cluster-112523.25177	4.75695	77.0978	4.0199	6.02e-05	0.0025508	bmp6
SIVvsSI	Cluster-112523.58551	1901.21	30840.2	4.0198	8.19e-49	5.27e-46	armc4
SIVvsSI	Cluster-112523.40390	810.573	13122	4.017	6.4e-61	6.33e-58	ttc25
SIVvsSI	Cluster-112523.48430	202.684	3281.1	4.0166	3.1e-46	1.76e-43	fam78a
SVvsSI	Cluster-112523.7140	2.47482	39.3163	4.0133	0.0001187	0.0044277	pol2
SIVvsSI	Cluster-76075.0	3.58934	58.7679	4.0119	2.79e-08	8.03e-07	rbfox1l
SIVvsSI	Cluster-112523.64920	447.842	7219.24	4.0112	1.5e-48	9.44e-46	ankrd53
SIVvsSI	Cluster-112523.60253	544.59	8770.49	4.009	2.38e-51	1.68e-48	fbxw10
SVvsSI	Cluster-112523.84048	2.31557	37.5208	4.0084	2.25e-05	0.0011315	naa15
SIVvsSI	Cluster-112523.61966	131.641	2120.46	4.0082	3.73e-46	2.1e-43	clip1
SIVvsSI	Cluster-112523.96071	1.80605	29.4178	4.0046	8.33e-06	0.00015855	rasef
SVvsSI	Cluster-112523.71385	204.118	3275.72	4.0045	6.19e-15	2.36e-12	cfap77
SIVvsSI	Cluster-112523.59637	614.977	9871.79	4.0044	5.58e-46	3.09e-43	cdc25a
SVvsSI	Cluster-69118.1	1.80996	29.1921	4.0042	6.09e-05	0.0025742	umod
SVvsSI	Cluster-112523.40422	5.27428	84.5096	4.0035	3.1e-07	2.99e-05	csen
SIIIvsSI	Cluster-112523.33662	247.824	3975.86	4.0033	5.46e-12	7.72e-08	kifc1
SIVvsSI	Cluster-112523.19447	22.7943	367.347	4.0025	1.47e-27	3.22e-25	xpr1
SIVvsSI	Cluster-112523.60900	179.645	2875.9	4.001	9.19e-43	4.45e-40	ankef1
SVvsSI	Cluster-112523.22461	12.7678	203.851	4.0008	6.7e-09	1.01e-06	myadm
SVvsSI	Cluster-112523.91778	10.7806	171.195	4.0006	1.32e-06	0.00010405	esam
SIVvsSI	Cluster-112523.59223	7693.48	123044	3.9994	2.51e-40	1.1e-37	hmgb2
SVvsSI	Cluster-112523.49911	1.57778	25.0923	3.9918	0.00011868	0.0044276	mag
SVvsSI	Cluster-112523.81930	266.382	4236.87	3.9915	9.1e-13	2.69e-10	tmem184c
SIVvsSI	Cluster-112523.97203	50.8197	807.399	3.9909	8.14e-29	1.94e-26	oca2
SIVvsSI	Cluster-112523.27070	23.8761	379.66	3.9893	7.62e-24	1.28e-21	grin2b
SIVvsSI	Cluster-112523.30216	44.7534	708.863	3.9879	5.41e-38	2.16e-35	grik4
SVvsSI	Cluster-112523.25124	14.5936	231.802	3.9874	3.41e-07	3.24e-05	at233
SIVvsSI	Cluster-112523.60965	3.45679	54.5376	3.9868	1.49e-09	5.18e-08	pnma1
SVIvsSI	Cluster-112523.86199	1170.3	18521.5	3.9844	7.71e-09	1.88e-05	ppef2
SVvsSI	Cluster-112523.8911	2.72075	42.3903	3.984	2.14e-05	0.0010869	socs6
SIVvsSI	Cluster-112523.43684	192.112	3035.08	3.9807	1.46e-55	1.22e-52	mafg
SIVvsSI	Cluster-112523.62112	2510.75	39638.7	3.9807	2.67e-46	1.52e-43	septin6
SIVvsSI	Cluster-112523.10168	8.62181	136.586	3.9805	1.82e-18	1.82e-16	lrit3
SVvsSI	Cluster-112523.66329	264.468	4165.16	3.9775	1.03e-11	2.69e-09	ttn
SIVvsSI	Cluster-112523.37237	29.2934	463.96	3.9774	1.32e-22	1.99e-20	peli1
SIVvsSI	Cluster-112523.71984	234.569	3684.82	3.9726	1.24e-38	5.08e-36	ube2r2
SIVvsSI	Cluster-112523.89687	70.7113	1110.41	3.9703	1.77e-34	5.99e-32	rtkn2
SIVvsSI	Cluster-112523.54778	600.677	9394.95	3.9668	4.5e-43	2.2e-40	ccnb2
SVvsSI	Cluster-112523.67645	848.255	13236.3	3.9639	1.94e-07	1.98e-05	bat1
SVvsSI	Cluster-112523.53937	419.024	6532.55	3.9629	5.85e-15	2.24e-12	frat2
SVvsSI	Cluster-112523.40539	10.0864	156.928	3.9609	2.16e-05	0.0010939	mpeg1
SVvsSI	Cluster-112523.20844	6.91302	107.088	3.9569	2.26e-06	0.00016484	rbl1
SIVvsSI	Cluster-112523.72300	13.4978	207.244	3.9558	3.23e-13	1.8e-11	zc3h12b
SIVvsSI	Cluster-112523.46241	325.114	5042.3	3.9545	1.61e-53	1.22e-50	ttll6
SVvsSI	Cluster-112523.36224	38.5687	596.702	3.9542	2.79e-09	4.6e-07	ig kappa chain v region 3547 os=oryctolagus cuniculus ox=9986 pe=1 sv=1
SVvsSI	Cluster-112523.81112	451.955	7002.86	3.954	8.12e-10	1.5e-07	pcolce2
SVvsSI	Cluster-112523.22741	2.54181	39.8703	3.9522	7.91e-05	0.003194	pnph
SIVvsSI	Cluster-112523.80649	697.525	10798.2	3.9521	2.59e-34	8.63e-32	rrm2
SVvsSI	Cluster-112523.16054	36.2135	558.82	3.951	5.35e-07	4.77e-05	f2rl2
SVvsSI	Cluster-112523.10230	94.7419	1462.83	3.9489	2.02e-21	1.52e-18	ppdpfb
SVIvsSI	Cluster-112523.25474	82.5843	1271.97	3.9459	5.04e-11	3.21e-07	frrs1
SIVvsSI	Cluster-112523.68158	799.573	12319.6	3.9454	3.48e-39	1.46e-36	dnhd1
SIVvsSI	Cluster-112523.69235	3.95114	60.8822	3.9453	1.26e-10	5.07e-09	cdh26
SVvsSI	Cluster-112523.79133	28.774	443.057	3.9445	7.52e-07	6.4e-05	slc39a1
SVvsSI	Cluster-112523.47910	68.2961	1049.73	3.9439	2.64e-09	4.36e-07	ifitm
SVvsSI	Cluster-112523.6742	6.84628	105.398	3.9437	1.09e-05	0.00061873	frmd5
SVvsSI	Cluster-112523.28899	264.623	4068.44	3.9426	2.06e-07	2.08e-05	pogk
SVIvsSI	Cluster-112523.56567	40.5894	622.081	3.9398	3.14e-09	9.36e-06	siglec5
SIIvsSI	Cluster-112523.38156	11.0436	167.247	3.9397	8.89e-16	1.29e-12	bsn
SVvsSI	Cluster-112523.122153	2.16794	32.7037	3.9388	6.57e-05	0.0027424	batf3
SIVvsSI	Cluster-112523.53670	300.26	4594.98	3.9355	1.29e-24	2.28e-22	tbc1d32
SVvsSI	Cluster-112523.54907	183.295	2799.79	3.9336	3.46e-11	8.1e-09	nfxl1
SVvsSI	Cluster-112523.46386	1.60138	24.1982	3.9327	0.00025155	0.0081894	pmepa
SVIvsSI	Cluster-112523.65921	1991.66	30394.3	3.9318	3.22e-09	9.48e-06	clc4e
SIVvsSI	Cluster-112523.58531	1738.33	26518.4	3.9312	1.31e-46	7.57e-44	hexim
SIVvsSI	Cluster-112523.47854	102.18	1555.28	3.9308	2.3e-30	6.05e-28	cahz
SIIvsSI	Cluster-112523.78956	1.45761	21.9494	3.9267	0.0001418	0.0081508	zw10
SIVvsSI	Cluster-112523.68990	448.015	6803.06	3.925	1.23e-63	1.4e-60	ift27
SIVvsSI	Cluster-112523.85122	69.9675	1065.29	3.9249	5.4e-30	1.39e-27	efhc2
SVvsSI	Cluster-112523.69743	417.43	6337.71	3.9247	3.78e-10	7.46e-08	ctgf
SIVvsSI	Cluster-112523.36543	18.3788	278.691	3.9211	2.76e-22	4.04e-20	nsg1
SVvsSI	Cluster-112523.71188	27.2944	412.588	3.9194	1.6e-08	2.15e-06	mrps18
SIIvsSI	Cluster-112523.21516	3.15286	47.6325	3.9184	4.16e-05	0.0029847	ce63a
SIVvsSI	Cluster-112523.21438	6.38971	95.8873	3.9167	1.89e-13	1.09e-11	zgc:162255
SVvsSI	Cluster-111757.0	1.82371	27.6491	3.9161	9.74e-05	0.003772	tie1
SIVvsSI	Cluster-112523.64411	611.904	9236.63	3.9156	1.8e-41	8.3e-39	cfap65
SVvsSI	Cluster-112523.33160	14.5481	218.8	3.9148	1.03e-05	0.00058881	ctsl
SIVvsSI	Cluster-112523.64643	1182.66	17806.2	3.9123	5.04e-39	2.09e-36	emg1
SIVvsSI	Cluster-112523.30438	231.074	3477.22	3.9119	1.27e-40	5.66e-38	abcc5
SIVvsSI	Cluster-112523.35899	3.46558	51.5441	3.9086	1.45e-09	5.07e-08	fam49b
SVvsSI	Cluster-112523.23380	3.15557	47.4598	3.9086	2.73e-05	0.0013296	y0266
SVvsSI	Cluster-112523.69939	1101.67	16531.7	3.9075	3.52e-13	1.1e-10	kpna3
SIVvsSI	Cluster-94839.0	1.49859	23.1703	3.9047	6.27e-05	0.0010024	pax5
SIVvsSI	Cluster-112523.66380	1320.19	19768.3	3.9044	7.16e-49	4.62e-46	fig4
SVvsSI	Cluster-112523.32192	145.391	2175.5	3.9039	3.1e-12	8.69e-10	spi1
SVvsSI	Cluster-112523.24573	46.7309	698.352	3.9033	1.83e-08	2.44e-06	blk
SVvsSI	Cluster-112523.7050	20.2319	302.268	3.899	4.13e-09	6.55e-07	tnfaip8l3
SIVvsSI	Cluster-112523.39732	43.5286	651.344	3.8982	1.34e-24	2.37e-22	myb
SVvsSI	Cluster-112523.83404	67.8792	1009.79	3.8962	1.35e-08	1.88e-06	cyth2
SVvsSI	Cluster-112523.5781	25.6928	381.489	3.8952	9.99e-12	2.61e-09	gja5
SVvsSI	Cluster-112523.77971	14.8808	221.55	3.895	9.65e-07	7.9e-05	pus7
SIIvsSI	Cluster-112523.105538	1.93018	29.2372	3.8902	2.63e-05	0.0020613	yl54
SVvsSI	Cluster-112523.7913	11.0325	162.448	3.8889	5.16e-10	9.93e-08	ctss
SIVvsSI	Cluster-112523.67147	928.621	13728	3.8857	4.57e-60	4.38e-57	cfap44
SVvsSI	Cluster-112523.39851	3.88351	57.6912	3.8855	4.25e-06	0.0002809	rgma
SVvsSI	Cluster-112523.35909	172.175	2542.93	3.8851	1.93e-08	2.55e-06	siglec1
SVvsSI	Cluster-112523.74279	2.26837	33.9855	3.8849	0.00015896	0.005629	f16p1
SVvsSI	Cluster-112523.18137	25.2742	373.386	3.8838	1.07e-07	1.17e-05	tn13b
SVvsSI	Cluster-112523.71312	193.998	2862.69	3.8833	3.74e-12	1.04e-09	fbxo33
SIVvsSI	Cluster-112523.63393	534.107	7882.65	3.8831	9.82e-45	5.18e-42	spc24
SVvsSI	Cluster-112523.15605	42.3303	622.601	3.8801	4.67e-07	4.24e-05	cd209c
SIVvsSI	Cluster-112523.64968	103.978	1531.37	3.8799	4.06e-06	8.24e-05	chmp4c
SVvsSI	Cluster-112523.82793	7.53296	111.143	3.8794	6.02e-08	7.03e-06	klot
SVvsSI	Cluster-112523.66837	635.362	9346.63	3.8789	6.71e-08	7.74e-06	dazl
SVvsSI	Cluster-112523.28535	28.7674	421.635	3.8784	8.08e-08	9.17e-06	pcdgm
SIVvsSI	Cluster-112523.17312	254.875	3741.87	3.876	1.05e-36	3.98e-34	armh1
SVIvsSI	Cluster-112523.12572	10.6176	155.306	3.873	1.73e-06	0.0009608	tyrobp
SIVvsSI	Cluster-112523.75831	572.938	8394.11	3.8729	6.98e-41	3.16e-38	hmbs
SIVvsSI	Cluster-112523.47065	145.22	2127.56	3.8717	3.09e-26	6.19e-24	fbxo5
SVvsSI	Cluster-112523.95817	2.79758	41.3905	3.8716	4.27e-05	0.0019248	hxb6a
SVvsSI	Cluster-112523.84653	7.36352	106.651	3.8705	3.69e-07	3.47e-05	kcnkd
SVvsSI	Cluster-112523.19128	3.57272	52.6755	3.8682	1.17e-06	9.31e-05	pf21b
SIVvsSI	Cluster-112523.40117	796.672	11622.6	3.8665	1.32e-42	6.34e-40	thnsl1
SVvsSI	Cluster-112523.73878	2.90573	42.1541	3.8641	4.85e-05	0.002143	myo7a
SIVvsSI	Cluster-112523.69558	116.192	1692.12	3.8636	8.1e-32	2.33e-29	nek10
SVvsSI	Cluster-112523.89711	4.58573	66.2897	3.8633	2.38e-05	0.0011848	p4r3b
SIVvsSI	Cluster-112523.40690	320.438	4658.62	3.8616	4.66e-22	6.68e-20	marchf4
SVvsSI	Cluster-112523.83236	4.78055	69.1684	3.8608	7.88e-08	8.95e-06	osbpl8
SVvsSI	Cluster-112523.111085	2.90964	41.996	3.8595	0.0002708	0.0086795	pcsk9
SIVvsSI	Cluster-112523.49021	287.753	4168.68	3.8559	7.14e-46	3.93e-43	cfap99
SIVvsSI	Cluster-112523.55228	656.028	9499.74	3.8558	9.65e-40	4.12e-37	vash2
SVvsSI	Cluster-112523.73254	66.4166	960.892	3.8548	6.25e-18	3.27e-15	cbl
SVvsSI	Cluster-112523.52514	423.437	6126.19	3.8547	4.7e-08	5.68e-06	ccdc63
SIVvsSI	Cluster-112523.110026	2.17303	30.7118	3.8526	3.36e-06	6.93e-05	kiaa0753
SIVvsSI	Cluster-112523.38155	334.103	4824.43	3.8518	5.8e-38	2.31e-35	cks1b
SIVvsSI	Cluster-112523.46817	74.5468	1075.83	3.8514	1.47e-42	7.09e-40	ccdc92
SIVvsSI	Cluster-112523.79360	350.094	5045.37	3.8499	9.51e-54	7.31e-51	cfap52
SIVvsSI	Cluster-112523.29054	8.62499	126.082	3.8487	2.77e-13	1.56e-11	krt83
SVvsSI	Cluster-112523.75482	47.8388	688.472	3.8487	1.19e-14	4.38e-12	smyd
SVvsSI	Cluster-112523.78706	243.477	3506.79	3.8482	1.34e-07	1.44e-05	dnajb13
SIIvsSI	Cluster-112523.21459	57.699	833.476	3.8481	3.2e-27	6.87e-23	mesd
SVvsSI	Cluster-112523.68155	9.73632	140.351	3.8445	6.36e-06	0.00039273	anr45
SVvsSI	Cluster-112523.20429	17.2591	247.39	3.844	3.34e-09	5.41e-07	bp10
SVvsSI	Cluster-112523.19126	3.26193	47.2752	3.8393	3.55e-05	0.0016529	rn19a
SVvsSI	Cluster-112523.24909	19.3424	275.171	3.8349	1.08e-09	1.93e-07	rgs5
SVvsSI	Cluster-112523.76961	32.4486	460.436	3.8288	6.56e-07	5.72e-05	lrc18
SIVvsSI	Cluster-112523.48585	137.233	1948.34	3.8277	2.98e-59	2.77e-56	b9d2
SIVvsSI	Cluster-112523.45408	252.069	3577.71	3.8268	1.41e-48	8.85e-46	bbs9
SIVvsSI	Cluster-112523.28478	12.3162	174.938	3.8258	1.29e-22	1.95e-20	vps13b
SVvsSI	Cluster-112523.107294	2.61651	37.077	3.8247	0.00030092	0.0094459	kirrel3
SVvsSI	Cluster-112523.35941	40.5523	574.029	3.8229	5.51e-09	8.47e-07	osmr
SVvsSI	Cluster-112523.59746	2399.83	33951.3	3.8225	1.21e-11	3.11e-09	ebna1bp2
SIVvsSI	Cluster-112523.65541	4.36321	62.4422	3.8187	2.79e-10	1.07e-08	daw1
SIVvsSI	Cluster-112523.37059	30.4333	429.694	3.8174	1.25e-05	0.00023113	lin
SIVvsSI	Cluster-112523.56679	2822.99	39771.1	3.8164	1.05e-57	9.24e-55	gm11992
SVvsSI	Cluster-112523.33446	4.42053	62.3202	3.8153	0.00014617	0.0052526	itgb2
SIVvsSI	Cluster-112523.18991	2.5851	36.7963	3.8142	4.49e-07	1.07e-05	rpgrip1l
SVvsSI	Cluster-112523.18997	9.47442	132.075	3.811	3.67e-07	3.45e-05	art5
SVvsSI	Cluster-112523.116908	7.55062	105.913	3.8105	4.68e-06	0.00030387	fcgr2a
SVvsSI	Cluster-112523.9646	11.9337	166.998	3.8093	2.45e-09	4.08e-07	htr2
SVvsSI	Cluster-54716.0	8.27856	116.243	3.8073	1.56e-07	1.64e-05	nckx2
SIVvsSI	Cluster-112523.78984	15.6648	218.543	3.8062	3.54e-21	4.66e-19	h3.2
SIVvsSI	Cluster-112523.69718	2.25487	32.4008	3.8049	4.27e-06	8.61e-05	uhrf1
SVvsSI	Cluster-112523.112803	2.87229	40.1408	3.8024	1.04e-05	0.00059232	phlb1
SVvsSI	Cluster-112523.48928	56.1137	782.782	3.8017	1.23e-08	1.73e-06	dbp
SVvsSI	Cluster-112523.5241	4.20023	58.4662	3.8002	0.00020528	0.0069438	ngn1
SIVvsSI	Cluster-112523.72071	89.67	1251.92	3.8001	8.54e-33	2.61e-30	spata4
SIIIvsSI	Cluster-112523.67092	9.26105	130.152	3.7978	3.65e-06	0.0023853	phf20
SIIvsSI	Cluster-112523.12118	1.41386	19.8632	3.7964	0.00017748	0.0097986	pgbd1
SVvsSI	Cluster-112523.32719	4.0251	55.6571	3.7962	0.00014129	0.0051055	igk
SVIvsSI	Cluster-112523.29820	8.98521	125.358	3.7951	1.08e-06	0.00069922	cenpb
SVIvsSI	Cluster-112523.43509	60.5834	839.89	3.795	1.63e-09	5.51e-06	spns3
SVvsSI	Cluster-112523.5712	5.23114	72.6883	3.7937	5.65e-05	0.0024237	ephb3
SIVvsSI	Cluster-112523.56251	1303.16	18072.4	3.7937	3.88e-46	2.18e-43	wrb
SVvsSI	Cluster-112523.42661	3.38774	46.9991	3.7928	3.49e-06	0.00023781	gima8
SVvsSI	Cluster-112523.40077	2.04604	28.6006	3.7925	0.00023322	0.0077137	tulp1
SVvsSI	Cluster-112523.55388	4.7432	65.4478	3.7897	1.94e-07	1.97e-05	acsa
SVvsSI	Cluster-112523.27748	3.24012	44.3149	3.7895	9.52e-06	0.00055131	gpr6
SVvsSI	Cluster-112523.30943	2.79758	38.9987	3.7881	0.00018752	0.0064404	sh21a
SIVvsSI	Cluster-112523.103024	4.64834	63.1001	3.7861	1.16e-08	3.52e-07	camk2d1
SIVvsSI	Cluster-112523.43188	318.113	4388.79	3.7856	3.04e-37	1.17e-34	traf3ip1
SIVvsSI	Cluster-112523.52379	1113.72	15355.9	3.7854	3.9e-59	3.58e-56	ccdc65
SVIvsSI	Cluster-112523.6085	61.4262	845.421	3.7843	1.07e-09	3.98e-06	tnfsf13b
SIVvsSI	Cluster-112523.28952	2.73725	36.8049	3.7838	8.03e-07	1.84e-05	hmmr
SIIIvsSI	Cluster-112523.47065	166.017	2286.5	3.7829	4.19e-12	6.3e-08	fbxo5
SIIvsSI	Cluster-112523.31920	3.16654	43.5213	3.7826	8.84e-08	1.68e-05	casr
SVvsSI	Cluster-112523.57179	1805.87	24784.6	3.7787	5.04e-14	1.75e-11	slc4a4
SVvsSI	Cluster-112523.18619	2.36667	32.41	3.7761	0.00016508	0.005803	slik5
SIVvsSI	Cluster-112523.67856	693.786	9506.67	3.776	4.82e-28	1.09e-25	kif20a
SVvsSI	Cluster-112523.25442	331.464	4524.88	3.7714	1.6e-08	2.15e-06	rac2
SIVvsSI	Cluster-112523.38490	63.8331	870.299	3.7712	2.5e-40	1.1e-37	grm5
SIIIvsSI	Cluster-112523.52562	3.60994	49.1419	3.7697	8.69e-08	0.00015191	gt2d2
SIVvsSI	Cluster-112523.59822	1330.86	18140.7	3.7687	3.39e-44	1.74e-41	pa2g4
SVvsSI	Cluster-112523.51906	907.141	12360	3.7684	4.1e-08	5.01e-06	pfn
SVvsSI	Cluster-112523.29233	8.20352	110.798	3.7672	3.02e-06	0.00021071	mot5
SIVvsSI	Cluster-112523.52343	601.65	8193.26	3.7671	3.14e-45	1.69e-42	raver1
SVvsSI	Cluster-112523.42739	18.6166	253.13	3.7665	5.4e-07	4.81e-05	bi2l1
SVvsSI	Cluster-112523.67620	1586.7	21561.3	3.7643	1.81e-11	4.52e-09	ankrd26
SVvsSI	Cluster-112523.68982	195.008	2649.19	3.7643	2.75e-08	3.5e-06	flt3
SVvsSI	Cluster-112523.17228	33.7509	457.105	3.7604	6.44e-09	9.74e-07	sync1
SVvsSI	Cluster-112523.47434	14.5072	196.938	3.7601	7.85e-06	0.00046801	zbtb5
SVvsSI	Cluster-112523.11045	6.55706	88.5334	3.7542	4.33e-05	0.0019486	rs23
SIVvsSI	Cluster-112523.71312	194.54	2623.04	3.7529	8.75e-41	3.92e-38	fbxo33
SIVvsSI	Cluster-112523.48505	568.173	7658.49	3.7525	2.44e-39	1.03e-36	zgpat
SIVvsSI	Cluster-112523.63801	194.252	2615.72	3.7506	6.42e-50	4.33e-47	clhc1
SIIvsSI	Cluster-112523.47065	158.744	2138.55	3.7506	8.9e-24	9.15e-20	fbxo5
SVvsSI	Cluster-112523.36543	18.3765	247.265	3.7499	5.96e-08	6.97e-06	nsg1
SVvsSI	Cluster-112523.15460	6.86785	92.3983	3.7494	7.29e-05	0.0029875	hsd17b1
SVvsSI	Cluster-112523.7706	2.89588	38.86	3.7487	4.31e-05	0.0019393	qng1
SVIvsSI	Cluster-112523.26347	8.02114	107.755	3.7468	3.03e-05	0.0066168	cmip1
SIVvsSI	Cluster-112523.14970	1.26978	17.3736	3.7465	0.00068604	0.0085838	ptk2b
SVvsSI	Cluster-112523.48739	6.28541	83.6401	3.7462	4.26e-06	0.00028135	wdr17
SIIIvsSI	Cluster-112523.20457	6.13809	83.5213	3.7451	4.59e-08	9.94e-05	hmgcll1
SVvsSI	Cluster-112523.14110	7.30266	98.072	3.7446	7.57e-07	6.43e-05	st4a1
SIVvsSI	Cluster-112523.45242	89.1286	1193.88	3.7439	6.81e-39	2.81e-36	fbxl13
SVIvsSI	Cluster-112523.27395	30.5459	407.844	3.7416	2.03e-08	3.91e-05	cd22
SIVvsSI	Cluster-112523.58032	1125.31	15051.2	3.7416	9.23e-67	1.15e-63	tor1aip2
SVIvsSI	Cluster-112523.114908	54.9567	732.973	3.7403	7.53e-08	0.00010417	mgp
SIVvsSI	Cluster-112523.43496	343.416	4588.94	3.74	2.67e-47	1.58e-44	cep41
SVvsSI	Cluster-112523.38107	5.90383	78.1542	3.7381	3.08e-07	2.96e-05	mink1
SVvsSI	Cluster-64592.0	6.19304	81.988	3.7366	5.12e-06	0.00032731	samd3
SVvsSI	Cluster-112523.67041	254.377	3388.18	3.7356	5.48e-11	1.25e-08	junb
SVvsSI	Cluster-112523.6726	2.15419	28.3432	3.7324	0.00030662	0.009582	enpp2
SVvsSI	Cluster-112523.5798	6.56691	87.2359	3.7322	0.00021557	0.0072191	tox3
SVvsSI	Cluster-112523.32793	4.21789	56.0179	3.7312	0.00030213	0.0094724	nell2
SVvsSI	Cluster-112523.45434	2.88604	38.34	3.7303	1.46e-05	0.00078844	wapl
SVvsSI	Cluster-112523.15498	15.8701	209.961	3.7299	4.41e-07	4.04e-05	mixl1
SVIvsSI	Cluster-112523.49121	33.5881	445.35	3.7293	2.43e-08	4.36e-05	syna
SIVvsSI	Cluster-112523.45483	553.156	7328.04	3.7273	4.19e-39	1.75e-36	cdca3
SIVvsSI	Cluster-112523.87109	78.3769	1039.36	3.7273	6.91e-35	2.38e-32	cdkl2
SVvsSI	Cluster-112523.39456	520.021	6878.16	3.7254	3.55e-13	1.1e-10	vegfa
SIVvsSI	Cluster-112523.75959	155.64	2057.1	3.7247	6.05e-50	4.09e-47	gpat4
SVvsSI	Cluster-112523.27668	2.36667	31.2746	3.7243	8.23e-05	0.0032947	cx32
SVvsSI	Cluster-112523.107292	23.9752	316	3.7238	2.41e-07	2.38e-05	s6a13
SVvsSI	Cluster-73025.0	2.34308	31.0625	3.7235	0.00010978	0.0041532	cd36
SIVvsSI	Cluster-112523.53623	462.146	6103.32	3.7231	5.97e-07	1.39e-05	styxl1
SIVvsSI	Cluster-112523.22679	13.4829	177.596	3.7214	6.33e-18	5.96e-16	arl2bp
SIVvsSI	Cluster-112523.73460	101.208	1336.05	3.7204	1.83e-28	4.26e-26	gpd1l
SIVvsSI	Cluster-112523.9225	55.4453	730.424	3.7204	1.93e-33	6.16e-31	kcnk10
SVIvsSI	Cluster-112523.78009	22.9461	301.961	3.7191	1.29e-09	4.57e-06	plek
SVvsSI	Cluster-112523.65888	2.56931	34.1103	3.7178	0.00026464	0.0085199	serp3
SIVvsSI	Cluster-112523.58397	139.656	1835.1	3.7157	1.6e-38	6.49e-36	cenpl
SIVvsSI	Cluster-112523.67532	6.50267	87.2485	3.7152	1.79e-10	7.05e-09	eefsec
SIVvsSI	Cluster-112523.54174	1023.36	13436.7	3.7147	9.67e-44	4.85e-41	ubr7
SVvsSI	Cluster-112523.116396	3.61398	47.7707	3.7133	6.37e-05	0.0026749	atp11a
SVvsSI	Cluster-112523.100213	19.4725	255.434	3.7121	6.92e-08	7.95e-06	cmta1
SIVvsSI	Cluster-112523.71736	276.017	3615.66	3.7115	6.54e-48	4.03e-45	dzank1
SVvsSI	Cluster-112523.33348	10.2243	134.478	3.7114	0.0001023	0.0039228	cacna1i
SIVvsSI	Cluster-112523.71136	45.5875	597.876	3.7113	2.43e-32	7.27e-30	slc32a1
SVvsSI	Cluster-112523.10961	5.31154	68.4708	3.7074	0.00021485	0.0072002	mrp5
SVIvsSI	Cluster-112523.59581	2109.18	27543.2	3.707	3.61e-10	1.59e-06	apoa4
SIVvsSI	Cluster-112523.62472	3223.2	42023.6	3.7047	1.33e-62	1.43e-59	dynll2
SVvsSI	Cluster-112523.82614	12.3762	160.662	3.7037	3.34e-07	3.18e-05	ramp2
SIVvsSI	Cluster-112523.69257	263.28	3429.46	3.7031	2.66e-40	1.16e-37	cdkl5
SIVvsSI	Cluster-112523.76153	486.594	6335.85	3.7025	2.17e-57	1.89e-54	rab28
SVvsSI	Cluster-112523.10222	4.9162	63.2343	3.7023	7.17e-06	0.00043493	t7l1b
SVvsSI	Cluster-112523.94426	4.13716	53.1496	3.7018	0.00024138	0.0079248	niplb
SIVvsSI	Cluster-112523.62844	309.779	4030.28	3.7009	7.72e-42	3.6e-39	lrrc56
SVvsSI	Cluster-112523.53480	259.943	3379.64	3.7005	6.58e-08	7.6e-06	co1a1
SVvsSI	Cluster-112523.105775	4.80236	62.8156	3.6995	0.00016902	0.0059167	k1c19
SVvsSI	Cluster-112523.32705	902.32	11715.1	3.6987	3.13e-09	5.09e-07	rarres2
SIIvsSI	Cluster-112523.72630	8.2195	107.071	3.6986	3.81e-09	1.11e-06	erip6
SIVvsSI	Cluster-112523.67134	269.629	3502.26	3.6983	5.31e-29	1.29e-26	vsnl1
SIVvsSI	Cluster-112523.62150	976.025	12655.2	3.6964	1.45e-25	2.75e-23	cenpf
SIVvsSI	Cluster-112523.53703	1007.07	13055.6	3.6963	4.67e-34	1.54e-31	racgap1
SIVvsSI	Cluster-112523.21502	129.863	1685.2	3.6962	1.9e-33	6.09e-31	rrm1
SVvsSI	Cluster-112523.41047	33.2547	430.023	3.6958	3.5e-06	0.00023883	ccl4
SIVvsSI	Cluster-112523.65542	524.493	6795.8	3.6955	1.02e-46	5.89e-44	iqca1
SIVvsSI	Cluster-112523.36176	114.815	1487.17	3.6941	1.69e-26	3.44e-24	mxra5
SIVvsSI	Cluster-112523.61832	1042.81	13493.3	3.6935	1.01e-47	6.15e-45	nrdc
SVvsSI	Cluster-112523.117223	6.16945	79.3859	3.6932	7.57e-06	0.0004539	lrp10
SVvsSI	Cluster-112523.16925	2.93324	37.5541	3.6893	1.73e-05	0.00090945	t184c
SIVvsSI	Cluster-112523.55483	42.7872	553.943	3.6888	1.6e-36	5.99e-34	six6
SVvsSI	Cluster-112523.55841	47.6251	614.004	3.6878	4.1e-06	0.00027279	fam160a1
SIVvsSI	Cluster-112523.50384	777.958	10007.7	3.6852	2.49e-54	1.96e-51	iqub
SVvsSI	Cluster-112523.96060	11.9373	152.255	3.6829	3.72e-05	0.0017181	thas
SVvsSI	Cluster-112523.12679	2.589	33.3511	3.6812	0.00014588	0.0052445	shbg
SIIvsSI	Cluster-112523.17408	10.751	137.171	3.681	5.56e-12	3.33e-09	plcz1
SVvsSI	Cluster-112523.80762	24.1526	308.959	3.6793	4.01e-11	9.3e-09	cpa1
SVvsSI	Cluster-112523.102898	20.3832	259.979	3.675	2.35e-11	5.68e-09	zbtb7
SIIvsSI	Cluster-112523.46269	8.26461	105.833	3.6746	1.16e-09	3.92e-07	cenpb
SVvsSI	Cluster-112523.29303	4.8651	61.4099	3.6733	2.32e-06	0.00016876	cnkr2
SIVvsSI	Cluster-112523.39453	566.287	7219.73	3.6723	1.25e-52	9.07e-50	nme3
SVvsSI	Cluster-112523.44160	266.074	3391.64	3.672	1.77e-09	3.04e-07	fam228b
SVvsSI	Cluster-112523.113099	6.11062	78.5438	3.6711	7.5e-07	6.4e-05	scmc3
SIVvsSI	Cluster-112523.58993	687.117	8747.61	3.6701	2.6e-37	1e-34	rusc2
SIVvsSI	Cluster-112523.44874	215.679	2745.58	3.6698	1.33e-37	5.22e-35	adgb
SVvsSI	Cluster-112523.17684	4.12741	52.7567	3.6687	9.14e-05	0.0035886	wn10a
SVvsSI	Cluster-112523.63067	160.688	2042.43	3.6679	1.57e-07	1.65e-05	ubi-p63e
SVvsSI	Cluster-112523.58361	1950.67	24789.4	3.6677	6.82e-16	2.89e-13	pdzd3
SVvsSI	Cluster-112523.79130	11.0445	140.17	3.6664	8.26e-07	6.92e-05	mlf2
SVIvsSI	Cluster-112523.79155	16.4466	208.227	3.6645	2.68e-06	0.0013153	sseb
SIVvsSI	Cluster-112523.75237	454.91	5761.87	3.6633	3.73e-55	3.01e-52	ahi1
SIVvsSI	Cluster-112523.60302	433.081	5486.61	3.6631	2.88e-26	5.8e-24	cfap221
SVvsSI	Cluster-112523.22664	22.5194	284.191	3.6628	3.49e-08	4.35e-06	gzmf
SIVvsSI	Cluster-112523.50050	1233.94	15620.7	3.662	4.16e-55	3.35e-52	arl3
SVvsSI	Cluster-75242.0	4.27494	53.8877	3.6614	1.73e-05	0.000908	sap3
SVvsSI	Cluster-112523.69333	103.769	1312.3	3.66	2.82e-09	4.64e-07	kras
SVvsSI	Cluster-112523.95544	6.29526	78.8463	3.6596	5.22e-05	0.0022775	rnka
SVvsSI	Cluster-112523.31033	81.6051	1030.32	3.6595	2.09e-08	2.75e-06	havcr1
SVvsSI	Cluster-112523.18476	55.2217	696.393	3.6582	1.32e-08	1.84e-06	cyth
SVvsSI	Cluster-112523.68899	472.504	5961.41	3.6572	1.66e-10	3.43e-08	cyhr1
SIVvsSI	Cluster-112523.65036	149.815	1887.2	3.6546	7.44e-51	5.18e-48	grip1
SVvsSI	Cluster-112523.24253	6.42531	80.6529	3.6439	1.2e-06	9.55e-05	otul
SVvsSI	Cluster-112523.31802	5.37853	66.6813	3.6436	8.13e-07	6.83e-05	nhrf4
SVvsSI	Cluster-112523.46083	341.954	4268.29	3.642	9.12e-11	2e-08	cda2
SVvsSI	Cluster-112523.77567	3.77323	46.6935	3.6414	8.05e-05	0.0032381	fosb
SIVvsSI	Cluster-112523.67990	2.91534	36.1137	3.6392	5.65e-07	1.32e-05	ift172
SIVvsSI	Cluster-112523.10198	11.6634	143.777	3.639	1.34e-14	8.87e-13	kbtbd13
SIIvsSI	Cluster-112523.29965	10.3496	127.371	3.6365	5.13e-10	1.94e-07	cp100
SVvsSI	Cluster-112523.89047	11.9884	147.944	3.636	3.51e-05	0.0016384	sbspo
SIVvsSI	Cluster-112523.58450	1090.46	13464.4	3.626	1.17e-27	2.59e-25	tuba1d
SVvsSI	Cluster-112523.24316	5.86054	72.0413	3.6259	1.19e-05	0.00066314	pi42c
SIVvsSI	Cluster-112523.54034	464.996	5734.84	3.6242	7.25e-32	2.09e-29	cdc20
SIVvsSI	Cluster-112523.59854	1793.24	22105.3	3.6237	1.21e-50	8.33e-48	znf724
SVvsSI	Cluster-81122.0	7.85538	96.0407	3.6227	2.4e-06	0.00017315	mlxpl
SVvsSI	Cluster-112523.38759	320.753	3948.5	3.6221	1.93e-09	3.29e-07	bpi
SVvsSI	Cluster-112523.33883	6.63592	82.224	3.6221	1.92e-05	0.00098963	mei1
SVvsSI	Cluster-112523.5879	5.7051	69.5012	3.6219	1.72e-05	0.00090609	pnp
SVvsSI	Cluster-112523.71984	234.766	2890.56	3.6219	1.35e-09	2.36e-07	ube2r2
SVIvsSI	Cluster-112523.28787	11.1668	136.795	3.6208	4.45e-05	0.0084433	kv3a9
SIIvsSI	Cluster-112523.98685	2.46018	31.0711	3.6177	3.02e-05	0.0023169	mttb
SIVvsSI	Cluster-112523.56455	772.806	9485.57	3.6175	4.57e-54	3.53e-51	mtdh
SIIvsSI	Cluster-112523.57731	5068.79	62202.6	3.6173	9.59e-35	5.67e-30	mllt1
SVvsSI	Cluster-112523.60623	1677.27	20572.7	3.6165	2.74e-08	3.48e-06	mns1
SIVvsSI	Cluster-112523.18458	68.6174	842.843	3.6164	9.59e-30	2.44e-27	bsx
SVvsSI	Cluster-112523.13329	8.53824	104.874	3.6151	1.6e-06	0.00012288	asb7
SVvsSI	Cluster-112523.32019	261.356	3202.4	3.615	4.33e-14	1.51e-11	usp2
SIVvsSI	Cluster-112523.46102	757.444	9276.65	3.6144	5.46e-53	4.06e-50	nek2
SVvsSI	Cluster-112523.111810	4.79252	59.3406	3.6143	4.86e-05	0.0021456	ifit5
SIVvsSI	Cluster-112523.44854	299.653	3671.48	3.6141	4.44e-50	3.01e-47	stmnd1
SVvsSI	Cluster-112523.38667	7.34205	89.6477	3.6128	1.28e-06	0.00010104	polr2a
SVvsSI	Cluster-112523.31427	14.1663	172.526	3.6121	2.5e-05	0.0012355	cd44
SVvsSI	Cluster-112523.58673	1993.8	24363.1	3.6111	1.62e-06	0.00012389	srgp1
SVvsSI	Cluster-112523.38019	88.4311	1076.32	3.6071	2.15e-09	3.62e-07	gcsam
SVvsSI	Cluster-112523.63415	858.488	10459.6	3.6069	1.45e-07	1.54e-05	cfap206
SVvsSI	Cluster-112523.82035	10.1298	123.736	3.6065	6.85e-07	5.92e-05	uaca
SIVvsSI	Cluster-112523.100463	1.86556	22.6569	3.6052	0.00044807	0.0058808	depdc1b
SVvsSI	Cluster-112523.35749	65.166	791.65	3.6046	1.94e-07	1.97e-05	cytip
SVvsSI	Cluster-112523.19279	6.51759	78.6279	3.6028	4.98e-05	0.0021861	mn1
SVvsSI	Cluster-112523.27068	4.65271	56.8519	3.6024	1.31e-05	0.00071968	desi2
SVvsSI	Cluster-112523.79016	4.8651	58.3393	3.5996	6.3e-06	0.00038972	ptk2b
SVvsSI	Cluster-112523.56445	799.472	9658.93	3.5947	8.75e-10	1.6e-07	foxie
SIVvsSI	Cluster-112523.45383	9.72591	117.417	3.5946	8.79e-15	5.93e-13	adtrp
SVvsSI	Cluster-112523.16445	2.64605	31.8031	3.5945	0.0003126	0.0097348	cfap210
SIVvsSI	Cluster-112523.62144	647.869	7826.86	3.5944	3.2e-41	1.47e-38	dbf4b
SVvsSI	Cluster-112523.18924	57.6911	696.33	3.5941	4.46e-06	0.00029176	cldn19
SIVvsSI	Cluster-112523.57493	486.417	5870.8	3.5928	6.14e-32	1.79e-29	nostrin
SVvsSI	Cluster-112523.36021	163.526	1969.75	3.5908	3.39e-09	5.47e-07	cltca
SIIvsSI	Cluster-112523.20432	5.243	62.6615	3.5903	8.24e-09	2.17e-06	usp
SVvsSI	Cluster-112523.36620	24.9615	300.837	3.5902	4.04e-08	4.95e-06	glo1
SVvsSI	Cluster-108675.0	2.65386	31.7862	3.5854	0.00021339	0.0071608	mefv
SVvsSI	Cluster-112523.35371	3.25208	39.5647	3.585	0.00024246	0.0079478	htra1
SVvsSI	Cluster-112523.56029	681.375	8173.93	3.5846	1.15e-08	1.63e-06	csta
SIVvsSI	Cluster-112523.9344	10.9693	132.042	3.5843	7.63e-14	4.58e-12	cngb2
SVIvsSI	Cluster-15165.1	10.3213	123.463	3.5841	1.91e-06	0.0010332	usp
SVvsSI	Cluster-112523.29622	15.589	187.118	3.5834	1.96e-07	1.99e-05	hbaa
SIVvsSI	Cluster-112523.68169	2.31956	28.046	3.5798	2.9e-05	0.00049738	ankrd10
SVvsSI	Cluster-112523.25499	48.2486	577.365	3.5796	6.31e-08	7.32e-06	gpd1
SVvsSI	Cluster-112025.0	2.98043	35.2802	3.5795	0.00021957	0.0073319	smad7
SIVvsSI	Cluster-112523.24481	256.126	3059.11	3.578	1.72e-38	6.97e-36	eloa
SVvsSI	Cluster-112523.78047	29.4302	350.08	3.578	2.87e-07	2.79e-05	plpl8
SVvsSI	Cluster-112523.80956	122.969	1468.48	3.5778	6.81e-13	2.03e-10	slc16a6
SIVvsSI	Cluster-112523.29459	557.844	6659.78	3.5776	2.64e-44	1.36e-41	wdr54
SIIvsSI	Cluster-112523.96523	17.4828	208.304	3.5749	1.68e-12	1.15e-09	tekt2
SIVvsSI	Cluster-112523.75125	267.403	3188.47	3.5746	1.13e-27	2.5e-25	mfsd2ab
SVvsSI	Cluster-112523.35808	4.99303	59.475	3.5745	5e-07	4.49e-05	arfg1
SIVvsSI	Cluster-112523.55672	2297.39	27366.8	3.5743	1.07e-44	5.59e-42	ora4
SVvsSI	Cluster-112523.32269	2.08339	24.8803	3.573	0.00027634	0.0088132	marhb
SVvsSI	Cluster-112523.28534	10.456	123.371	3.5727	6.54e-06	0.00040224	lrrt4
SIVvsSI	Cluster-112523.63549	648.724	7709.12	3.5709	3.84e-49	2.49e-46	nme7
SVvsSI	Cluster-112523.6347	4.7847	57.3253	3.5705	0.0002593	0.0083801	prodh2
SVvsSI	Cluster-112523.88320	4.58182	54.0377	3.5701	9.97e-05	0.0038417	5ht7r
SVIvsSI	Cluster-112523.15605	49.5992	587.596	3.5682	2.54e-09	8e-06	c209c
SVvsSI	Cluster-112523.89149	8.85285	104.369	3.5642	3.01e-05	0.0014374	sms2
SIIIvsSI	Cluster-112523.56740	20.0817	238.668	3.5642	5.8e-08	0.0001162	tba1b
SIIIvsSI	Cluster-112523.76275	47.5311	563.776	3.564	3.33e-08	7.56e-05	ercc6
SIVvsSI	Cluster-112523.50872	382.05	4519.4	3.5638	1.44e-26	2.97e-24	spag1
SIVvsSI	Cluster-112523.58581	5488.2	64880.6	3.5633	1.59e-31	4.49e-29	tuba
SIVvsSI	Cluster-112523.59796	996.049	11755.3	3.561	7.86e-41	3.54e-38	ccdc40
SVIvsSI	Cluster-112523.31933	115.028	1354.64	3.5586	6.31e-07	0.00047487	itk
SIVvsSI	Cluster-112523.65094	561.569	6617.57	3.5586	1.4e-38	5.68e-36	stpg2
SIVvsSI	Cluster-112523.35245	115.96	1364.21	3.5549	3.21e-20	3.86e-18	dck
SIVvsSI	Cluster-112523.69399	59.3078	697.09	3.5546	0.00048044	0.0062549	spata16
SVIvsSI	Cluster-112523.107713	54.6411	641.486	3.5539	1.65e-10	8.75e-07	gja3
SVvsSI	Cluster-112523.11493	34.249	401.989	3.5526	9.47e-10	1.72e-07	mllt1
SIVvsSI	Cluster-112523.114788	1.65953	18.9336	3.551	0.0005215	0.0067267	ect2
SVvsSI	Cluster-112523.13425	6.84816	80.1225	3.5499	0.00010722	0.0040764	cac1d
SIIvsSI	Cluster-112523.39315	187.015	2190.22	3.5485	3.07e-19	9.41e-16	syb
SIVvsSI	Cluster-112523.96399	7.51614	88.5466	3.5482	2.93e-11	1.28e-09	cel
SVvsSI	Cluster-112523.75842	9.17748	107.341	3.5467	8.18e-06	0.00048484	agrl4
SVvsSI	Cluster-112523.74753	3.4998	40.521	3.5463	3.96e-05	0.0018133	cd3d
SIVvsSI	Cluster-112523.30514	264.984	3089.12	3.5427	5.06e-44	2.58e-41	gosr1
SVvsSI	Cluster-112523.63432	825.349	9615.73	3.5424	1.19e-11	3.07e-09	mkrn
SVvsSI	Cluster-112523.30552	12.2347	142.669	3.5408	2.86e-05	0.0013809	crel1
SVvsSI	Cluster-106917.0	12.687	146.978	3.5408	4.31e-06	0.00028348	tm4sf5
SVvsSI	Cluster-112523.57811	813.722	9470.24	3.5407	4.58e-11	1.06e-08	chmp2b
SIVvsSI	Cluster-112523.64557	196.779	2290.18	3.5402	2.91e-34	9.66e-32	fnbp1l
SIVvsSI	Cluster-112523.59393	4725.75	54969.8	3.54	1.41e-36	5.27e-34	tuba2
SVvsSI	Cluster-112523.9065	13.4288	156.243	3.5397	1.46e-07	1.55e-05	rbp7
SVvsSI	Cluster-112523.71899	5.07367	58.58	3.5391	4.42e-06	0.00028974	thns1
SIVvsSI	Cluster-112523.42489	3.60175	42.3044	3.5388	9.29e-06	0.00017573	si:dkey-182i3.10
SVvsSI	Cluster-112523.74158	30.3512	351.285	3.5372	1.52e-08	2.06e-06	fitm
SVvsSI	Cluster-112523.49484	3.11821	36.2849	3.5362	3e-05	0.0014369	cofi
SIVvsSI	Cluster-112523.71168	108.403	1258.67	3.5357	8.69e-26	1.68e-23	g2e3
SIVvsSI	Cluster-112523.61107	706.826	8192.34	3.5347	1.86e-49	1.22e-46	dnah2
SIVvsSI	Cluster-112523.68223	940.818	10878.3	3.5313	1.13e-42	5.46e-40	wdr35
SIIIvsSI	Cluster-112523.57731	5290.19	61151.5	3.531	7.72e-13	1.69e-08	mllt
SIVvsSI	Cluster-112523.62708	481.226	5562.2	3.5307	4.34e-40	1.88e-37	l1cam
SVvsSI	Cluster-112523.71676	7.38152	85.9768	3.5306	1.72e-06	0.00013042	aakg2
SVvsSI	Cluster-112523.86040	4.66458	54.0523	3.5306	0.0001288	0.0047381	peca1
SVvsSI	Cluster-112523.40141	8.35327	96.6338	3.5305	6.28e-06	0.00038906	stra6l
SIVvsSI	Cluster-112523.50310	322.79	3730.85	3.5304	1.28e-43	6.36e-41	fbxo15
SVIvsSI	Cluster-112523.70392	584.142	6737.62	3.5281	7.01e-09	1.77e-05	nacad
SVvsSI	Cluster-112523.42667	63.9007	737.298	3.5278	4.73e-09	7.41e-07	tmem178a
SIVvsSI	Cluster-112523.30059	10.3879	119.111	3.5266	3.79e-15	2.66e-13	pafah1b1
SIVvsSI	Cluster-112523.92575	1.76931	20.8302	3.5263	0.0003302	0.0044802	ranbp2
SVvsSI	Cluster-101661.0	5.77589	65.7766	3.5258	0.00012335	0.0045651	zg57
SVvsSI	Cluster-112523.54991	417.601	4800.39	3.5229	3.81e-08	4.7e-06	kcnc2
SIIvsSI	Cluster-112523.21054	32.4644	373.036	3.5217	7.04e-22	4.06e-18	sf3b2
SIVvsSI	Cluster-112523.41505	1088.3	12489	3.5205	1.07e-47	6.49e-45	r3hdm1
SVvsSI	Cluster-92832.0	12.878	147.574	3.5188	3.11e-06	0.00021572	b3galt2
SVvsSI	Cluster-112523.40117	796.955	9115.33	3.5157	2.97e-07	2.88e-05	thnsl1
SIIIvsSI	Cluster-112523.59223	8793.25	100502	3.5147	4.11e-13	1.1e-08	hmgb2
SVvsSI	Cluster-112523.70360	334.517	3820.81	3.5139	2.66e-14	9.52e-12	tnfsf10
SIVvsSI	Cluster-112523.56588	1314.25	15008.6	3.5135	2.43e-50	1.66e-47	mapre3
SVvsSI	Cluster-112523.72109	2.80743	32.3036	3.5134	0.00019867	0.006761	eomes
SIVvsSI	Cluster-112523.61569	1788.39	20402	3.512	1.25e-40	5.59e-38	mkrn1
SVvsSI	Cluster-112523.47954	25.8989	294.194	3.512	5.23e-07	4.66e-05	tom20
SIVvsSI	Cluster-112523.84882	82.6761	944.795	3.5113	2.22e-28	5.12e-26	cpeb4
SVvsSI	Cluster-112523.60193	391.343	4460.02	3.5104	2.28e-08	2.95e-06	odf3l2
SVvsSI	Cluster-112523.13021	5.55366	63.2044	3.5093	0.0001075	0.0040829	tfap2a
SIIvsSI	Cluster-112523.35245	126.736	1444.83	3.5092	1.69e-19	5.72e-16	dck
SIVvsSI	Cluster-112523.56837	887.786	10105.4	3.5087	3.26e-45	1.75e-42	spata18
SVvsSI	Cluster-112523.6402	9.23834	104.287	3.5055	2.49e-06	0.00017879	edn2
SVvsSI	Cluster-112523.74187	4.2218	47.755	3.5028	1.49e-05	0.00080317	co7a1
SIVvsSI	Cluster-112523.63043	1695.78	19208.3	3.5017	9.44e-44	4.75e-41	bbs12
SIVvsSI	Cluster-112523.33510	60.4446	684.476	3.5012	0.00018002	0.0026004	gars1
SIVvsSI	Cluster-112523.54485	94.2737	1067.95	3.5	5.48e-35	1.89e-32	nalcn
SVvsSI	Cluster-112523.36985	414.384	4686.99	3.4998	5.33e-07	4.75e-05	coro1c
SVvsSI	Cluster-112523.16930	28.5315	321.506	3.4979	3.99e-08	4.9e-06	flij
SVvsSI	Cluster-112523.96062	22.4701	252.722	3.4978	1.15e-06	9.2e-05	cers2
SVvsSI	Cluster-112523.24725	105.016	1185.51	3.4978	1.95e-06	0.00014502	fcer1g
SIIIvsSI	Cluster-112523.34470	110.489	1248.44	3.4975	1.48e-09	6.84e-06	tmem120b
SVvsSI	Cluster-112523.37336	4.27494	48.0974	3.4974	3.89e-05	0.0017835	ce57l
SIVvsSI	Cluster-112523.34569	13.6798	156.124	3.4957	2.41e-14	1.54e-12	spop
SVvsSI	Cluster-112523.72241	36.6429	413.08	3.4954	3.05e-08	3.85e-06	chmp1b
SIVvsSI	Cluster-112523.57933	234.138	2641.19	3.4952	1.57e-30	4.18e-28	ccp110
SIVvsSI	Cluster-112523.68177	348.527	3930.64	3.4952	2.66e-42	1.27e-39	rfx1
SVvsSI	Cluster-112523.83761	108.454	1220.19	3.4921	1.75e-06	0.00013237	elav2
SVvsSI	Cluster-112523.109314	19.5157	219.03	3.4919	2.48e-07	2.45e-05	toprs
SIVvsSI	Cluster-112523.64015	403.758	4539.26	3.4909	6.45e-50	4.34e-47	hikeshi
SIVvsSI	Cluster-112523.39538	40.9344	460.675	3.4907	2.18e-25	4.09e-23	meig1
SIVvsSI	Cluster-112523.18393	3.66283	41.2274	3.4904	4.02e-07	9.67e-06	ogn
SVvsSI	Cluster-112523.17197	51.7715	581.434	3.4903	1.18e-06	9.45e-05	pgbd4
SIIvsSI	Cluster-112523.60193	426.482	4793.63	3.4898	1.28e-25	1.6e-21	cma1d
SIVvsSI	Cluster-112523.42401	420.423	4721.82	3.4889	1.33e-47	8.06e-45	zdhhc11
SVvsSI	Cluster-112523.5919	6.1124	68.3821	3.4887	9.21e-07	7.59e-05	yhu2
SVIvsSI	Cluster-112523.57366	59.0825	660.444	3.4849	1.77e-07	0.00018969	mlo
SVvsSI	Cluster-108077.2	7.08236	79.3552	3.4846	0.00010714	0.0040747	gucy2d
SVIvsSI	Cluster-112523.50938	9.34243	104.153	3.4844	1.16e-08	2.56e-05	ladd
SVIvsSI	Cluster-112523.66930	666.958	7458.71	3.4835	1.27e-08	2.75e-05	celsr1
SVvsSI	Cluster-112523.61650	647.429	7238.02	3.4829	6.29e-10	1.18e-07	trxa
SVvsSI	Cluster-112523.115104	20.4502	227.799	3.477	5.84e-12	1.59e-09	clps
SVIvsSI	Cluster-112523.12517	71.9515	799.249	3.4755	2.84e-09	8.68e-06	cdh7
SVvsSI	Cluster-112523.82477	18.5183	205.659	3.4735	7.2e-06	0.00043583	ar1ba
SVvsSI	Cluster-62872.0	4.54268	51.0007	3.4723	5.65e-05	0.0024237	nods
SVvsSI	Cluster-112523.15607	7.48161	82.6264	3.4701	0.0001596	0.0056473	clec17a
SIVvsSI	Cluster-112523.59243	384.16	4253.37	3.4687	2.25e-42	1.07e-39	cfap300
SIVvsSI	Cluster-112523.53644	294.998	3265.44	3.4687	4.34e-41	1.99e-38	ift57
SIIvsSI	Cluster-112523.33662	236.825	2623.74	3.4686	6.12e-19	1.7e-15	kifc1
SVvsSI	Cluster-112523.87719	24.0733	265.208	3.4681	1.96e-06	0.0001459	jag1b
SIVvsSI	Cluster-112523.105359	15.0534	166.248	3.4655	6.99e-16	5.33e-14	pxn1
SVvsSI	Cluster-112523.65782	3.3307	37.1532	3.4648	0.00019686	0.0067083	capon
SVvsSI	Cluster-112523.69586	15.4296	169.294	3.4596	1.38e-07	1.48e-05	yets2
SVvsSI	Cluster-112523.5279	37.3308	409.645	3.4592	1.31e-05	0.00071867	tm267
SVvsSI	Cluster-112523.72376	44.2959	486.268	3.4574	9.23e-13	2.73e-10	slc22a1
SVvsSI	Cluster-112523.46721	140.718	1542.31	3.455	1.48e-07	1.57e-05	cybb
SIVvsSI	Cluster-112523.64028	1486.34	16291.8	3.4543	2.06e-38	8.29e-36	larp4b
SVvsSI	Cluster-112523.29071	18.6285	203.82	3.4536	5.18e-07	4.63e-05	pacn2
SIVvsSI	Cluster-112523.59616	1171.96	12830.1	3.4525	6.53e-58	5.79e-55	yipf3
SIVvsSI	Cluster-112523.88262	8.8107	95.7284	3.4519	2.25e-13	1.28e-11	st8sia1
SVIvsSI	Cluster-112523.28485	26.2202	285.67	3.4504	7.13e-07	0.0005175	selp
SIVvsSI	Cluster-112523.49591	140.539	1537.53	3.4503	4.54e-27	9.66e-25	cep170
SIVvsSI	Cluster-112523.36362	331.083	3615.7	3.4497	1.2e-49	7.94e-47	spice1
SIVvsSI	Cluster-112523.34329	3.25954	35.1372	3.4474	1.02e-05	0.00019077	thoc3
SVvsSI	Cluster-112523.72799	7.30648	79.0643	3.4454	2.96e-06	0.00020685	mtss1
SVvsSI	Cluster-112523.16919	45.0925	490.873	3.4446	8.38e-07	7e-05	smrd2
SVIvsSI	Cluster-112523.6759	11.7814	127.463	3.443	1.88e-05	0.0048339	myl3
SIVvsSI	Cluster-112523.33028	5.53156	61.2466	3.4419	3.42e-08	9.73e-07	clpb
SVvsSI	Cluster-112523.15855	11.2316	122.5	3.4412	1.76e-05	0.00092187	onecut2
SIVvsSI	Cluster-112523.24323	100.021	1084.59	3.4411	6.23e-37	2.37e-34	ttll3
SVvsSI	Cluster-112523.109354	29.1829	316.45	3.441	5.8e-06	0.00036354	atg4d
SVvsSI	Cluster-112523.14921	23.8657	259.356	3.4408	5.64e-08	6.66e-06	mrpl47
SIVvsSI	Cluster-112523.9885	9.13531	99.6906	3.4407	1.82e-11	8.17e-10	lhfpl4
SVvsSI	Cluster-112523.79132	11.369	123.125	3.4385	1.77e-05	0.00092691	rpc1
SIIIvsSI	Cluster-112523.83236	5.51729	59.703	3.4375	3.27e-06	0.0021875	osbpl8
SIVvsSI	Cluster-112523.42079	139.282	1509.73	3.4363	2.87e-25	5.33e-23	rnf145
SIVvsSI	Cluster-112523.59489	1803.82	19454.7	3.4309	6.76e-42	3.16e-39	cfap43
SVvsSI	Cluster-112523.5424	34.5261	371.635	3.4297	3.34e-05	0.0015698	znf235
SIVvsSI	Cluster-112523.72803	2.06281	22.5256	3.4294	0.00019931	0.0028501	pcdhgc5
SIVvsSI	Cluster-112523.72646	460.659	4960.99	3.4289	5.08e-51	3.55e-48	mphosph9
SVvsSI	Cluster-112523.41356	6.70859	72.3524	3.4288	4.57e-05	0.0020351	grm3
SIVvsSI	Cluster-112523.9428	12.18	130.979	3.4285	8.87e-15	5.98e-13	slc23a2
SIVvsSI	Cluster-112523.29798	160.588	1729.12	3.4279	5.34e-25	9.71e-23	stradb
SIVvsSI	Cluster-112523.74850	20.5331	219.584	3.4254	4.41e-21	5.73e-19	nphp4
SVvsSI	Cluster-112523.63726	134.095	1440.62	3.4249	6.93e-10	1.29e-07	bcl2l14
SIVvsSI	Cluster-112523.71872	616.841	6625.01	3.4248	7.3e-40	3.14e-37	mycbpap
SIVvsSI	Cluster-112523.85141	197.629	2120.08	3.4224	1.86e-40	8.17e-38	ctif
SVIvsSI	Cluster-112523.36224	45.1623	483.2	3.421	3.15e-06	0.0014813	kv13
SVvsSI	Cluster-112523.25161	19.3134	206.555	3.4152	2.22e-06	0.00016252	erac1
SVvsSI	Cluster-112523.17805	38.5094	409.68	3.4144	4.54e-07	4.14e-05	p2y12
SVvsSI	Cluster-112523.81271	687.207	7326.28	3.4143	7.64e-08	8.7e-06	cyp1c
SVvsSI	Cluster-112523.47429	583.966	6219.99	3.4132	5.88e-08	6.89e-06	tps2
SIVvsSI	Cluster-112523.47689	146.398	1560.65	3.412	7.96e-30	2.04e-27	sox11
SVvsSI	Cluster-112523.9885	9.12247	97.1739	3.4119	2.43e-07	2.4e-05	lhfpl4
SVvsSI	Cluster-112523.39000	12.998	138.552	3.4119	1.14e-06	9.14e-05	pgcb
SVvsSI	Cluster-112523.59390	596.865	6347.84	3.411	7.25e-10	1.34e-07	c1s
SVvsSI	Cluster-112523.68623	456.285	4852.86	3.4108	4.1e-13	1.26e-10	akt
SIVvsSI	Cluster-112523.39024	211.252	2246.27	3.4103	2.86e-07	7.04e-06	klhdc1
SIVvsSI	Cluster-112523.94129	62.1017	660.239	3.4096	7.07e-20	8.19e-18	pde9
SVvsSI	Cluster-112523.35244	663.522	7050.52	3.4095	7.5e-06	0.0004507	dhx58
SVIvsSI	Cluster-112523.32192	170.48	1810.9	3.4095	1.25e-10	7.3e-07	spi1
SIVvsSI	Cluster-112523.14615	2.51162	27.3026	3.4087	0.00011249	0.0017056	exoc4
SVvsSI	Cluster-112523.69585	36.4537	385.602	3.4063	7.49e-07	6.39e-05	ig kappa chain v-iii region mopc 63 os=mus musculus ox=10090 pe=1 sv=1
SVIvsSI	Cluster-112523.28916	99.7716	1056.72	3.4062	1.04e-07	0.00012952	aqp4
SVvsSI	Cluster-112523.39492	1189.49	12608	3.406	1.33e-09	2.34e-07	id1
SIVvsSI	Cluster-112523.41855	324.112	3436.77	3.4056	4.97e-27	1.05e-24	e2f2
SVvsSI	Cluster-112523.42573	340.305	3603.74	3.405	2.5e-09	4.17e-07	inpp5d
SVvsSI	Cluster-112523.31125	94.756	1001.24	3.4028	2.83e-08	3.58e-06	p2ry10
SVvsSI	Cluster-112523.6512	50.339	531.314	3.402	1.15e-09	2.04e-07	p2ry12
SIVvsSI	Cluster-112523.34412	32.9598	348.712	3.3989	2.15e-14	1.38e-12	kif24
SVvsSI	Cluster-112523.72219	3.71228	38.9993	3.3975	4.54e-05	0.0020247	dazp2
SIVvsSI	Cluster-112523.29299	150.061	1582.35	3.3971	5.35e-34	1.75e-31	dlgap4
SIVvsSI	Cluster-112523.58647	843.77	8887.93	3.397	2.24e-51	1.59e-48	c22orf23
SVvsSI	Cluster-112523.63497	116.833	1228.11	3.3951	8.44e-08	9.51e-06	rimbp2
SVvsSI	Cluster-112523.105448	139.718	1467.92	3.3942	6.72e-07	5.84e-05	fhdc1
SIVvsSI	Cluster-112523.13792	9.62649	100.494	3.3916	3.61e-11	1.56e-09	ebf3
SVIvsSI	Cluster-112523.6601	7.49986	79.264	3.3913	8.41e-06	0.0028253	gpr17
SVvsSI	Cluster-112523.56034	1212.35	12710.4	3.3902	1.54e-08	2.08e-06	ctsc
SVvsSI	Cluster-112523.20012	89.5267	938.599	3.39	1.28e-05	0.00070586	c6orf118
SIVvsSI	Cluster-112523.57963	298.526	3129.26	3.3897	4.86e-06	9.69e-05	h2a
SIVvsSI	Cluster-112523.82935	2.34233	24.657	3.3883	4.74e-05	0.00077896	lpcat3
SVvsSI	Cluster-112523.103022	31.268	326.382	3.3872	3.95e-07	3.67e-05	p2ry1
SIVvsSI	Cluster-112523.50799	860.24	8998.15	3.3866	8.26e-30	2.11e-27	atp6v1e1
SIIIvsSI	Cluster-112523.35245	132.575	1385.83	3.3846	2.69e-10	1.8e-06	dck
SVvsSI	Cluster-112523.39195	73.174	763.493	3.3837	2.15e-07	2.16e-05	dlgp2
SVvsSI	Cluster-112523.82887	304.274	3174.32	3.3829	3.42e-09	5.51e-07	mfge8
SVIvsSI	Cluster-112523.12238	28.7843	299.698	3.3821	4.87e-07	0.00039953	tra
SVvsSI	Cluster-112523.67800	327.53	3412.29	3.381	2.15e-09	3.62e-07	ogdhl
SVvsSI	Cluster-112523.10871	42.8184	446.004	3.3803	1.04e-09	1.87e-07	cpt1a
SIVvsSI	Cluster-112523.61687	654.714	6819.86	3.3803	1.43e-35	5.12e-33	dut
SVvsSI	Cluster-112523.9216	5.07367	52.4608	3.3794	1.34e-05	0.00073228	s12a8
SIVvsSI	Cluster-112523.38987	11.5335	119.865	3.3789	1.73e-12	8.84e-11	asf1ba
SIVvsSI	Cluster-112523.35819	418.967	4357.14	3.3783	3.36e-47	1.99e-44	pask
SVvsSI	Cluster-112523.74941	3.93852	40.9233	3.3766	0.00011708	0.0043784	ibp4
SVvsSI	Cluster-112523.28536	55.2569	571.949	3.3743	5.83e-07	5.15e-05	dnjb4
SVvsSI	Cluster-112523.15782	3.9779	41.1397	3.3729	0.00024172	0.0079299	meox1
SIVvsSI	Cluster-112523.60690	2594.1	26863.4	3.3723	5.02e-46	2.8e-43	nsun5
SIVvsSI	Cluster-112523.9065	13.4866	139.59	3.3722	2.11e-13	1.21e-11	rbp7
SVvsSI	Cluster-112523.62112	2505.17	25936.2	3.372	2.16e-11	5.29e-09	38961
SIVvsSI	Cluster-112523.70013	1.93025	19.5854	3.3715	0.00059752	0.0075963	ddx19b
SVIvsSI	Cluster-112523.22272	18.5344	191.587	3.371	5.81e-08	9.01e-05	thp2
SVvsSI	Cluster-112523.51354	5.40816	56.1964	3.3691	4.34e-05	0.0019492	lhpl4
SIVvsSI	Cluster-112523.74211	2.87341	29.7301	3.369	6.47e-05	0.0010323	syn3
SIIIvsSI	Cluster-112523.26360	289.947	2993.47	3.3673	3.87e-11	4.22e-07	dons
SIVvsSI	Cluster-112523.47800	162.722	1680.17	3.367	3.67e-28	8.33e-26	cdipt
SVvsSI	Cluster-112523.77218	157.51	1624.34	3.3666	6e-07	5.28e-05	lrc71
SVvsSI	Cluster-112523.48266	6.83431	69.9811	3.3663	0.00029931	0.009405	exoc3
SVvsSI	Cluster-112523.22199	44.0284	453.604	3.3654	2.62e-05	0.0012868	gsn
SIVvsSI	Cluster-112523.107294	2.61305	27.1088	3.3654	6.66e-05	0.0010592	kirrel3
SIVvsSI	Cluster-112523.61695	2433.93	25069.8	3.3646	2.13e-43	1.05e-40	ubap2
SVvsSI	Cluster-112523.93169	82.6318	850.063	3.3642	4.41e-07	4.03e-05	traf3ip3
SIVvsSI	Cluster-112523.57896	39199.1	403512	3.3637	5.64e-38	2.25e-35	tubb1
SVvsSI	Cluster-112523.34732	186.291	1916.68	3.3628	8.94e-07	7.39e-05	atp1a
SVvsSI	Cluster-112523.71447	18.5618	191.571	3.3628	8.28e-08	9.36e-06	rn115
SVvsSI	Cluster-112523.116363	12.8663	132.406	3.3619	1.36e-05	0.00074265	grem2
SVvsSI	Cluster-112523.57498	4.696	48.3865	3.3617	1.01e-05	0.00057811	poli
SIIIvsSI	Cluster-112523.45162	7.17478	72.7291	3.361	4.41e-08	9.63e-05	sgcd
SVvsSI	Cluster-112523.34883	322.587	3308.4	3.3583	3.22e-06	0.00022201	spa17
SVvsSI	Cluster-112523.23618	264.209	2706.88	3.3574	6.58e-09	9.95e-07	cd2
SVvsSI	Cluster-112523.69235	3.9307	40.3764	3.3569	8.28e-05	0.0033107	cdh26
SVvsSI	Cluster-112523.70078	505.994	5180.51	3.3561	1.01e-06	8.21e-05	lcp1
SVvsSI	Cluster-112523.69036	23.647	242.028	3.3557	6.18e-05	0.0026058	cyb5r1
SVvsSI	Cluster-112523.26198	3.39165	34.7759	3.3549	0.00024401	0.0079913	dlg5
SVvsSI	Cluster-112523.22286	16.58	168.456	3.3539	4.6e-06	0.00029969	pola
SVvsSI	Cluster-112523.32224	41.5609	424.334	3.3533	6.77e-07	5.88e-05	b3gnt5
SVvsSI	Cluster-112523.81521	376.151	3840.18	3.3519	1.11e-10	2.39e-08	cdh24
SIVvsSI	Cluster-112523.85938	114.527	1171.07	3.3519	1.89e-22	2.8e-20	clasp1b
SVvsSI	Cluster-112523.44135	150.083	1531.84	3.351	2.39e-06	0.00017278	zdhc1
SIVvsSI	Cluster-112523.31721	189.82	1931.39	3.3484	1.94e-32	5.83e-30	arhgef18
SVIvsSI	Cluster-112523.48571	122.604	1245.85	3.346	1.51e-07	0.00016958	cd79a
SIVvsSI	Cluster-112523.10027	2.03486	21.0854	3.3438	0.00044375	0.0058318	znf462
SVIvsSI	Cluster-112523.45278	93.3108	947.46	3.3434	2.16e-07	0.00021922	hvcm
SVvsSI	Cluster-112523.88887	99.3733	1007.89	3.3434	3.91e-06	0.00026245	lypd1
SIVvsSI	Cluster-112523.36562	39.5249	401.298	3.343	8.19e-16	6.19e-14	adat2
SVvsSI	Cluster-112523.89867	4.94583	50.183	3.3413	0.00010229	0.0039228	s6a11
SIIvsSI	Cluster-112523.40697	2.87147	29.0296	3.3401	4.43e-05	0.0031473	mrpl22
SIVvsSI	Cluster-112523.96787	2.74042	28.481	3.3395	0.00015015	0.0022073	cers5
SVIvsSI	Cluster-112523.6490	7.9437	79.6405	3.3364	2.05e-05	0.0050969	cst6
SVIvsSI	Cluster-112523.24120	197.257	1990.45	3.3356	3.48e-08	5.87e-05	alkbh8
SIIIvsSI	Cluster-112523.15895	30.0195	302.194	3.3354	8.05e-10	4.12e-06	zp2
SIIIvsSI	Cluster-112523.39315	195.687	1976.15	3.3351	4.56e-09	1.47e-05	bc1
SIIvsSI	Cluster-112523.92837	4.72804	47.1855	3.3347	0.00010064	0.0061702	rtt102p
SIVvsSI	Cluster-112523.72241	36.7932	370.848	3.334	3.94e-19	4.24e-17	chmp1b
SVvsSI	Cluster-112523.6227	56.5314	567.694	3.3303	1.21e-05	0.0006724	tnfsf14
SIVvsSI	Cluster-112523.75670	172.826	1735.87	3.3283	6.29e-33	1.94e-30	dnajc15
SVvsSI	Cluster-112523.51480	519.8	5213.49	3.3263	4.81e-08	5.78e-06	cited3
SIIvsSI	Cluster-112523.36680	2.59143	26.0232	3.3263	7.52e-05	0.0048529	rps8
SVvsSI	Cluster-112523.34470	96.4196	966.609	3.3257	2.76e-07	2.69e-05	a1cf
SIVvsSI	Cluster-112523.82138	130.476	1308.5	3.3249	2.22e-34	7.41e-32	armc2
SIVvsSI	Cluster-112523.56045	886.845	8885.84	3.3244	5.39e-23	8.38e-21	mfsd14a
SVvsSI	Cluster-112523.29098	4.42647	44.4786	3.3243	4.92e-05	0.0021672	akap6
SIVvsSI	Cluster-112523.45494	242.191	2427.18	3.3237	2.61e-31	7.28e-29	pfkfb2
SIVvsSI	Cluster-112523.22647	2.62184	26.1883	3.3222	3.65e-05	0.00061384	btn3a3
SIVvsSI	Cluster-112523.87131	5.14226	51.9982	3.3211	3.87e-08	1.09e-06	cdk6
SIVvsSI	Cluster-112523.48540	543.655	5427.83	3.3195	4.92e-40	2.13e-37	tmem35a
SVvsSI	Cluster-112523.116722	11.2294	111.567	3.3183	9.78e-06	0.0005642	opn5
SIVvsSI	Cluster-112523.48027	135.454	1351.99	3.3182	1.8e-35	6.4e-33	lgals1
SVIvsSI	Cluster-112523.64628	2162.44	21549.9	3.317	1.53e-07	0.00017165	fucl
SVIvsSI	Cluster-103517.0	7.12564	70.8466	3.3169	5.17e-05	0.0091457	mot7
SVIvsSI	Cluster-112523.5616	18.2064	181.491	3.3169	9.3e-08	0.0001213	sn
SIVvsSI	Cluster-112523.111016	7.48976	74.9586	3.3133	5.4e-10	1.99e-08	pllp
SVIvsSI	Cluster-112523.24524	58.2469	578.289	3.3126	8.84e-06	0.0029309	fcrl
SVvsSI	Cluster-112523.101330	4.7707	47.151	3.3101	2.51e-05	0.0012397	bag5
SIVvsSI	Cluster-112523.72256	560.11	5555.53	3.3097	1.54e-26	3.16e-24	cfap46
SVvsSI	Cluster-112523.46818	31.2766	310.457	3.3096	3.25e-07	3.11e-05	ccdc92
SVvsSI	Cluster-112523.70673	490.093	4859.34	3.3096	1.18e-06	9.41e-05	dyh11
SVvsSI	Cluster-112523.44928	9.41738	92.8106	3.3076	2.18e-05	0.001103	pdzd7
SVIvsSI	Cluster-112523.42573	398.645	3946.03	3.3075	1.04e-07	0.00012952	inpp5d
SVvsSI	Cluster-112523.77796	53.2447	526.62	3.3072	2.24e-05	0.0011258	itprip
SIVvsSI	Cluster-112523.12692	22.0637	217.16	3.3071	2.93e-16	2.33e-14	slc13a2
SVvsSI	Cluster-112523.40009	341.711	3378.91	3.3061	6.95e-07	5.99e-05	psap
SIVvsSI	Cluster-112523.98464	87.1552	863.461	3.306	4.75e-26	9.43e-24	cacnb2
SVvsSI	Cluster-112523.85348	113.151	1117.57	3.3051	4.79e-08	5.77e-06	anp32b
SIVvsSI	Cluster-112523.61902	1426.31	14093.1	3.3044	2.3e-31	6.45e-29	best1
SIIIvsSI	Cluster-112523.23803	5.20622	52.101	3.3039	1.9e-05	0.0074476	mtrg
SIVvsSI	Cluster-112523.58876	456.574	4506.8	3.3031	4.13e-44	2.11e-41	rbbp4
SIVvsSI	Cluster-112523.19498	232.094	2290.11	3.3025	2.28e-35	8.06e-33	arhgap40
SVvsSI	Cluster-112523.42452	29.765	292.621	3.302	1.61e-07	1.69e-05	malt1
SVIvsSI	Cluster-112523.26389	129.902	1280.29	3.3019	1.84e-08	3.68e-05	antxr
SVvsSI	Cluster-112523.69815	903.191	8905.69	3.3016	1.05e-10	2.29e-08	iqcg
SIVvsSI	Cluster-112523.42860	95.8499	945.486	3.3005	5.14e-15	3.55e-13	ccdc136
SVvsSI	Cluster-112523.45494	242.085	2383.26	3.299	3.55e-10	7.02e-08	pfkfb2
SIIIvsSI	Cluster-112523.69706	365.606	3598.51	3.2985	2.26e-10	1.6e-06	ccnb
SIVvsSI	Cluster-112523.36276	271.524	2671.07	3.2976	1.69e-26	3.44e-24	tedc2
SVvsSI	Cluster-112523.95862	11.153	110.339	3.2973	7.86e-06	0.00046865	robo2
SVvsSI	Cluster-112523.32860	106.333	1044.19	3.2964	1.25e-08	1.76e-06	niban1
SIIvsSI	Cluster-112523.20825	47.0108	462.271	3.2962	7.58e-05	0.0048797	cxcr4
SIIvsSI	Cluster-112523.59223	8416.09	82648.6	3.2957	1.21e-25	1.59e-21	hmgb2
SIIvsSI	Cluster-112523.84708	11.956	116.51	3.2938	3.32e-09	9.87e-07	prp2
SVvsSI	Cluster-112523.31440	26.2223	256.911	3.2932	2.24e-06	0.00016361	bach
SVIvsSI	Cluster-112523.12145	113.784	1114.65	3.2931	2.33e-08	4.29e-05	pacer
SVIvsSI	Cluster-112523.92540	36.8177	360.824	3.2929	2e-07	0.00020652	cyp26b
SVvsSI	Cluster-112523.32806	173.71	1700.21	3.2912	2.76e-07	2.69e-05	adm
SVIvsSI	Cluster-112523.62536	255.769	2502.67	3.291	9.83e-08	0.00012646	arhgap15
SVvsSI	Cluster-112523.5757	26.4305	257.913	3.291	6.72e-07	5.84e-05	tnfsf6
SVvsSI	Cluster-112523.9623	39.537	386.45	3.2904	1.14e-07	1.24e-05	se3aa
SIIvsSI	Cluster-112523.69527	7.33565	72.4671	3.2898	4.74e-09	1.33e-06	lrrc45
SIVvsSI	Cluster-112523.50519	736.237	7200.53	3.2894	5.61e-39	2.32e-36	katnal2
SIVvsSI	Cluster-112523.20205	14.7045	142.749	3.2856	5.93e-12	2.83e-10	tbc1d22b
SIIIvsSI	Cluster-112523.57629	94.3902	921.072	3.2856	1.25e-07	0.00019403	tuba
SVvsSI	Cluster-112523.29121	90.393	880.49	3.2852	1.35e-06	0.00010548	acp5
SVvsSI	Cluster-112523.18966	119.379	1162.26	3.284	1.18e-10	2.54e-08	adamts1
SIVvsSI	Cluster-112523.61245	257.568	2508.55	3.2829	2.93e-31	8.12e-29	exo1
SVvsSI	Cluster-112523.8206	12.5159	121.447	3.2825	4.15e-06	0.00027555	rp1
SIVvsSI	Cluster-112523.55234	627.243	6098.69	3.2814	8.68e-49	5.57e-46	ppp6c
SIVvsSI	Cluster-112523.63028	515.744	5014.2	3.2808	2.98e-31	8.24e-29	ankrd7
SVvsSI	Cluster-112523.82530	32.8948	318.738	3.2803	2.77e-06	0.00019553	sgcg
SVvsSI	Cluster-112523.93716	50.3287	487.561	3.2789	6.08e-08	7.08e-06	ccr3
SIVvsSI	Cluster-112523.61939	601.206	5831.86	3.278	1.82e-39	7.67e-37	psmc4
SVvsSI	Cluster-112523.17606	4.00932	38.6059	3.2779	0.00020295	0.0068741	if4g3
SIVvsSI	Cluster-110995.1	2.03486	20.1235	3.2768	0.00054123	0.006955	arhgap42a
SVvsSI	Cluster-112523.13340	12.951	125.627	3.2766	0.00016516	0.0058044	fa13a
SIVvsSI	Cluster-112523.88183	7.22422	70.6693	3.2765	1.19e-07	3.1e-06	plxnb3
SVIvsSI	Cluster-112523.13636	12.1831	117.625	3.2748	2.26e-06	0.0011695	map6
SVvsSI	Cluster-112523.91585	167.023	1615.12	3.2745	3.82e-07	3.56e-05	pik3r5
SVvsSI	Cluster-112523.66930	569.656	5504.78	3.2727	2.5e-06	0.00017955	celsr1
SVvsSI	Cluster-112523.101907	12.4648	119.971	3.2702	1.84e-06	0.00013836	t22d1
SIVvsSI	Cluster-112523.18517	74.8573	723.917	3.2699	3.14e-21	4.15e-19	foxn3
SIVvsSI	Cluster-112523.31487	530.669	5118.24	3.2697	1.98e-33	6.33e-31	dlec1
SIVvsSI	Cluster-112523.99027	12.0011	116.631	3.2696	1.64e-08	4.88e-07	cit
SIVvsSI	Cluster-112523.96789	10.0494	95.986	3.2687	9.7e-10	3.47e-08	gimap4
SVvsSI	Cluster-112523.23837	22.5174	216.251	3.2683	9.74e-06	0.00056239	hipl2
SVvsSI	Cluster-112523.32432	3.57272	34.7333	3.268	0.00014258	0.0051457	tf26
SVIvsSI	Cluster-112523.33449	603.934	5811.93	3.2667	1.22e-07	0.00014535	itgb2
SVvsSI	Cluster-112523.39090	19.1673	183.784	3.2667	1.75e-06	0.00013231	otx1b
SIVvsSI	Cluster-112523.99427	120.477	1158.03	3.2664	1.77e-31	4.98e-29	plac8l1
SIVvsSI	Cluster-112523.57285	293.284	2823.01	3.2664	1.03e-34	3.51e-32	ttc26
SVvsSI	Cluster-112523.43530	277.655	2671.52	3.2663	1.24e-05	0.00068728	lrrc15
SIVvsSI	Cluster-112523.95152	7.66424	74.3549	3.2648	3.93e-08	1.11e-06	osbp2
SVvsSI	Cluster-112523.27080	77.6443	745.324	3.2644	1.67e-05	0.00088218	npy6r
SIVvsSI	Cluster-112523.64045	399.186	3835.51	3.2635	4.05e-40	1.76e-37	pofut2
SVvsSI	Cluster-112523.92326	10.0353	96.218	3.2632	2.01e-05	0.001029	pstpip1
SIVvsSI	Cluster-112523.17695	86.3498	830.498	3.2626	5.06e-26	1e-23	ttc12
SVvsSI	Cluster-112523.74062	156.834	1501.52	3.2599	1.56e-08	2.11e-06	nckap1l
SIVvsSI	Cluster-112523.49961	911.817	8731.99	3.2596	1.63e-40	7.2e-38	dnal1
SVvsSI	Cluster-112523.89046	23.8295	227.39	3.2594	3.1e-05	0.0014744	ap4s1
SVvsSI	Cluster-112523.23178	79.0574	755.76	3.2586	1.07e-08	1.54e-06	sla2
SIIIvsSI	Cluster-112523.95560	5.95428	57.2668	3.2572	2.08e-06	0.0015876	clasp1
SIVvsSI	Cluster-112523.60056	1400.59	13391	3.2571	2.38e-37	9.25e-35	dnah1
SIVvsSI	Cluster-112523.46939	105.114	1006.64	3.2569	4.5e-23	7.03e-21	vdra
SVIvsSI	Cluster-112523.101364	28.6263	273.188	3.2563	1.26e-05	0.0036818	zp4
SVvsSI	Cluster-112523.57720	2181.44	20836.2	3.2557	4.67e-07	4.23e-05	jph1
SVvsSI	Cluster-112523.64628	1845.98	17624.9	3.2552	3.26e-10	6.49e-08	fcl
SIVvsSI	Cluster-112523.67905	85.2761	815.139	3.2545	8.43e-33	2.58e-30	bbs2
SVvsSI	Cluster-112523.73552	37.2591	355.621	3.2541	4.94e-08	5.91e-06	rev
SIVvsSI	Cluster-112523.46917	78.4488	748.864	3.2538	8.43e-31	2.29e-28	ube2n
SVvsSI	Cluster-112523.71537	110.163	1050.02	3.2536	1.64e-07	1.71e-05	il2rb
SIIvsSI	Cluster-112523.103541	6.50923	62.2635	3.2522	4.25e-07	6.5e-05	tbpl2
SIIvsSI	Cluster-112523.44476	35.9172	340.165	3.2514	2.88e-17	5.87e-14	fltop
SVvsSI	Cluster-112523.97203	50.5794	480.828	3.2495	2.96e-06	0.00020681	oca2
SVvsSI	Cluster-112523.7987	5.88023	55.635	3.2492	0.00025633	0.0083101	tdrd9
SIVvsSI	Cluster-112523.56337	5613.46	53284.9	3.2468	5.62e-36	2.04e-33	pabpc1a
SIVvsSI	Cluster-112523.80272	388.295	3684.32	3.2459	4.51e-35	1.57e-32	cracr2a
SVvsSI	Cluster-112523.79891	15.9213	150.679	3.2431	3.52e-06	0.00023991	neto2
SVvsSI	Cluster-112523.56068	671.074	6349.97	3.2422	1.14e-06	9.12e-05	cfap20
SIVvsSI	Cluster-112523.28458	336.369	3181.17	3.2414	1.9e-38	7.65e-36	mpv17l
SIVvsSI	Cluster-112523.27096	20.6977	194.696	3.2412	3.43e-15	2.42e-13	piezo2
SVvsSI	Cluster-112523.65863	64.5725	610.248	3.2407	1.18e-05	0.00065871	tri39
SIVvsSI	Cluster-112523.82718	118.156	1117.89	3.2398	5.74e-34	1.88e-31	lpcat4
SVvsSI	Cluster-112523.29800	75.5123	712.231	3.2393	3.75e-09	5.98e-07	gast
SIVvsSI	Cluster-112523.53106	1675.73	15824.4	3.2392	3.2e-35	1.13e-32	dnai
SIVvsSI	Cluster-112523.63726	134.43	1269.86	3.2386	1.4e-32	4.24e-30	bcl2l14
SVvsSI	Cluster-112523.36822	574.968	5425.11	3.2382	3.23e-08	4.05e-06	id3
SVvsSI	Cluster-112523.89183	9.55719	90.0325	3.2376	5.54e-06	0.00035009	c6
SIVvsSI	Cluster-112523.34655	5.07757	48.5606	3.2359	1.08e-06	2.42e-05	ankrd6
SVIvsSI	Cluster-112523.92838	14.8203	140.238	3.2358	1.07e-08	2.43e-05	dgka
SIVvsSI	Cluster-112523.44199	599.328	5644.8	3.2358	1.83e-26	3.73e-24	zfp62
SVvsSI	Cluster-112523.38828	179.588	1690.36	3.2351	1.05e-07	1.15e-05	syk
SIVvsSI	Cluster-112523.59769	950.678	8949.33	3.2347	5.67e-41	2.6e-38	armc3
SIVvsSI	Cluster-112523.90968	54.1983	509.125	3.2345	3.5e-28	7.97e-26	gsx1
SVvsSI	Cluster-119106.0	5.05398	47.2973	3.2333	2.83e-05	0.001369	dgat2
SIVvsSI	Cluster-112523.43315	195.091	1833.67	3.2316	9.86e-26	1.9e-23	rfx2
SVvsSI	Cluster-112523.67092	8.12915	76.952	3.2315	3.77e-05	0.0017398	phf20
SVIvsSI	Cluster-112523.5675	67.1492	629.933	3.2313	4.86e-06	0.0019792	gpr18
SVvsSI	Cluster-112523.61286	101.412	951.957	3.2309	1.57e-09	2.72e-07	goa-1
SVvsSI	Cluster-112523.115928	33.0466	308.745	3.2264	7.34e-06	0.00044286	gtgdr2
SIVvsSI	Cluster-112523.48791	543.52	5087.76	3.2264	1.93e-41	8.87e-39	mapk15
SVIvsSI	Cluster-112523.33700	20.4878	191.127	3.2257	7.72e-07	0.00054189	ppp1r11
SVvsSI	Cluster-112523.106923	14.631	136.995	3.2246	3.52e-06	0.00023998	aqp11
SIVvsSI	Cluster-112523.50161	964.503	9015.09	3.2244	1.71e-37	6.67e-35	ccng2
SVvsSI	Cluster-112523.74883	312.008	2915.4	3.2241	9.06e-06	0.00052831	v1g187067
SVvsSI	Cluster-112292.1	11.9316	111.028	3.2231	7.37e-05	0.0030157	tnfl6
SVvsSI	Cluster-112523.55469	132.897	1238.5	3.221	5.55e-10	1.06e-07	cd40
SIVvsSI	Cluster-112523.68899	473.822	4415.53	3.2199	9.78e-32	2.81e-29	cyhr1
SIIvsSI	Cluster-112523.83480	37.242	345.989	3.2198	7.63e-15	8.93e-12	ccsapb
SIIvsSI	Cluster-112523.57963	326.199	3034.67	3.2175	4.72e-06	0.00049939	h2a
SIVvsSI	Cluster-112523.49184	415.161	3861.52	3.2169	3.28e-33	1.04e-30	cenpn
SIVvsSI	Cluster-112523.96753	4.08051	37.4159	3.2159	8.18e-06	0.00015594	spc25
SVIvsSI	Cluster-112523.61342	1105.84	10269.9	3.2153	8.96e-07	0.00060684	ptprc
SIIIvsSI	Cluster-112523.80649	797.523	7406.46	3.215	1.24e-09	5.95e-06	rrm2
SVvsSI	Cluster-112523.26458	10.1178	93.7079	3.2145	5.44e-06	0.00034447	f180a
SVIvsSI	Cluster-112523.6742	8.03371	74.4283	3.214	4.77e-06	0.0019582	meaf6
SIVvsSI	Cluster-112523.70448	12.3721	114.891	3.2137	3.64e-13	2.02e-11	tmem255a
SIVvsSI	Cluster-112523.67862	265.364	2461.67	3.2123	8.29e-23	1.27e-20	wnt10b
SVvsSI	Cluster-112523.50513	121.401	1124.57	3.2122	3.76e-06	0.00025398	celf5
SIVvsSI	Cluster-112523.99253	8.48046	78.38	3.2121	3.54e-10	1.34e-08	tube1
SVvsSI	Cluster-112523.46771	14.1803	131.032	3.2106	1.56e-05	0.00083586	nxph1
SVvsSI	Cluster-112523.69832	50.7929	469.721	3.2102	2.29e-05	0.0011489	aka12
SIVvsSI	Cluster-112523.20478	3.06187	28.793	3.2101	5.6e-05	0.00090537	angpt2
SVvsSI	Cluster-112523.74412	865.37	8007.33	3.2101	1.56e-10	3.26e-08	tomm6
SVvsSI	Cluster-51243.0	5.72097	52.8522	3.2063	5.16e-05	0.0022556	drc7
SVIvsSI	Cluster-112523.25974	110.326	1018.05	3.2061	6.13e-08	9.25e-05	s10i
SVvsSI	Cluster-112523.69404	11.1784	103.377	3.2059	6.83e-06	0.00041656	tex10
SIVvsSI	Cluster-112523.12953	24.6727	227.227	3.204	1.26e-13	7.38e-12	parp6
SIVvsSI	Cluster-112523.83538	179.218	1651.49	3.203	1.4e-18	1.42e-16	pitpnc1
SVvsSI	Cluster-112523.78572	53.9708	496.521	3.2027	2.96e-08	3.74e-06	sult1c1
SVvsSI	Cluster-112523.24700	102.92	945.449	3.2006	1.24e-06	9.83e-05	map4k3
SIIIvsSI	Cluster-112523.38155	381.799	3510.59	3.2005	5.15e-10	3.09e-06	cks1
SIVvsSI	Cluster-112523.69290	735.354	6758.81	3.2	1.05e-35	3.79e-33	kif11
SVIvsSI	Cluster-112523.28642	163.409	1500.52	3.1997	2.1e-08	3.95e-05	tcf21
SVvsSI	Cluster-112523.26606	11.1864	103.246	3.1991	2.15e-05	0.0010898	slc17a6b
SVvsSI	Cluster-112523.115815	6.2816	57.7202	3.1973	5.49e-05	0.0023718	ztrf1
[truncated: 11,784 more rows]
