# Supplementary material for: An integrated roadmap of European sea bass (Dicentrarchus labrax) spermatogenesis across the annual reproductive cycle
Source: Front Cell Dev Biol. 2026 Jun 24;14:1852477. doi: 10.3389/fcell.2026.1852477 (PMC13342237; doi:10.3389/fcell.2026.1852477)
Supplement: Supplementary file 7 [file Table6.xlsx]

## Sheet: Supplementary_Table_S5_fish_ort
Supplementary Table 6. Human-sea bass orthology and nomenclature. Human gene symbols, Ensembl IDs, and mapped D. labrax orthologs with orthology type.
External gene name	Ensembl gene ID	Description	Dlabrax homolog gene name	Dlabrax homolog orthology type	Dlabrax homolog ensembl gene
BMP7	ENSG00000101144	bone morphogenetic protein 7 [Source:HGNC Symbol;Acc:HGNC:1074]	bmp7b	ortholog_one2many	ENSDLAG00005034944
ODF2	ENSG00000136811	outer dense fiber of sperm tails 2 [Source:HGNC Symbol;Acc:HGNC:8114]	odf2a	ortholog_one2many	ENSDLAG00005009791
BRD1	ENSG00000100425	bromodomain containing 1 [Source:HGNC Symbol;Acc:HGNC:1102]	brd1a	ortholog_one2many	ENSDLAG00005010809
KATNAL1	ENSG00000102781	katanin catalytic subunit A1 like 1 [Source:HGNC Symbol;Acc:HGNC:28361]	katna1	ortholog_one2one	ENSDLAG00005000626
GNRHR	ENSG00000109163	gonadotropin releasing hormone receptor [Source:HGNC Symbol;Acc:HGNC:4421]	gnrhr-1a	ortholog_one2many	ENSDLAG00005029728
NECTIN3	ENSG00000177707	nectin cell adhesion molecule 3 [Source:HGNC Symbol;Acc:HGNC:17664]	nectin3b	ortholog_one2many	ENSDLAG00005024357
CACNA1A	ENSG00000141837	calcium voltage-gated channel subunit alpha1 A [Source:HGNC Symbol;Acc:HGNC:1388]	cacna1ab	ortholog_one2many	ENSDLAG00005007288
SUV39H1	ENSG00000101945	SUV39H1 histone lysine methyltransferase [Source:HGNC Symbol;Acc:HGNC:11479]	suv39h1a	ortholog_one2one	ENSDLAG00005027020
CKB	ENSG00000166165	creatine kinase B [Source:HGNC Symbol;Acc:HGNC:1991]	ckba	ortholog_one2many	ENSDLAG00005008698
SMARCAD1	ENSG00000163104	SNF2 related chromatin remodeling ATPase with DExD box 1 [Source:HGNC Symbol;Acc:HGNC:18398]	smarcad1a	ortholog_one2one	ENSDLAG00005021071
IGF1R	ENSG00000140443	insulin like growth factor 1 receptor [Source:HGNC Symbol;Acc:HGNC:5465]	igf1ra	ortholog_one2many	ENSDLAG00005002853
ESR2	ENSG00000140009	estrogen receptor 2 [Source:HGNC Symbol;Acc:HGNC:3468]	esr2b	ortholog_one2many	ENSDLAG00005010895
GHSR	ENSG00000121853	growth hormone secretagogue receptor [Source:HGNC Symbol;Acc:HGNC:4267]	ghsra	ortholog_one2one	ENSDLAG00005020147
TPR	ENSG00000047410	translocated promoter region, nuclear basket protein [Source:HGNC Symbol;Acc:HGNC:12017]	tprb	ortholog_one2many	ENSDLAG00005025812
MMP14	ENSG00000157227	matrix metallopeptidase 14 [Source:HGNC Symbol;Acc:HGNC:7160]	mmp14b	ortholog_one2many	ENSDLAG00005019935
CREBBP	ENSG00000005339	CREB binding protein [Source:HGNC Symbol;Acc:HGNC:2348]	crebbpa	ortholog_one2one	ENSDLAG00005024222
SPI1	ENSG00000066336	Spi-1 proto-oncogene [Source:HGNC Symbol;Acc:HGNC:11241]	spi1b	ortholog_one2one	ENSDLAG00005034390
FOS	ENSG00000170345	Fos proto-oncogene, AP-1 transcription factor subunit [Source:HGNC Symbol;Acc:HGNC:3796]	c-fos	ortholog_one2one	ENSDLAG00005010958
BHLHE40	ENSG00000134107	basic helix-loop-helix family member e40 [Source:HGNC Symbol;Acc:HGNC:1046]	bhlh2	ortholog_one2one	ENSDLAG00005025285
ACP5	ENSG00000102575	acid phosphatase 5, tartrate resistant [Source:HGNC Symbol;Acc:HGNC:124]	acp5a	ortholog_one2one	ENSDLAG00005014439
CCND2	ENSG00000118971	cyclin D2 [Source:HGNC Symbol;Acc:HGNC:1583]	ccnd2a	ortholog_one2many	ENSDLAG00005030297
C3	ENSG00000125730	complement C3 [Source:HGNC Symbol;Acc:HGNC:1318]	c3b.2	ortholog_one2many	ENSDLAG00005013047
ALDH9A1	ENSG00000143149	aldehyde dehydrogenase 9 family member A1 [Source:HGNC Symbol;Acc:HGNC:412]	aldh9a1a.2	ortholog_one2one	ENSDLAG00005017944
CRABP2	ENSG00000143320	cellular retinoic acid binding protein 2 [Source:HGNC Symbol;Acc:HGNC:2339]	crabp2b	ortholog_one2many	ENSDLAG00005002362
PECAM1	ENSG00000261371	platelet and endothelial cell adhesion molecule 1 [Source:HGNC Symbol;Acc:HGNC:8823]	pecam1a	ortholog_one2many	ENSDLAG00005025763
ECM1	ENSG00000143369	extracellular matrix protein 1 [Source:HGNC Symbol;Acc:HGNC:3153]	ecm1b	ortholog_one2one	ENSDLAG00005013890
RAP1GAP	ENSG00000076864	RAP1 GTPase activating protein [Source:HGNC Symbol;Acc:HGNC:9858]	rap1gapb	ortholog_one2many	ENSDLAG00005031769
RAP1GAP	ENSG00000076864	RAP1 GTPase activating protein [Source:HGNC Symbol;Acc:HGNC:9858]	rap1gapb	ortholog_one2many	ENSDLAG00005033449
ODF3B	ENSG00000177989	Outer dense fiber of sperm tails 3B	cimap1b	ortholog_one2many	ENSDLAG00005020710
