# Supplementary material for: An integrated roadmap of European sea bass (Dicentrarchus labrax) spermatogenesis across the annual reproductive cycle
Source: Front Cell Dev Biol. 2026 Jun 24;14:1852477. doi: 10.3389/fcell.2026.1852477 (PMC13342237; doi:10.3389/fcell.2026.1852477)
Supplement: Supplementary file 9 [file Table4.xlsx]

## Sheet: Supplementary_table_S4_RNASeq_A
Supplementary Table S4. List of Gene Ontology terms enriched in each comparison. Enriched GO categories (padj≤0.05) for each stage comparison, including contributing genes. The table includes GO domain, enrichment statistics, and contributing genes per term.
Comparison	term_id	cluster	Background	source	term_name	adjusted_p_value	negative_log10_of_adjusted_p_value	term_size	query_size	intersection_size	effective_domain_size	Gene name
SIIvsSI	GO:0007049	1	Human	GO:BP	cell cycle	5.1e-40	39.2928	1811	391	130	21010	aspm,zw10,fbxo5,kifc1,rrm1,rrm2,e2f2,exo1,myb,anln,prc1,aurkb,esco2,skp2,spc24,pcna,kif2c,cdc20,cdca3,kif11,cdk1,rttn,ncapg2,cdc45,cuzd1,nasp,ccnf,ncaph,uhrf1,gtse1,iqgap3,plk1,ncapd3,hsp90ab1,znf16,zwint,ercc6l,cdc25b,clspn,cenpf,stil,e2f7,prkaca,ran,pidd1,dtl,stmn1,ncaph2,rad54l,tubb,kif23,eif4e,hsf2bp,slc16a1,racgap1,ckap2,mcm2,gen1,mcm7,rbbp4,ube2i,bub1,fen1,nsl1,wee1,ruvbl2,smc2,jund,ythdc2,…
SIIvsSI	GO:0022402	1	Human	GO:BP	cell cycle process	7.03e-39	38.1532	1273	398	109	21010	aspm,zw10,fbxo5,kifc1,rrm1,rrm2,e2f2,anln,prc1,aurkb,esco2,skp2,spc24,pcna,kif2c,cdc20,kif11,cdk1,rttn,ncapg2,cdc45,ccnf,ncaph,gtse1,iqgap3,plk1,ncapd3,znf16,zwint,cdc25b,clspn,cenpf,stil,e2f7,ran,pidd1,dtl,stmn1,ncaph2,rad54l,tubb,kif23,eif4e,hsf2bp,slc16a1,racgap1,ckap2,mcm2,gen1,ube2i,bub1,fen1,nsl1,wee1,smc2,ythdc2,cdc6,gins3,tacc3,ank3,knl1,ncapg,mcph1,rad51ap1,prpf19,sgol1,bub3,sycp1,smarca…
SIIvsSI	GO:0005654	2	Human	GO:CC	nucleoplasm	3.02e-35	34.5196	4221	383	184	22090	zbed4,prkg1,fbxo5,plcz1,cenpb,mllt1,sf3b2,dck,rps8,hmgb2,lrrc45,nop56,e2f2,exo1,dut,mefv,smap2,myb,sox11,snrpf,zmat5,anln,cdca7,prc1,snrpe,aurkb,esco2,snapc5,skp2,spc24,pcna,eny2,cdc20,ubc,cdk1,cenpl,ncapg2,cdc45,nasp,orc6,ncaph,rps15,uhrf1,gtse1,plk1,ncapd3,hsp90ab1,znf16,kpna2,akr1b1,zwint,u2af1,prpf8,cdc25b,clspn,cenpf,stil,e2f7,prkaca,ran,ppp4r3b,pidd1,xaf1,dtl,ncaph2,rad54l,kif23,tfcp2,racga…
SIIvsSI	GO:0000278	1	Human	GO:BP	mitotic cell cycle	1.37e-32	31.8628	908	348	80	21010	zw10,fbxo5,kifc1,rrm1,rrm2,e2f2,myb,anln,prc1,aurkb,skp2,spc24,pcna,kif2c,cdc20,kif11,cdk1,ncapg2,cdc45,ccnf,ncaph,gtse1,iqgap3,plk1,ncapd3,zwint,cdc25b,clspn,cenpf,stil,e2f7,ran,pidd1,dtl,stmn1,ncaph2,tubb,kif23,eif4e,racgap1,ckap2,mcm2,gen1,ube2i,bub1,nsl1,wee1,smc2,ythdc2,cdc6,gins3,tacc3,ank3,ncapg,mcph1,sgol1,bub3,smarca5,wdhd1,smc4,dsn1,ppp6c,fancd2,cenpt,pafah1b1,nup62,septin6,bora,tpx2,ti…
SIIvsSI	GO:0051276	1	Human	GO:BP	chromosome organization	1.37e-32	31.8628	633	334	67	21010	zw10,fbxo5,kifc1,hmgb2,exo1,prc1,aurkb,esco2,spc24,pcna,kif2c,cdc20,kif11,cdk1,ncapg2,cdc45,nasp,ncaph,plk1,ncapd3,hsp90ab1,zwint,cenpf,ran,ncaph2,rad54l,kif23,racgap1,mcm2,gen1,mcm7,nop10,bub1,fen1,ptges3,nsl1,ruvbl2,smc2,rfc3,cdc6,pif1,gins3,tacc3,hmgb1,ncapg,mcph1,sgol1,bub3,sycp1,smarca5,msh5,smc4,dsn1,rad54b,ruvbl1,recql4,fancd2,cenpt,nup62,tpx2,gar1,dna2,ddx11,rfc4,cenpn,nek2,mcm6
SIIvsSI	GO:1903047	1	Human	GO:BP	mitotic cell cycle process	3.11e-32	31.5068	757	306	69	21010	zw10,fbxo5,kifc1,rrm1,rrm2,e2f2,anln,prc1,aurkb,skp2,spc24,pcna,kif2c,cdc20,kif11,cdk1,ncapg2,cdc45,ccnf,ncaph,gtse1,iqgap3,plk1,ncapd3,zwint,cdc25b,clspn,cenpf,stil,e2f7,ran,pidd1,dtl,stmn1,ncaph2,kif23,eif4e,racgap1,ckap2,mcm2,gen1,ube2i,bub1,nsl1,wee1,smc2,cdc6,gins3,tacc3,ank3,ncapg,mcph1,sgol1,bub3,smarca5,smc4,dsn1,ppp6c,fancd2,pafah1b1,nup62,septin6,bora,tpx2,tipin,cit,dna2,aurka,ect2
SIIvsSI	GO:0043228	2	Human	GO:CC	non-membrane-bounded organelle	8.01e-32	31.0962	6569	383	228	22090	uso1,gapdh,rpl18a,gas8,aspm,myh8,rpl39,zbed4,bsn,zw10,fbxo5,plcz1,cenpb,mllt1,tekt2,kifc1,mrpl22,rps8,hmgb2,lrrc45,nop56,rpl7a,sgcg,rpgr,e2f2,rsph9,mefv,nostrin,sox11,tufm,anln,prc1,aurkb,esco2,rpl12,snapc5,skp2,marcksl1,spc24,pcna,eny2,kif2c,cdc20,ryr2,rpl13a,kif11,cdk1,rttn,rpl3,cenpl,ncapg2,cdc45,b9d2,nasp,orc6,ccnf,ncaph,rps15,uhrf1,gtse1,plk1,rpl27a,ncapd3,hsp90ab1,tekt1,znf16,zwint,ercc6l,c…
SIIvsSI	GO:0043232	2	Human	GO:CC	intracellular non-membrane-bounded organelle	8.01e-32	31.0962	6568	383	228	22090	uso1,gapdh,rpl18a,gas8,aspm,myh8,rpl39,zbed4,bsn,zw10,fbxo5,plcz1,cenpb,mllt1,tekt2,kifc1,mrpl22,rps8,hmgb2,lrrc45,nop56,rpl7a,sgcg,rpgr,e2f2,rsph9,mefv,nostrin,sox11,tufm,anln,prc1,aurkb,esco2,rpl12,snapc5,skp2,marcksl1,spc24,pcna,eny2,kif2c,cdc20,ryr2,rpl13a,kif11,cdk1,rttn,rpl3,cenpl,ncapg2,cdc45,b9d2,nasp,orc6,ccnf,ncaph,rps15,uhrf1,gtse1,plk1,rpl27a,ncapd3,hsp90ab1,tekt1,znf16,zwint,ercc6l,c…
SIIvsSI	GO:0098687	4	Human	GO:CC	chromosomal region	8.01e-32	31.0962	399	383	56	22090	zw10,cenpb,aurkb,esco2,spc24,pcna,kif2c,cdk1,cenpl,plk1,ncapd3,zwint,ercc6l,cenpf,mcm2,mcm7,rbbp4,bub1,fen1,ptges3,dnmt3a,nsl1,pif1,knl1,ncapg,rad51ap1,men1,sgol1,bub3,orc3,sycp1,smarca5,smc4,dsn1,pold1,recql4,dnmt1,cenpt,pafah1b1,suv39h1,septin6,ska1,gar1,pole3,dna2,aurka,xpo1,cenpn,nek2,rangap1,mcm6,cbx3,cenps,nup133,cenpe,kat7
SIIvsSI	GO:0031981	2	Human	GO:CC	nuclear lumen	5.47e-29	28.2616	5520	383	201	22090	uso1,rpl39,zbed4,prkg1,fbxo5,plcz1,cenpb,mllt1,sf3b2,dck,rps8,hmgb2,lrrc45,nop56,rpl7a,e2f2,exo1,dut,mefv,smap2,myb,sox11,snrpf,zmat5,anln,cdca7,prc1,snrpe,aurkb,esco2,rpl12,snapc5,skp2,spc24,pcna,eny2,cdc20,rpl13a,ubc,cdk1,rpl3,cenpl,ncapg2,cdc45,nasp,orc6,ncaph,rps15,uhrf1,gtse1,plk1,ncapd3,hsp90ab1,znf16,kpna2,akr1b1,zwint,u2af1,prpf8,cdc25b,clspn,cenpf,stil,e2f7,prkaca,ran,ppp4r3b,pidd1,xaf1,…
SIIvsSI	GO:0051301	1	Human	GO:BP	cell division	7.03e-29	28.1529	660	323	63	21010	aspm,zw10,fbxo5,kifc1,anln,prc1,aurkb,spc24,kif2c,cdc20,cdca3,kif11,cdk1,ncapg2,cuzd1,ccnf,ncaph,iqgap3,plk1,ncapd3,znf16,zwint,ercc6l,cdc25b,cenpf,e2f7,ran,stmn1,tubb,kif23,racgap1,ckap2,ube2i,bub1,nsl1,wee1,hdgf,smc2,cdc6,tacc3,ank3,knl1,ncapg,sgol1,bub3,sycp1,smc4,dsn1,ruvbl1,cenpt,pafah1b1,nup62,septin6,bora,tpx2,tipin,ska1,cit,aurka,ect2,haus2,e2f8,nek2
SIIvsSI	GO:0005694	2	Human	GO:CC	chromosome	1.77e-28	27.7528	1942	383	111	22090	zbed4,zw10,cenpb,hmgb2,e2f2,sox11,prc1,aurkb,esco2,spc24,pcna,eny2,kif2c,cdk1,cenpl,ncapg2,cdc45,nasp,orc6,ncaph,uhrf1,plk1,ncapd3,zwint,ercc6l,cenpf,e2f7,ran,ppp4r3b,crem,dtl,ncaph2,ipo4,hsf2bp,tfcp2,mcm2,mcm7,pold3,rbbp4,ube2i,bub1,fen1,ptges3,dnmt3a,nsl1,gcna,ruvbl2,nkx2-4,smc2,jund,rfc3,pif1,gins3,hmgb1,knl1,ncapg,rad51ap1,men1,prpf19,sgol1,bub3,orc3,sycp1,smarca5,wdhd1,smc4,dsn1,ruvbl1,faap1…
SIIvsSI	GO:0007059	1	Human	GO:BP	chromosome segregation	3.68e-27	26.434	413	323	50	21010	aspm,zw10,fbxo5,kifc1,prc1,aurkb,esco2,spc24,kif2c,cdc20,kif11,cdk1,ncapg2,ncaph,plk1,ncapd3,zwint,cenpf,stil,ran,ncaph2,tubb,kif23,racgap1,gen1,ube2i,bub1,nsl1,smc2,cdc6,tacc3,knl1,ncapg,sgol1,bub3,sycp1,smarca5,msh5,smc4,dsn1,fancd2,cenpt,nup62,tpx2,ska1,aurka,ect2,haus2,cenpn,nek2
SIIvsSI	GO:0006259	1	Human	GO:BP	DNA metabolic process	7.24e-27	26.1404	1039	343	77	21010	fbxo5,hmgb2,rrm1,rrm2,exo1,dut,aurkb,esco2,pcna,eny2,cdk1,cdc45,nasp,orc6,uhrf1,hsp90ab1,kpna2,tfrc,clspn,cenpf,e2f7,ran,ppp4r3b,dtl,rad54l,pld3,hsf2bp,tyms,mcm2,gen1,mcm7,pold3,rbbp4,nop10,fen1,ptges3,dnmt3a,gcna,ruvbl2,rfc3,cdc6,pif1,tigar,gins3,hmgb1,rad51ap1,men1,prpf19,orc3,sycp1,smarca5,wdhd1,msh5,rad54b,ruvbl1,faap100,pold1,recql4,dnmt1,fancd2,tipin,gar1,pole3,dna2,ddx11,rfc4,e2f8,pole2,nh…
SIIvsSI	GO:0005829	2	Human	GO:CC	cytosol	3.47e-26	25.46	5457	383	194	22090	uso1,gapdh,rpl18a,gas8,myh8,rpl39,prkg1,zw10,fbxo5,plcz1,mllt1,dck,rps8,lrrc45,rrm1,hmgcll1,rpl7a,atp6v1h,rrm2,mefv,rcan3,smap2,myb,snrpf,anln,arhgap19,cdca7,prc1,snrpe,aurkb,rpl12,nqo1,skp2,ckb,spc24,kif2c,cip2a,cdc20,pmaip1,eef1g,cdca3,rpl13a,kif11,ubc,cdk1,rpl3,cenpl,xylb,b9d2,orc6,ccnf,ncaph,rps15,anxa5,gtse1,iqgap3,plk1,rpl27a,hsp90ab1,kpna2,akr1b1,zwint,ercc6l,trim50,cdc25b,cenpf,stil,prkac…
SIIvsSI	GO:0010564	1	Human	GO:BP	regulation of cell cycle process	1.59e-25	24.7992	721	398	68	21010	zw10,fbxo5,rrm1,rrm2,anln,prc1,aurkb,spc24,kif2c,cdc20,kif11,cdk1,ncapg2,cdc45,ccnf,ncaph,gtse1,plk1,ncapd3,znf16,zwint,cdc25b,clspn,cenpf,stil,e2f7,pidd1,dtl,ncaph2,kif23,racgap1,gen1,bub1,fen1,wee1,smc2,cdc6,tacc3,ncapg,mcph1,rad51ap1,prpf19,bub3,smarca5,smc4,fancd2,nup62,bora,tpx2,tipin,cit,dna2,ddx11,aurka,ect2,e2f8,xpo1,nek2,npm1,cpsf3,plk4,cep76,atad5,cenpe,rpl23,rbm14,kank2,bmp7
SIIvsSI	GO:0051726	1	Human	GO:BP	regulation of cell cycle	1.81e-25	24.7418	1112	398	84	21010	aspm,zw10,fbxo5,rrm1,rrm2,e2f2,anln,prc1,aurkb,skp2,spc24,kif2c,cdc20,kif11,cdk1,ncapg2,cdc45,ccnf,ncaph,gtse1,plk1,ncapd3,hsp90ab1,znf16,zwint,cdc25b,clspn,cenpf,stil,e2f7,prkaca,pidd1,dtl,ncaph2,kif23,eif4e,racgap1,gen1,bub1,fen1,wee1,ruvbl2,smc2,jund,ythdc2,cdc6,tacc3,ncapg,mcph1,rad51ap1,men1,prpf19,bub3,smarca5,smc4,ruvbl1,fancd2,pafah1b1,suv39h1,nup62,bora,tpx2,tipin,cit,dna2,ddx11,aurka,ec…
SIIvsSI	GO:0000793	5	Human	GO:CC	condensed chromosome	2.68e-25	24.5721	278	379	42	22090	zw10,cenpb,hmgb2,aurkb,spc24,kif2c,ncapg2,ncaph,plk1,ncapd3,zwint,ercc6l,cenpf,ncaph2,ube2i,bub1,nsl1,smc2,hmgb1,knl1,ncapg,sgol1,bub3,sycp1,smarca5,smc4,dsn1,fancd2,cenpt,pafah1b1,suv39h1,septin6,ska1,aurka,xpo1,cenpn,nek2,rangap1,cbx3,cenps,nup133,cenpe
SIIvsSI	GO:0098813	1	Human	GO:BP	nuclear chromosome segregation	2.09e-24	23.6794	313	323	42	21010	aspm,zw10,fbxo5,kifc1,prc1,aurkb,spc24,kif2c,cdc20,kif11,cdk1,ncapg2,ncaph,plk1,ncapd3,zwint,cenpf,ran,ncaph2,kif23,racgap1,gen1,bub1,nsl1,smc2,cdc6,tacc3,knl1,ncapg,sgol1,bub3,sycp1,smarca5,msh5,smc4,dsn1,fancd2,nup62,tpx2,aurka,ect2,nek2
SIIvsSI	GO:0000775	4	Human	GO:CC	chromosome, centromeric region	2.37e-24	23.6255	258	383	40	22090	zw10,cenpb,aurkb,esco2,spc24,kif2c,cenpl,plk1,ncapd3,zwint,ercc6l,cenpf,bub1,dnmt3a,nsl1,knl1,ncapg,sgol1,bub3,sycp1,smarca5,smc4,dsn1,dnmt1,cenpt,pafah1b1,suv39h1,septin6,ska1,pole3,aurka,xpo1,cenpn,nek2,rangap1,cbx3,cenps,nup133,cenpe,kat7
SIIvsSI	GO:0000280	1	Human	GO:BP	nuclear division	7.59e-24	23.1198	437	379	51	21010	aspm,zw10,fbxo5,kifc1,anln,prc1,aurkb,spc24,kif2c,cdc20,kif11,cdk1,ncapg2,ncaph,plk1,ncapd3,zwint,cdc25b,cenpf,ran,ncaph2,rad54l,kif23,hsf2bp,racgap1,gen1,ube2i,bub1,nsl1,smc2,ncapg,rad51ap1,sgol1,bub3,sycp1,smarca5,msh5,smc4,dsn1,rad54b,fancd2,nup62,bora,tpx2,ddx4,aurka,nek2,ube2s,mei1,cenps,cenpe
SIIvsSI	GO:0031974	2	Human	GO:CC	membrane-enclosed lumen	8.48e-24	23.0716	6656	359	203	22090	uso1,rpl39,zbed4,prkg1,fbxo5,plcz1,cenpb,mllt1,sf3b2,dck,mrpl22,rps8,hmgb2,lrrc45,nop56,rpl7a,e2f2,exo1,neu1,dut,mefv,smap2,myb,sox11,tufm,snrpf,zmat5,anln,cdca7,prc1,snrpe,aurkb,esco2,rpl12,snapc5,skp2,spc24,pcna,eny2,cdc20,ndufs1,rpl13a,gatm,ubc,cdk1,rpl3,cenpl,ncapg2,cdc45,nasp,orc6,ncaph,rps15,uhrf1,gtse1,plk1,ncapd3,hsp90ab1,znf16,kpna2,akr1b1,zwint,u2af1,prpf8,cdc25b,clspn,cenpf,stil,e2f7,p…
SIIvsSI	GO:0043233	2	Human	GO:CC	organelle lumen	8.48e-24	23.0716	6656	359	203	22090	uso1,rpl39,zbed4,prkg1,fbxo5,plcz1,cenpb,mllt1,sf3b2,dck,mrpl22,rps8,hmgb2,lrrc45,nop56,rpl7a,e2f2,exo1,neu1,dut,mefv,smap2,myb,sox11,tufm,snrpf,zmat5,anln,cdca7,prc1,snrpe,aurkb,esco2,rpl12,snapc5,skp2,spc24,pcna,eny2,cdc20,ndufs1,rpl13a,gatm,ubc,cdk1,rpl3,cenpl,ncapg2,cdc45,nasp,orc6,ncaph,rps15,uhrf1,gtse1,plk1,ncapd3,hsp90ab1,znf16,kpna2,akr1b1,zwint,u2af1,prpf8,cdc25b,clspn,cenpf,stil,e2f7,p…
SIIvsSI	GO:0070013	2	Human	GO:CC	intracellular organelle lumen	8.48e-24	23.0716	6656	359	203	22090	uso1,rpl39,zbed4,prkg1,fbxo5,plcz1,cenpb,mllt1,sf3b2,dck,mrpl22,rps8,hmgb2,lrrc45,nop56,rpl7a,e2f2,exo1,neu1,dut,mefv,smap2,myb,sox11,tufm,snrpf,zmat5,anln,cdca7,prc1,snrpe,aurkb,esco2,rpl12,snapc5,skp2,spc24,pcna,eny2,cdc20,ndufs1,rpl13a,gatm,ubc,cdk1,rpl3,cenpl,ncapg2,cdc45,nasp,orc6,ncaph,rps15,uhrf1,gtse1,plk1,ncapd3,hsp90ab1,znf16,kpna2,akr1b1,zwint,u2af1,prpf8,cdc25b,clspn,cenpf,stil,e2f7,p…
SIIvsSI	GO:0006260	1	Human	GO:BP	DNA replication	2.11e-23	22.675	281	383	42	21010	fbxo5,rrm1,rrm2,dut,esco2,pcna,cdk1,cdc45,nasp,orc6,e2f7,dtl,mcm2,gen1,mcm7,pold3,rbbp4,fen1,ruvbl2,rfc3,cdc6,gins3,orc3,smarca5,wdhd1,ruvbl1,pold1,recql4,tipin,pole3,dna2,ddx11,rfc4,e2f8,pole2,pole4,mcm6,polb,chaf1a,atad5,cenps,kat7
SIIvsSI	GO:0000070	1	Human	GO:BP	mitotic sister chromatid segregation	3.03e-23	22.518	187	286	32	21010	zw10,fbxo5,kifc1,prc1,aurkb,spc24,kif2c,cdc20,kif11,cdk1,ncapg2,ncaph,plk1,ncapd3,zwint,cenpf,ran,ncaph2,kif23,racgap1,gen1,bub1,nsl1,smc2,ncapg,sgol1,bub3,smarca5,smc4,dsn1,nup62,tpx2
SIIvsSI	GO:0005515	1	Human	GO:MF	protein binding	9.56e-23	22.0195	14811	751	667	20139	uso1,gapdh,rpl18a,gas8,klhl10,aspm,myh8,larp6,zbed4,socs4,prkg1,bsn,zw10,mesd,pgbd1,casr,fbxo5,mllt1,sf3b2,dck,kifc1,rps8,cxcr4,hmgb2,lrrc45,rrm1,nop56,rpl7a,sgcg,fbxo39,atp6v1h,rpgr,rrm2,e2f2,rsph9,exo1,neu1,dut,mefv,rcan3,smap2,myb,nostrin,tufm,dthd1,snrpf,zmat5,anln,arhgap19,cdca7,prc1,snrpe,aurkb,esco2,rpl12,nqo1,snapc5,skp2,ckb,marcksl1,spc24,fbxo36,pcna,eny2,kif2c,cip2a,cdc20,pmaip1,ndufs1,…
SIIvsSI	GO:0000819	1	Human	GO:BP	sister chromatid segregation	1.01e-22	21.9958	229	286	34	21010	zw10,fbxo5,kifc1,prc1,aurkb,spc24,kif2c,cdc20,kif11,cdk1,ncapg2,ncaph,plk1,ncapd3,zwint,cenpf,ran,ncaph2,kif23,racgap1,gen1,bub1,nsl1,smc2,cdc6,tacc3,ncapg,sgol1,bub3,smarca5,smc4,dsn1,nup62,tpx2
SIIvsSI	GO:0048285	1	Human	GO:BP	organelle fission	6.64e-22	21.1775	485	301	46	21010	aspm,zw10,fbxo5,kifc1,anln,prc1,aurkb,spc24,kif2c,cdc20,kif11,cdk1,ncapg2,ncaph,plk1,ncapd3,zwint,cdc25b,cenpf,ran,ncaph2,rad54l,kif23,hsf2bp,racgap1,gen1,ube2i,bub1,nsl1,smc2,ncapg,rad51ap1,sgol1,bub3,sycp1,smarca5,msh5,smc4,dsn1,rad54b,fancd2,nup62,bora,tpx2,ddx4,aurka
SIIvsSI	GO:0015630	1	Human	GO:CC	microtubule cytoskeleton	1.33e-21	20.8754	1388	379	82	22090	uso1,gapdh,gas8,aspm,zw10,fbxo5,tekt2,kifc1,lrrc45,rpgr,mefv,prc1,aurkb,pcna,kif2c,cdc20,kif11,cdk1,rttn,cdc45,b9d2,ccnf,gtse1,plk1,tekt1,cdc25b,cenpf,stil,prkaca,ran,ppp4r3b,dtl,stmn1,tubb,dvl1,kif23,pacrg,slc16a1,racgap1,ckap2,gen1,mak,camk2n2,ruvbl2,cdc6,tacc3,mphosph9,mcph1,prpf19,sgol1,cep20,ruvbl1,spag8,pafah1b1,dis3l,nup62,septin6,bora,tpx2,ska1,arhgap18,ddx11,aurka,chp1,nudt21,ect2,haus2,…
SIIvsSI	GO:0140014	1	Human	GO:BP	mitotic nuclear division	2.47e-21	20.6078	278	301	36	21010	zw10,fbxo5,kifc1,anln,prc1,aurkb,spc24,kif2c,cdc20,kif11,cdk1,ncapg2,ncaph,plk1,ncapd3,zwint,cenpf,ran,ncaph2,kif23,racgap1,gen1,ube2i,bub1,nsl1,smc2,ncapg,sgol1,bub3,smarca5,smc4,dsn1,nup62,bora,tpx2,aurka
SIIvsSI	GO:0000228	4	Human	GO:CC	nuclear chromosome	1.21e-20	19.9158	234	334	33	22090	pcna,ncapg2,cdc45,orc6,ncaph,plk1,ncapd3,ncaph2,mcm2,mcm7,pold3,rbbp4,ube2i,ruvbl2,smc2,gins3,ncapg,prpf19,orc3,sycp1,smarca5,wdhd1,smc4,ruvbl1,pold1,suv39h1,tipin,pole3,pole2,actr6,nek2,pole4,mcm6
SIIvsSI	GO:0006261	1	Human	GO:BP	DNA-templated DNA replication	2.4e-20	19.6207	161	383	31	21010	fbxo5,rrm1,pcna,cdc45,orc6,e2f7,mcm2,gen1,mcm7,pold3,fen1,rfc3,cdc6,gins3,orc3,wdhd1,pold1,recql4,tipin,pole3,dna2,ddx11,rfc4,e2f8,pole2,pole4,mcm6,polb,atad5,cenps,kat7
SIIvsSI	GO:0006996	1	Human	GO:BP	organelle organization	5.3e-20	19.2757	3562	632	206	21010	uso1,gapdh,gas8,aspm,prkg1,zw10,fbxo5,tekt2,kifc1,mrpl22,hmgb2,rrm1,atp6v1h,rpgr,rsph9,exo1,nostrin,anln,prc1,aurkb,esco2,marcksl1,spc24,pcna,kif2c,cdc20,pmaip1,ndufs1,kif11,cdk1,rttn,ncapg2,cdc45,b9d2,zmym6,nasp,ccnf,ncaph,rps15,iqgap3,plk1,ncapd3,hsp90ab1,tekt1,tfrc,zwint,cdc25b,cenpf,stil,ran,stmn1,ncaph2,rad54l,tubb,dvl1,nup205,kif23,hsf2bp,slc16a1,racgap1,ckap2,mcm2,gen1,mcm7,mak,ube2i,nop10…
SIIvsSI	GO:0030054	1	Human	GO:CC	cell junction	1.18e-19	18.9287	2214	747	161	22090	bsn,casr,rps8,cxcr4,rpl7a,atp6v1h,neu1,tufm,esco2,rpl12,nqo1,cdca3,rpl13a,rpl3,hpn,ccnf,rps15,anxa5,iqgap3,prkaca,rpl14,ncaph2,dvl1,rpl4,kif23,eif4e,nmu,slc16a1,cdh17,camk2n2,rpl13,rpl34,ank3,rpl37,epha4,ap2s1,cacna1g,kcna4,pafah1b1,rps29,rpl18,septin6,aurka,chp1,ect2,grik4,rps11,rpl8,npm1,wasf1,rab8a,rpl23,cacng7,grm5,dscam,gja3,ptprd,gabrp,psd,itga2,fgfr4,cgn,ephb1,cdk5r1,ush2a,eef2,dpp4,pdgfra…
SIIvsSI	GO:0005737	2	Human	GO:CC	cytoplasm	1.45e-19	18.8381	12251	353	280	22090	uso1,gapdh,rpl18a,gas8,klhl10,aspm,myh8,larp6,rpl39,zbed4,prkg1,bsn,zw10,mesd,fbxo5,plcz1,mllt1,tekt2,dck,kifc1,mrpl22,rps8,cxcr4,hmgb2,lrrc45,tbpl2,rrm1,hmgcll1,nop56,rpl7a,sgcg,atp6v1h,rpgr,rrm2,rsph9,neu1,dut,mefv,rcan3,smap2,myb,nostrin,tufm,snrpf,anln,arhgap19,cdca7,prc1,snrpe,aurkb,esco2,nnt,rpl12,nqo1,skp2,ckb,marcksl1,spc24,eny2,kif2c,cip2a,cdc20,pmaip1,ndufs1,ryr2,eef1g,ndufa4,cdca3,dcst…
SIIvsSI	GO:0000779	6	Human	GO:CC	condensed chromosome, centromeric region	1.68e-19	18.7749	178	379	30	22090	zw10,cenpb,aurkb,spc24,kif2c,plk1,ncapd3,zwint,ercc6l,cenpf,bub1,nsl1,knl1,ncapg,sgol1,bub3,dsn1,cenpt,pafah1b1,septin6,ska1,aurka,xpo1,cenpn,nek2,rangap1,cbx3,cenps,nup133,cenpe
SIIvsSI	GO:0007275	8	Human	GO:BP	multicellular organism development	1.24e-18	17.9074	4610	751	276	21010	gas8,klhl10,aspm,prkg1,bsn,casr,fbxo5,cxcr4,hmgb2,rrm1,sgcg,rrm2,e2f2,exo1,dut,tmie,myb,sox11,aurkb,ckb,marcksl1,pcna,cdc20,ryr2,rpl13a,cdk1,rttn,ncapg2,hpn,nasp,hsp90ab1,znf16,tfrc,akr1b1,cenpf,stil,e2f7,prkaca,ran,stmn1,slc25a34,dvl1,eif4e,racgap1,tyms,cdh17,astn1,rbbp4,ptges3,dnmt3a,rpl13,wee1,ruvbl2,lctl,tigar,tacc3,ank3,cps1,odc1,hmgb1,epha4,mcph1,prmt1,cacna1g,purb,psmc4,orc3,ruvbl1,dnmt1,f…
SIIvsSI	GO:0032502	10	Human	GO:BP	developmental process	1.24e-18	17.9074	6414	751	350	21010	gas8,klhl10,aspm,prkg1,bsn,mesd,casr,fbxo5,cxcr4,hmgb2,rrm1,sgcg,atp6v1h,rrm2,e2f2,exo1,dut,tmie,rcan3,myb,sox11,anln,aurkb,esco2,ckb,marcksl1,pcna,cdc20,ryr2,rpl13a,cdk1,rttn,ncapg2,hpn,zmym6,nasp,ccnf,rps15,iqgap3,tmem120b,hsp90ab1,znf16,tfrc,akr1b1,cdc25b,cenpf,stil,e2f7,prkaca,ran,crem,stmn1,ncaph2,lbr,slc25a34,tubb,dvl1,pld3,pacrg,eif4e,hsf2bp,racgap1,tyms,pa2g4,cdh17,astn1,mcm2,mak,rbbp4,pt…
SIIvsSI	GO:0005634	2	Human	GO:CC	nucleus	1.43e-18	17.8432	10063	383	263	22090	uso1,gapdh,aspm,larp6,rpl39,zbed4,prkg1,bsn,zw10,fbxo5,plcz1,cenpb,mllt1,tekt2,sf3b2,dck,kifc1,rps8,hmgb2,lrrc45,tbpl2,rrm1,nop56,rpl7a,rrm2,e2f2,exo1,dut,mefv,rcan3,smap2,myb,nostrin,sox11,snrpf,zmat5,anln,arhgap19,cdca7,prc1,snrpe,aurkb,esco2,rpl12,nqo1,snapc5,skp2,spc24,pcna,eny2,kif2c,cdc20,pmaip1,eef1g,rpl13a,kif11,ubc,cdk1,rpl3,cenpl,ncapg2,cdc45,b9d2,hpn,zmym6,nasp,orc6,ccnf,ncaph,rps15,uh…
SIIvsSI	GO:0006281	1	Human	GO:BP	DNA repair	2.51e-18	17.6007	602	383	52	21010	hmgb2,rrm1,exo1,esco2,pcna,eny2,cdk1,cdc45,uhrf1,clspn,ppp4r3b,dtl,rad54l,hsf2bp,mcm2,gen1,mcm7,pold3,fen1,gcna,ruvbl2,rfc3,pif1,tigar,hmgb1,rad51ap1,men1,prpf19,sycp1,smarca5,wdhd1,msh5,rad54b,ruvbl1,faap100,pold1,recql4,fancd2,dna2,ddx11,rfc4,pole2,nhej1,dek,mcm6,polb,chaf1a,npm1,pms1,cenps,hpf1,kat7
SIIvsSI	GO:0006974	1	Human	GO:BP	DNA damage response	4.11e-18	17.3859	890	383	63	21010	fbxo5,hmgb2,rrm1,exo1,esco2,pcna,eny2,pmaip1,cdk1,cdc45,uhrf1,gtse1,plk1,clspn,e2f7,ppp4r3b,pidd1,dtl,rad54l,hsf2bp,mcm2,gen1,mcm7,pold3,fen1,gcna,ruvbl2,rfc3,pif1,tigar,hmgb1,rad51ap1,men1,prpf19,sycp1,smarca5,wdhd1,msh5,rad54b,ruvbl1,faap100,pold1,recql4,fancd2,suv39h1,tipin,pole3,dna2,ddx11,rfc4,pole2,nhej1,dek,mcm6,cbx3,polb,chaf1a,npm1,pms1,atad5,cenps,hpf1,kat7
SIIvsSI	GO:0090068	1	Human	GO:BP	positive regulation of cell cycle process	7.19e-18	17.1432	253	369	34	21010	fbxo5,rrm1,rrm2,aurkb,cdc20,cdk1,ncapg2,ncaph,ncapd3,znf16,cdc25b,stil,e2f7,dtl,ncaph2,kif23,racgap1,gen1,fen1,smc2,cdc6,ncapg,rad51ap1,smc4,nup62,cit,ddx11,aurka,ect2,e2f8,npm1,cpsf3,plk4,atad5
SIIvsSI	GO:0048856	4	Human	GO:BP	anatomical structure development	7.69e-18	17.1139	5862	742	322	21010	gas8,klhl10,aspm,prkg1,bsn,mesd,casr,fbxo5,cxcr4,hmgb2,rrm1,sgcg,rrm2,e2f2,exo1,dut,tmie,rcan3,myb,sox11,anln,aurkb,esco2,ckb,marcksl1,pcna,cdc20,ryr2,rpl13a,cdk1,rttn,ncapg2,hpn,zmym6,nasp,ccnf,iqgap3,hsp90ab1,znf16,tfrc,akr1b1,cdc25b,cenpf,stil,e2f7,prkaca,ran,stmn1,ncaph2,lbr,slc25a34,tubb,dvl1,pld3,pacrg,eif4e,racgap1,tyms,cdh17,astn1,mcm2,rbbp4,ptges3,dnmt3a,rpl13,wee1,ruvbl2,jund,sprr3,lctl…
SIIvsSI	GO:0050896	1	Human	GO:BP	response to stimulus	1.8e-17	16.7454	8955	751	442	21010	uso1,gapdh,gas8,aspm,rpl39,socs4,prkg1,bsn,zw10,mesd,casr,fbxo5,plcz1,cxcr4,hmgb2,rrm1,rpgr,e2f2,exo1,dut,mefv,rcan3,myb,nostrin,sox11,tufm,dthd1,arhgap19,aurkb,esco2,nnt,nqo1,skp2,ly75,spc24,pcna,eny2,cdc20,pmaip1,ryr2,eef1g,rpl13a,gatm,cdk1,rpl3,cdc45,hpn,nasp,rps15,anxa5,uhrf1,rnf43,gtse1,iqgap3,aldh18a1,plk1,hsp90ab1,znf16,tfrc,akr1b1,zwint,prpf8,clspn,cenpf,stil,e2f7,prkaca,ran,ppp4r3b,pidd1…
SIIvsSI	GO:0048731	19	Human	GO:BP	system development	3.04e-17	16.5174	3951	751	243	21010	gas8,klhl10,aspm,prkg1,bsn,cxcr4,hmgb2,rrm1,sgcg,e2f2,exo1,dut,myb,sox11,ckb,marcksl1,pcna,cdc20,ryr2,rpl13a,cdk1,hpn,nasp,hsp90ab1,tfrc,akr1b1,cenpf,stil,e2f7,prkaca,ran,stmn1,dvl1,eif4e,racgap1,tyms,cdh17,astn1,rbbp4,ptges3,dnmt3a,rpl13,wee1,lctl,tigar,tacc3,ank3,cps1,odc1,hmgb1,epha4,mcph1,prmt1,cacna1g,orc3,dnmt1,fancd2,pafah1b1,apob,eed,cit,aurka,ect2,fabp7,esr1,e2f8,nhej1,polb,wasf1,hexim1,…
SIIvsSI	GO:0051983	1	Human	GO:BP	regulation of chromosome segregation	5.4e-17	16.2678	129	250	22	21010	zw10,fbxo5,aurkb,spc24,kif2c,cdc20,cdk1,ncapg2,ncaph,plk1,ncapd3,zwint,cenpf,ncaph2,gen1,bub1,smc2,cdc6,tacc3,ncapg,bub3,smc4
SIIvsSI	GO:1905818	1	Human	GO:BP	regulation of chromosome separation	9.37e-17	16.0281	73	250	18	21010	zw10,fbxo5,aurkb,spc24,cdc20,ncapg2,ncaph,plk1,ncapd3,zwint,cenpf,ncaph2,gen1,bub1,smc2,ncapg,bub3,smc4
SIIvsSI	GO:0005819	1	Human	GO:CC	spindle	1.64e-16	15.7839	431	379	40	22090	aspm,zw10,fbxo5,kifc1,prc1,aurkb,kif2c,cdc20,kif11,cdk1,plk1,cdc25b,cenpf,tubb,kif23,racgap1,ckap2,mak,cdc6,tacc3,prpf19,sgol1,spag8,pafah1b1,nup62,septin6,bora,tpx2,ska1,ddx11,aurka,ect2,haus2,nek2,rangap1,cbx3,polb,npm1,hmmr,cenpe
SIIvsSI	GO:0033044	1	Human	GO:BP	regulation of chromosome organization	1.65e-16	15.7836	251	258	28	21010	zw10,fbxo5,aurkb,spc24,cdc20,cdk1,ncapg2,ncaph,plk1,ncapd3,zwint,cenpf,ncaph2,mcm2,gen1,bub1,fen1,ruvbl2,smc2,cdc6,pif1,tacc3,ncapg,mcph1,bub3,smarca5,smc4,ruvbl1
SIIvsSI	GO:0140097	2	Human	GO:MF	catalytic activity, acting on DNA	2.54e-16	15.5949	247	369	33	20139	exo1,pcna,ercc6l,rad54l,pld3,mcm2,gen1,mcm7,pold3,rbbp4,fen1,ptges3,dnmt3a,ruvbl2,rfc3,pif1,smarca5,msh5,rad54b,ruvbl1,pold1,recql4,dnmt1,pole3,dna2,ddx11,rfc4,pole2,pole4,mcm6,polb,pms1,atad5
SIIvsSI	GO:0045787	1	Human	GO:BP	positive regulation of cell cycle	2.89e-16	15.5388	346	369	37	21010	fbxo5,rrm1,rrm2,aurkb,cdc20,cdk1,ncapg2,ncaph,ncapd3,znf16,cdc25b,stil,e2f7,dtl,ncaph2,kif23,eif4e,racgap1,gen1,fen1,smc2,ythdc2,cdc6,ncapg,rad51ap1,smc4,pafah1b1,nup62,cit,ddx11,aurka,ect2,e2f8,npm1,cpsf3,plk4,atad5
SIIvsSI	GO:0051304	1	Human	GO:BP	chromosome separation	5.1e-16	15.2927	80	250	18	21010	zw10,fbxo5,aurkb,spc24,cdc20,ncapg2,ncaph,plk1,ncapd3,zwint,cenpf,ncaph2,gen1,bub1,smc2,ncapg,bub3,smc4
SIIvsSI	GO:0000776	6	Human	GO:CC	kinetochore	5.21e-16	15.2835	167	379	26	22090	zw10,aurkb,spc24,kif2c,plk1,zwint,ercc6l,cenpf,bub1,nsl1,knl1,sgol1,bub3,dsn1,cenpt,pafah1b1,septin6,ska1,aurka,xpo1,cenpn,nek2,rangap1,cenps,nup133,cenpe
SIIvsSI	GO:0005815	1	Human	GO:CC	microtubule organizing center	8.16e-16	15.0885	855	377	55	22090	uso1,gas8,aspm,tekt2,kifc1,lrrc45,rpgr,aurkb,pcna,kif2c,cdc20,cdk1,rttn,cdc45,b9d2,ccnf,plk1,cdc25b,cenpf,stil,prkaca,ran,ppp4r3b,dtl,kif23,slc16a1,ckap2,gen1,mak,camk2n2,ruvbl2,tacc3,mphosph9,mcph1,sgol1,cep20,ruvbl1,pafah1b1,dis3l,nup62,ska1,ddx11,aurka,nudt21,ect2,haus2,nek2,tedc2,npm1,plk4,ttc12,cep76,cep55,rab8a,hmmr
SIIvsSI	GO:0051716	1	Human	GO:BP	cellular response to stimulus	8.59e-16	15.0662	7399	751	378	21010	uso1,gapdh,gas8,aspm,socs4,prkg1,bsn,zw10,mesd,casr,fbxo5,plcz1,cxcr4,hmgb2,rrm1,e2f2,exo1,mefv,rcan3,myb,nostrin,sox11,dthd1,arhgap19,aurkb,esco2,nnt,nqo1,skp2,spc24,pcna,eny2,cdc20,pmaip1,ryr2,rpl13a,cdk1,rpl3,cdc45,rps15,anxa5,uhrf1,rnf43,gtse1,iqgap3,plk1,hsp90ab1,znf16,tfrc,akr1b1,zwint,prpf8,clspn,cenpf,stil,e2f7,prkaca,ran,ppp4r3b,pidd1,crem,dtl,stmn1,rad54l,dvl1,pacrg,eif4e,hsf2bp,nmu,slc…
SIIvsSI	GO:0005622	2	Human	GO:CC	intracellular anatomical structure	2.07e-15	14.6841	17772	385	366	22090	uso1,gapdh,rpl18a,gas8,klhl10,aspm,myh8,larp6,rpl39,zbed4,prkg1,bsn,zw10,mesd,fbxo5,plcz1,cenpb,mllt1,tekt2,sf3b2,dck,kifc1,mrpl22,rps8,cxcr4,hmgb2,lrrc45,tbpl2,rrm1,hmgcll1,nop56,rpl7a,sgcg,atp6v1h,rpgr,rrm2,e2f2,rsph9,exo1,neu1,dut,mefv,rcan3,smap2,myb,nostrin,sox11,tufm,snrpf,zmat5,anln,arhgap19,cdca7,prc1,snrpe,aurkb,esco2,nnt,rpl12,nqo1,snapc5,skp2,ckb,marcksl1,spc24,pcna,eny2,kif2c,cip2a,cd…
SIIvsSI	GO:0022626	12	Human	GO:CC	cytosolic ribosome	9.86e-15	14.0063	110	381	21	22090	rpl18a,rpl39,rps8,rpl7a,rpl12,rpl13a,rpl3,rps15,rpl27a,rpl14,rpl4,rpl13,rpl34,rpl37,rps29,rpl18,rps11,rpl8,rpl15,rps12,rpl23
SIIvsSI	GO:0000226	1	Human	GO:BP	microtubule cytoskeleton organization	1.12e-14	13.9519	655	400	50	21010	gapdh,gas8,aspm,zw10,fbxo5,tekt2,kifc1,rsph9,prc1,aurkb,kif2c,cdc20,kif11,cdk1,rttn,ccnf,plk1,stil,ran,stmn1,tubb,dvl1,kif23,slc16a1,racgap1,ckap2,gen1,wee1,spag1,tacc3,mcph1,sgol1,cep20,pafah1b1,nup62,bora,tpx2,ska1,aurka,chp1,haus2,xpo1,nek2,npm1,plk4,ttc12,cep76,cenpe,rbm14,map2
SIIvsSI	GO:0045202	1	Human	GO:CC	synapse	1.2e-14	13.92	1451	747	111	22090	bsn,casr,rpl7a,atp6v1h,tufm,rpl12,nqo1,rpl13a,prkaca,rpl14,dvl1,eif4e,nmu,slc16a1,camk2n2,rpl13,rpl34,ank3,rpl37,epha4,ap2s1,cacna1g,kcna4,pafah1b1,septin6,aurka,grik4,rps11,rpl8,wasf1,rab8a,rpl23,cacng7,grm5,dscam,ptprd,gabrp,psd,itga2,ephb1,cdk5r1,ush2a,eef2,nrn1,myrip,sez6,septin5,vamp1,dlg5,ext1,lrrc4b,drd4,ptprs,slc18a2,drp2,chrna3,otof,sptb,tanc2,hcn1,fxr1,grin3a,apba2,fxyd6,cacng8,erbb4,vg…
SIIvsSI	GO:0022625	12	Human	GO:CC	cytosolic large ribosomal subunit	1.88e-14	13.7255	54	381	16	22090	rpl18a,rpl39,rpl7a,rpl12,rpl13a,rpl3,rpl27a,rpl14,rpl4,rpl13,rpl34,rpl37,rpl18,rpl8,rpl15,rpl23
SIIvsSI	GO:0043005	1	Human	GO:CC	neuron projection	3.87e-14	13.4125	1299	736	101	22090	bsn,casr,rpgr,rsph9,nqo1,hsp90ab1,zwint,prkaca,stmn1,dvl1,pacrg,nmu,mak,grk1,ank3,epha4,gars1,kcna4,pafah1b1,septin6,tpx2,aurka,rangap1,wasf1,rab8a,inpp5j,cacng7,grm5,dscam,map2,psd,itga2,gucy2f,robo2,ephb1,cdk5r1,ush2a,plec,myrip,sez6,vamp1,epha5,upf3a,lrrc4b,cnga3,drd4,sstr5,ptprs,slc18a2,drp2,chrna3,dst,rp1,tanc2,hcn1,rab39b,fxr1,grin3a,apba2,kcnn3,slc6a4,nrp2,grp,snap25,myo10,ephb3,ntng2,cacn…
SIIvsSI	GO:0005813	1	Human	GO:CC	centrosome	4.09e-14	13.3888	647	377	45	22090	aspm,lrrc45,rpgr,aurkb,pcna,kif2c,cdk1,rttn,cdc45,b9d2,ccnf,plk1,cdc25b,cenpf,stil,prkaca,ppp4r3b,dtl,kif23,slc16a1,ckap2,gen1,mak,camk2n2,ruvbl2,tacc3,mphosph9,sgol1,cep20,pafah1b1,dis3l,nup62,ska1,ddx11,aurka,nudt21,haus2,nek2,npm1,plk4,ttc12,cep76,cep55,rab8a,hmmr
SIIvsSI	GO:0043229	2	Human	GO:CC	intracellular organelle	5.51e-14	13.2585	15969	384	341	22090	uso1,gapdh,rpl18a,gas8,aspm,myh8,larp6,rpl39,zbed4,prkg1,bsn,zw10,mesd,fbxo5,plcz1,cenpb,mllt1,tekt2,sf3b2,dck,kifc1,mrpl22,rps8,cxcr4,hmgb2,lrrc45,tbpl2,rrm1,hmgcll1,nop56,rpl7a,sgcg,atp6v1h,rpgr,rrm2,e2f2,rsph9,exo1,neu1,dut,mefv,rcan3,smap2,myb,nostrin,sox11,tufm,snrpf,zmat5,anln,arhgap19,cdca7,prc1,snrpe,aurkb,esco2,nnt,rpl12,nqo1,snapc5,skp2,ckb,marcksl1,spc24,pcna,eny2,kif2c,cdc20,pmaip1,nd…
SIIvsSI	GO:0005856	1	Human	GO:CC	cytoskeleton	6.57e-14	13.1823	2407	648	139	22090	uso1,gapdh,gas8,aspm,myh8,bsn,zw10,fbxo5,tekt2,kifc1,lrrc45,sgcg,rpgr,rsph9,mefv,nostrin,anln,prc1,aurkb,marcksl1,pcna,kif2c,cdc20,kif11,cdk1,rttn,cdc45,b9d2,ccnf,gtse1,plk1,tekt1,cdc25b,cenpf,stil,prkaca,ran,ppp4r3b,dtl,stmn1,tubb,dvl1,kif23,pacrg,slc16a1,racgap1,ckap2,gen1,mak,clns1a,camk2n2,ruvbl2,cdc6,tacc3,ank3,mphosph9,mcph1,npm3,prpf19,sgol1,cep20,ruvbl1,spag8,pafah1b1,dis3l,nup62,septin6,…
SIIvsSI	GO:0044770	1	Human	GO:BP	cell cycle phase transition	7.96e-14	13.0991	551	391	44	21010	zw10,fbxo5,rrm1,rrm2,e2f2,anln,aurkb,skp2,spc24,cdc20,cdk1,cdc45,ccnf,gtse1,iqgap3,plk1,znf16,zwint,cdc25b,clspn,cenpf,stil,e2f7,pidd1,dtl,eif4e,gen1,bub1,wee1,cdc6,tacc3,prpf19,bub3,ppp6c,fancd2,tipin,dna2,aurka,npm1,cpsf3,ube2s,atad5,cenpe,kank2
SIIvsSI	GO:0045786	1	Human	GO:BP	negative regulation of cell cycle	8.58e-14	13.0666	383	398	37	21010	zw10,fbxo5,aurkb,spc24,cdc20,cdk1,cdc45,ccnf,gtse1,plk1,zwint,clspn,cenpf,e2f7,pidd1,dtl,gen1,bub1,wee1,ythdc2,cdc6,men1,prpf19,bub3,smarca5,fancd2,suv39h1,tipin,dna2,ipo5,e2f8,nek2,npm1,hexim1,rbm14,kank2,bmp7
SIIvsSI	GO:0043226	2	Human	GO:CC	organelle	1.51e-13	12.8206	16766	385	351	22090	uso1,gapdh,rpl18a,gas8,aspm,myh8,larp6,rpl39,zbed4,prkg1,bsn,zw10,mesd,fbxo5,plcz1,cenpb,mllt1,tekt2,sf3b2,dck,kifc1,mrpl22,rps8,cxcr4,hmgb2,lrrc45,tbpl2,rrm1,hmgcll1,nop56,rpl7a,sgcg,atp6v1h,rpgr,rrm2,e2f2,rsph9,exo1,neu1,dut,mefv,rcan3,smap2,myb,nostrin,sox11,tufm,snrpf,zmat5,anln,arhgap19,cdca7,prc1,snrpe,aurkb,esco2,nnt,rpl12,nqo1,snapc5,skp2,ckb,marcksl1,ly75,spc24,pcna,eny2,kif2c,cdc20,pmai…
SIIvsSI	GO:0060623	1	Human	GO:BP	regulation of chromosome condensation	1.71e-13	12.7669	12	250	9	21010	ncapg2,ncaph,ncapd3,ncaph2,smc2,ncapg,mcph1,smarca5,smc4
SIIvsSI	GO:0007399	4	Human	GO:BP	nervous system development	2.13e-13	12.6717	2513	751	166	21010	gas8,aspm,prkg1,bsn,cxcr4,hmgb2,rrm1,myb,sox11,ckb,marcksl1,cdc20,cdk1,hsp90ab1,cenpf,stil,prkaca,ran,stmn1,dvl1,eif4e,racgap1,astn1,rbbp4,dnmt3a,wee1,tacc3,ank3,hmgb1,epha4,mcph1,prmt1,orc3,fancd2,pafah1b1,apob,eed,cit,aurka,ect2,fabp7,nhej1,wasf1,rab8a,inpp5j,nup133,cacng7,grm5,dscam,klf15,bmp7,map2,ptprd,c5ar1,esrp1,psd,gpr157,gpr173,ezh1,fgfr4,robo2,lhx9,shc3,ephb1,cdk5r1,jag2,cabl1,ush2a,sh2…
SIIvsSI	GO:0008283	1	Human	GO:BP	cell population proliferation	2.42e-13	12.617	3218	751	198	21010	gas8,aspm,prkg1,casr,fbxo5,tekt2,cxcr4,hmgb2,rrm1,rpgr,rsph9,myb,sox11,anln,cdca7,prc1,marcksl1,cdk1,rttn,ncapg2,b9d2,hpn,uhrf1,rnf43,iqgap3,hsp90ab1,tekt1,znf16,tfrc,cdc25b,e2f7,stmn1,dvl1,racgap1,mcm7,mak,rbbp4,ptges3,wee1,jund,spag1,cdc6,tacc3,ank3,odc1,hmgb1,mphosph9,epha4,rtkn2,prmt1,men1,orc3,cep20,dsn1,ctps1,dnmt1,pafah1b1,nup62,septin6,pap,tipin,nelfb,oca2,aurka,fabp7,esr1,e2f8,npm1,wasf1…
SIIvsSI	GO:0032501	10	Human	GO:BP	multicellular organismal process	2.6e-13	12.5843	7648	744	375	21010	uso1,gapdh,gas8,klhl10,aspm,myh8,prkg1,bsn,mesd,casr,fbxo5,plcz1,cxcr4,hmgb2,rrm1,sgcg,rpgr,rrm2,e2f2,exo1,dut,mefv,tmie,myb,sox11,anln,aurkb,ckb,marcksl1,pcna,cdc20,pmaip1,ryr2,dcst2,rpl13a,gatm,cdk1,rttn,ncapg2,hpn,nasp,ncaph,rps15,anxa5,iqgap3,plk1,hsp90ab1,znf16,tfrc,akr1b1,cdc25b,cenpf,stil,e2f7,prkaca,ran,xaf1,crem,stmn1,ddost,ncaph2,rad54l,slc25a34,dvl1,pld3,pacrg,eif4e,hsf2bp,nmu,slc16a1,…
SIIvsSI	GO:0006275	1	Human	GO:BP	regulation of DNA replication	3.19e-13	12.4967	129	383	22	21010	fbxo5,esco2,pcna,cdk1,e2f7,mcm2,mcm7,ruvbl2,rfc3,cdc6,gins3,orc3,smarca5,ruvbl1,tipin,pole3,dna2,rfc4,e2f8,mcm6,atad5,kat7
SIIvsSI	GO:0043227	2	Human	GO:CC	membrane-bounded organelle	4.01e-13	12.3966	15624	357	313	22090	uso1,gapdh,gas8,aspm,larp6,rpl39,zbed4,prkg1,bsn,zw10,mesd,fbxo5,plcz1,cenpb,mllt1,tekt2,sf3b2,dck,kifc1,mrpl22,rps8,cxcr4,hmgb2,lrrc45,tbpl2,rrm1,hmgcll1,nop56,rpl7a,atp6v1h,rpgr,rrm2,e2f2,rsph9,exo1,neu1,dut,mefv,rcan3,smap2,myb,nostrin,sox11,tufm,snrpf,zmat5,anln,arhgap19,cdca7,prc1,snrpe,aurkb,esco2,nnt,rpl12,nqo1,snapc5,skp2,ckb,marcksl1,ly75,spc24,pcna,eny2,kif2c,cdc20,pmaip1,ndufs1,ryr2,ee…
SIIvsSI	GO:0044772	1	Human	GO:BP	mitotic cell cycle phase transition	4.05e-13	12.393	447	215	29	21010	zw10,fbxo5,rrm1,rrm2,e2f2,anln,aurkb,skp2,spc24,cdc20,cdk1,ccnf,gtse1,iqgap3,plk1,zwint,cdc25b,clspn,cenpf,stil,e2f7,pidd1,dtl,eif4e,gen1,bub1,wee1,cdc6,tacc3
SIIvsSI	GO:0010948	1	Human	GO:BP	negative regulation of cell cycle process	4.19e-13	12.3774	299	398	32	21010	zw10,fbxo5,aurkb,spc24,cdc20,cdk1,cdc45,ccnf,gtse1,plk1,zwint,clspn,cenpf,e2f7,pidd1,dtl,gen1,bub1,wee1,cdc6,prpf19,bub3,smarca5,fancd2,tipin,dna2,e2f8,nek2,npm1,rbm14,kank2,bmp7
SIIvsSI	GO:0030154	6	Human	GO:BP	cell differentiation	1.03e-12	11.988	4310	751	243	21010	klhl10,aspm,prkg1,fbxo5,cxcr4,hmgb2,myb,sox11,anln,esco2,pcna,cdc20,cdk1,ncapg2,hpn,rps15,tmem120b,hsp90ab1,znf16,tfrc,akr1b1,cdc25b,cenpf,e2f7,prkaca,ran,crem,stmn1,ncaph2,lbr,tubb,dvl1,pld3,pacrg,eif4e,racgap1,tyms,pa2g4,cdh17,astn1,mak,rbbp4,dnmt3a,wee1,nkx2-4,jund,sprr3,ythdc2,tigar,ank3,cps1,hmgb1,epha4,knl1,rtkn2,prmt1,purb,men1,orc3,sycp1,phf19,spag8,dnmt1,fancd2,pafah1b1,suv39h1,apob,sept…
SIIvsSI	GO:0048869	6	Human	GO:BP	cellular developmental process	1.03e-12	11.9858	4311	751	243	21010	klhl10,aspm,prkg1,fbxo5,cxcr4,hmgb2,myb,sox11,anln,esco2,pcna,cdc20,cdk1,ncapg2,hpn,rps15,tmem120b,hsp90ab1,znf16,tfrc,akr1b1,cdc25b,cenpf,e2f7,prkaca,ran,crem,stmn1,ncaph2,lbr,tubb,dvl1,pld3,pacrg,eif4e,racgap1,tyms,pa2g4,cdh17,astn1,mak,rbbp4,dnmt3a,wee1,nkx2-4,jund,sprr3,ythdc2,tigar,ank3,cps1,hmgb1,epha4,knl1,rtkn2,prmt1,purb,men1,orc3,sycp1,phf19,spag8,dnmt1,fancd2,pafah1b1,suv39h1,apob,sept…
SIIvsSI	GO:0043231	2	Human	GO:CC	intracellular membrane-bounded organelle	1.11e-12	11.9534	14560	326	275	22090	uso1,gapdh,gas8,aspm,larp6,rpl39,zbed4,prkg1,bsn,zw10,mesd,fbxo5,plcz1,cenpb,mllt1,tekt2,sf3b2,dck,kifc1,mrpl22,rps8,cxcr4,hmgb2,lrrc45,tbpl2,rrm1,hmgcll1,nop56,rpl7a,atp6v1h,rpgr,rrm2,e2f2,exo1,neu1,dut,mefv,rcan3,smap2,myb,nostrin,sox11,tufm,snrpf,zmat5,anln,arhgap19,cdca7,prc1,snrpe,aurkb,esco2,nnt,rpl12,nqo1,snapc5,skp2,ckb,spc24,pcna,eny2,kif2c,cdc20,pmaip1,ndufs1,ryr2,eef1g,ndufa4,dcst2,spc…
SIIvsSI	GO:0007017	1	Human	GO:BP	microtubule-based process	1.36e-12	11.8676	944	387	56	21010	gapdh,gas8,aspm,zw10,fbxo5,tekt2,kifc1,rpgr,rsph9,prc1,aurkb,kif2c,cdc20,kif11,cdk1,rttn,ccnf,gtse1,plk1,tekt1,stil,ran,stmn1,tubb,dvl1,kif23,slc16a1,racgap1,ckap2,gen1,mak,wee1,spag1,tacc3,mcph1,sgol1,cep20,pafah1b1,nup62,apob,bora,tpx2,ska1,ddx4,aurka,chp1,haus2,xpo1,nek2,npm1,plk4,ttc12,cep76,eno4,cenpe,rbm14
SIIvsSI	GO:0048518	1	Human	GO:BP	positive regulation of biological process	1.36e-12	11.8676	6253	725	312	21010	gapdh,gas8,aspm,larp6,zbed4,socs4,prkg1,mesd,casr,fbxo5,mllt1,cxcr4,hmgb2,rrm1,rrm2,e2f2,mefv,myb,sox11,anln,prc1,aurkb,nnt,nqo1,skp2,marcksl1,pcna,eny2,cdc20,pmaip1,ryr2,ndufa4,gatm,cdk1,ncapg2,hpn,ncaph,rps15,uhrf1,iqgap3,plk1,ncapd3,hsp90ab1,znf16,kpna2,tfrc,rer1,cdc25b,clspn,stil,e2f7,prkaca,ran,ppp4r3b,pidd1,crem,dtl,ncaph2,dvl1,kif23,eif4e,nmu,tfcp2,racgap1,pa2g4,cdh17,ckap2,gen1,mak,rbbp4,…
SIIvsSI	GO:0048522	1	Human	GO:BP	positive regulation of cellular process	2.87e-12	11.5427	5711	725	290	21010	gapdh,gas8,aspm,larp6,zbed4,prkg1,mesd,casr,fbxo5,mllt1,cxcr4,hmgb2,rrm1,rrm2,e2f2,mefv,myb,sox11,anln,prc1,aurkb,nnt,nqo1,skp2,marcksl1,pcna,eny2,cdc20,pmaip1,ryr2,ndufa4,cdk1,ncapg2,hpn,ncaph,rps15,uhrf1,iqgap3,plk1,ncapd3,hsp90ab1,znf16,tfrc,rer1,cdc25b,clspn,stil,e2f7,prkaca,ran,ppp4r3b,pidd1,crem,dtl,ncaph2,dvl1,kif23,eif4e,nmu,tfcp2,racgap1,pa2g4,cdh17,ckap2,gen1,mak,rbbp4,ube2i,clns1a,fen1…
SIIvsSI	GO:0000796	66	Human	GO:CC	condensin complex	4.74e-12	11.3241	8	250	7	22090	ncapg2,ncaph,ncapd3,ncaph2,smc2,ncapg,smc4
SIIvsSI	GO:0044391	12	Human	GO:CC	ribosomal subunit	6.15e-12	11.211	189	381	23	22090	rpl18a,rpl39,mrpl22,rps8,rpl7a,rpl12,rpl13a,rpl3,rps15,rpl27a,rpl14,rpl4,rpl13,rpl34,rpl37,rps29,rpl18,rps11,rpl8,rpl15,npm1,rps12,rpl23
SIIvsSI	GO:0007154	4	Human	GO:BP	cell communication	6.28e-12	11.2018	6495	748	327	21010	uso1,gapdh,gas8,aspm,socs4,prkg1,bsn,zw10,mesd,casr,plcz1,cxcr4,hmgb2,e2f2,mefv,rcan3,myb,nostrin,sox11,dthd1,arhgap19,aurkb,nqo1,skp2,spc24,eny2,cdc20,pmaip1,ryr2,cdk1,cdc45,rps15,anxa5,rnf43,gtse1,iqgap3,plk1,hsp90ab1,tfrc,zwint,clspn,cenpf,stil,e2f7,prkaca,pidd1,crem,dtl,stmn1,dvl1,eif4e,nmu,slc16a1,racgap1,cdh17,gen1,mak,rbbp4,ube2i,bub1,ptges3,net1,hdgf,ruvbl2,cdc6,grk1,ank3,hmgb1,rpl37,epha…
SIIvsSI	GO:1901987	1	Human	GO:BP	regulation of cell cycle phase transition	8.11e-12	11.091	431	391	36	21010	zw10,fbxo5,rrm1,rrm2,anln,aurkb,spc24,cdc20,cdk1,cdc45,gtse1,plk1,znf16,zwint,cdc25b,clspn,cenpf,stil,e2f7,pidd1,dtl,gen1,bub1,wee1,cdc6,prpf19,bub3,fancd2,tipin,dna2,aurka,npm1,cpsf3,atad5,cenpe,kank2
SIIvsSI	GO:0002181	51	Human	GO:BP	cytoplasmic translation	1.04e-11	10.9847	154	381	22	21010	rpl18a,rpl39,rps8,rpl7a,rpl12,rpl13a,rpl3,rps15,rpl27a,rpl14,rpl4,rpl13,rpl34,rpl37,slbp,rps29,rpl18,rps11,rpl8,rpl15,rps12,rpl23
SIIvsSI	GO:0050789	1	Human	GO:BP	regulation of biological process	1.12e-11	10.9501	12331	751	537	21010	uso1,gapdh,gas8,aspm,larp6,zbed4,socs4,prkg1,bsn,zw10,mesd,casr,fbxo5,plcz1,mllt1,cxcr4,hmgb2,rrm1,atp6v1h,rrm2,e2f2,dut,mefv,rcan3,myb,nostrin,sox11,dthd1,anln,arhgap19,cdca7,prc1,aurkb,esco2,nnt,nqo1,skp2,marcksl1,spc24,pcna,eny2,kif2c,cdc20,pmaip1,ryr2,ndufa4,rpl13a,kif11,gatm,cdk1,ncapg2,cdc45,hpn,zmym6,ccnf,ncaph,rps15,anxa5,uhrf1,rnf43,gtse1,iqgap3,plk1,ncapd3,hsp90ab1,znf16,kpna2,tfrc,akr1…
SIIvsSI	GO:0023052	4	Human	GO:BP	signaling	1.14e-11	10.9444	6396	748	322	21010	uso1,gapdh,gas8,aspm,socs4,prkg1,bsn,zw10,mesd,casr,plcz1,cxcr4,hmgb2,e2f2,mefv,rcan3,myb,nostrin,sox11,dthd1,arhgap19,aurkb,nqo1,skp2,spc24,eny2,cdc20,pmaip1,ryr2,cdk1,cdc45,rps15,anxa5,rnf43,gtse1,iqgap3,plk1,hsp90ab1,tfrc,zwint,clspn,cenpf,stil,e2f7,prkaca,pidd1,crem,dtl,stmn1,dvl1,eif4e,nmu,slc16a1,racgap1,cdh17,gen1,mak,rbbp4,ube2i,bub1,ptges3,net1,hdgf,ruvbl2,cdc6,grk1,ank3,hmgb1,rpl37,epha…
SIIvsSI	GO:0072686	1	Human	GO:CC	mitotic spindle	1.19e-11	10.9241	184	326	21	22090	aspm,kifc1,prc1,aurkb,kif11,cdk1,plk1,tubb,kif23,racgap1,ckap2,mak,cdc6,tacc3,nup62,tpx2,ska1,aurka,ect2,haus2,rangap1
SIIvsSI	GO:0042995	1	Human	GO:CC	cell projection	1.25e-11	10.9033	2329	736	142	22090	gas8,bsn,casr,tekt2,rrm1,rpgr,rsph9,mefv,anln,nqo1,rttn,cdc45,b9d2,hsp90ab1,tekt1,zwint,cenpf,prkaca,ran,stmn1,dvl1,pacrg,nmu,mak,grk1,ank3,epha4,gars1,cep20,kcna4,spag8,pafah1b1,septin6,tpx2,arhgap18,aurka,rangap1,tedc2,efhb,wasf1,arl6,eno4,rab8a,inpp5j,cacng7,grm5,dscam,map2,psd,rab34,pdgfa,kif3c,gpr157,itga2,gucy2f,robo2,ephb1,cdk5r1,ush2a,sh2b2,dpp4,pdgfra,plec,myrip,sez6,vamp1,dlg5,epha5,tbx…
SIIvsSI	GO:0120025	1	Human	GO:CC	plasma membrane bounded cell projection	1.29e-11	10.8895	2217	736	137	22090	gas8,bsn,casr,tekt2,rpgr,rsph9,mefv,anln,nqo1,rttn,cdc45,b9d2,hsp90ab1,tekt1,zwint,cenpf,prkaca,ran,stmn1,dvl1,pacrg,nmu,mak,grk1,ank3,epha4,gars1,cep20,kcna4,spag8,pafah1b1,septin6,tpx2,arhgap18,aurka,rangap1,tedc2,efhb,wasf1,arl6,eno4,rab8a,inpp5j,cacng7,grm5,dscam,map2,psd,rab34,pdgfa,kif3c,gpr157,itga2,gucy2f,robo2,ephb1,cdk5r1,ush2a,sh2b2,dpp4,pdgfra,plec,myrip,sez6,vamp1,dlg5,epha5,tbx3,upf…
SIIvsSI	GO:0030424	1	Human	GO:CC	axon	1.38e-11	10.8605	641	736	60	22090	bsn,casr,hsp90ab1,dvl1,nmu,ank3,epha4,gars1,kcna4,pafah1b1,septin6,tpx2,aurka,rangap1,inpp5j,cacng7,dscam,map2,itga2,robo2,ephb1,cdk5r1,ush2a,plec,epha5,lrrc4b,cnga3,ptprs,slc18a2,dst,tanc2,hcn1,fxr1,nrp2,snap25,ntng2,hcn2,slc1a2,dmd,hspb1,syt7,eps8,pard3,gria1,kcnk2,map3k12,kcnb1,whrn,scn2a,kcna3,dscaml1,rasgrf1,slc6a1,cd40,hspa8,grm7,stx1a,scn8a,pclo,grm3
SIIvsSI	GO:0071897	1	Human	GO:BP	DNA biosynthetic process	1.89e-11	10.7244	198	338	23	21010	rrm1,aurkb,pcna,hsp90ab1,cenpf,dtl,tyms,pold3,nop10,ptges3,rfc3,pif1,gins3,men1,sycp1,pold1,gar1,pole3,rfc4,pole2,nek2,pole4,polb
SIIvsSI	GO:1902850	1	Human	GO:BP	microtubule cytoskeleton organization involved in mitosis	2.39e-11	10.6224	169	323	21	21010	zw10,kifc1,prc1,aurkb,cdc20,kif11,cdk1,plk1,stil,ran,stmn1,kif23,racgap1,tacc3,mcph1,pafah1b1,nup62,bora,tpx2,aurka,nek2
SIIvsSI	GO:0015934	12	Human	GO:CC	large ribosomal subunit	2.51e-11	10.6002	114	381	18	22090	rpl18a,rpl39,mrpl22,rpl7a,rpl12,rpl13a,rpl3,rpl27a,rpl14,rpl4,rpl13,rpl34,rpl37,rpl18,rpl8,rpl15,npm1,rpl23
SIIvsSI	GO:0007346	1	Human	GO:BP	regulation of mitotic cell cycle	2.89e-11	10.5395	492	398	38	21010	zw10,fbxo5,rrm1,rrm2,anln,aurkb,spc24,cdc20,cdk1,gtse1,plk1,zwint,cdc25b,clspn,cenpf,stil,e2f7,pidd1,dtl,eif4e,gen1,bub1,wee1,ythdc2,cdc6,bub3,fancd2,pafah1b1,nup62,bora,tipin,aurka,nek2,cpsf3,atad5,cenpe,kank2,bmp7
SIIvsSI	GO:1901991	1	Human	GO:BP	negative regulation of mitotic cell cycle phase transition	2.97e-11	10.5272	179	240	19	21010	zw10,fbxo5,aurkb,spc24,cdc20,cdk1,gtse1,plk1,zwint,clspn,cenpf,e2f7,pidd1,dtl,gen1,bub1,wee1,cdc6,bub3
SIIvsSI	GO:1905821	1	Human	GO:BP	positive regulation of chromosome condensation	3.04e-11	10.5172	8	250	7	21010	ncapg2,ncaph,ncapd3,ncaph2,smc2,ncapg,smc4
SIIvsSI	GO:1902495	1	Human	GO:CC	transmembrane transporter complex	3.48e-11	10.4579	410	726	45	22090	atp6v1h,ndufs1,ryr2,ndufa4,prkaca,best1,cacna1g,kcna4,grik4,cacng7,cacna2d2,gabrp,micu3,cox1,trpc1,cacna1h,cnga3,chrna3,hcn1,cyb,grin3a,cacng8,snap25,trpc7,cacna1f,hcn2,kcng2,cacna1d,ndufc1,eps8,kcns2,gria1,cacna1e,kcnk2,kcnb1,scn2a,kcna3,chrna6,cacna1c,ryr1,vwc2l,gria3,ndufa3,stx1a,scn8a
SIIvsSI	GO:1901990	1	Human	GO:BP	regulation of mitotic cell cycle phase transition	3.54e-11	10.4508	331	209	23	21010	zw10,fbxo5,rrm1,rrm2,anln,aurkb,spc24,cdc20,cdk1,gtse1,plk1,zwint,cdc25b,clspn,cenpf,stil,e2f7,pidd1,dtl,gen1,bub1,wee1,cdc6
SIIvsSI	GO:1901988	1	Human	GO:BP	negative regulation of cell cycle phase transition	3.95e-11	10.4029	257	298	24	21010	zw10,fbxo5,aurkb,spc24,cdc20,cdk1,cdc45,gtse1,plk1,zwint,clspn,cenpf,e2f7,pidd1,dtl,gen1,bub1,wee1,cdc6,prpf19,bub3,fancd2,tipin,dna2
SIIvsSI	GO:0032392	1	Human	GO:BP	DNA geometric change	3.99e-11	10.3992	85	334	16	21010	hmgb2,cdc45,mcm2,mcm7,ruvbl2,rfc3,pif1,gins3,hmgb1,rad54b,ruvbl1,recql4,dna2,ddx11,rfc4,mcm6
SIIvsSI	GO:0051052	1	Human	GO:BP	regulation of DNA metabolic process	5.4e-11	10.268	531	341	36	21010	fbxo5,aurkb,esco2,pcna,eny2,cdk1,hsp90ab1,kpna2,tfrc,e2f7,ppp4r3b,mcm2,mcm7,ptges3,ruvbl2,rfc3,cdc6,pif1,tigar,gins3,hmgb1,rad51ap1,men1,orc3,smarca5,ruvbl1,tipin,pole3,dna2,ddx11,rfc4,e2f8,nek2,dek,mcm6,npm1
SIIvsSI	GO:0051984	1	Human	GO:BP	positive regulation of chromosome segregation	5.88e-11	10.2307	28	250	10	21010	aurkb,cdk1,ncapg2,ncaph,ncapd3,ncaph2,smc2,cdc6,ncapg,smc4
SIIvsSI	GO:0000075	1	Human	GO:BP	cell cycle checkpoint signaling	5.99e-11	10.2225	193	298	21	21010	zw10,aurkb,spc24,cdc20,cdk1,cdc45,gtse1,plk1,zwint,clspn,cenpf,pidd1,dtl,gen1,bub1,cdc6,prpf19,bub3,fancd2,tipin,dna2
SIIvsSI	GO:0033047	1	Human	GO:BP	regulation of mitotic sister chromatid segregation	7.29e-11	10.1373	53	240	12	21010	zw10,fbxo5,aurkb,spc24,cdc20,cdk1,plk1,zwint,cenpf,gen1,bub1,bub3
SIIvsSI	GO:1990351	1	Human	GO:CC	transporter complex	7.72e-11	10.1127	436	726	46	22090	atp6v1h,ndufs1,ryr2,ndufa4,prkaca,best1,cacna1g,kcna4,chp1,grik4,cacng7,cacna2d2,gabrp,micu3,cox1,trpc1,cacna1h,cnga3,chrna3,hcn1,cyb,grin3a,cacng8,snap25,trpc7,cacna1f,hcn2,kcng2,cacna1d,ndufc1,eps8,kcns2,gria1,cacna1e,kcnk2,kcnb1,scn2a,kcna3,chrna6,cacna1c,ryr1,vwc2l,gria3,ndufa3,stx1a,scn8a
SIIvsSI	GO:0034702	1	Human	GO:CC	monoatomic ion channel complex	8.12e-11	10.0902	312	726	38	22090	ryr2,prkaca,best1,cacna1g,kcna4,grik4,cacng7,cacna2d2,gabrp,micu3,trpc1,cacna1h,cnga3,chrna3,hcn1,grin3a,cacng8,snap25,trpc7,cacna1f,hcn2,kcng2,cacna1d,eps8,kcns2,gria1,cacna1e,kcnk2,kcnb1,scn2a,kcna3,chrna6,cacna1c,ryr1,vwc2l,gria3,stx1a,scn8a
SIIvsSI	GO:0045930	1	Human	GO:BP	negative regulation of mitotic cell cycle	8.75e-11	10.0582	228	287	22	21010	zw10,fbxo5,aurkb,spc24,cdc20,cdk1,gtse1,plk1,zwint,clspn,cenpf,e2f7,pidd1,dtl,gen1,bub1,wee1,ythdc2,cdc6,bub3,fancd2,tipin
SIIvsSI	GO:0007010	1	Human	GO:BP	cytoskeleton organization	9.72e-11	10.0123	1461	645	96	21010	gapdh,gas8,aspm,prkg1,zw10,fbxo5,tekt2,kifc1,rsph9,nostrin,anln,prc1,aurkb,marcksl1,kif2c,cdc20,kif11,cdk1,rttn,zmym6,ccnf,iqgap3,plk1,stil,ran,stmn1,tubb,dvl1,kif23,slc16a1,racgap1,ckap2,gen1,wee1,spag1,tacc3,ank3,mcph1,sgol1,cep20,pafah1b1,nup62,bora,tpx2,ska1,arhgap18,aurka,chp1,ect2,haus2,xpo1,nek2,npm1,dnajb6,wasf1,plk4,ttc12,cep76,cenpe,rbm14,kank2,map2,pdgfa,cgn,smad3,cdk5r1,sh2b2,shh,pdgf…
SIIvsSI	GO:0022008	19	Human	GO:BP	neurogenesis	9.85e-11	10.0066	1708	751	119	21010	aspm,prkg1,cxcr4,hmgb2,myb,sox11,cdk1,hsp90ab1,stmn1,dvl1,eif4e,racgap1,astn1,dnmt3a,wee1,ank3,hmgb1,epha4,prmt1,orc3,pafah1b1,cit,aurka,ect2,wasf1,rab8a,inpp5j,nup133,cacng7,grm5,dscam,klf15,bmp7,map2,ptprd,c5ar1,esrp1,psd,gpr157,gpr173,fgfr4,robo2,lhx9,ephb1,cdk5r1,jag2,ush2a,shh,obscn,nrn1,plec,sez6,sox9,dlg5,epha5,rnd1,ext1,ptprs,hecw2,chrna3,etv1,gdnf,rp1,tanc2,hcn1,fshr,rassf10,gata2,cspg4,…
SIIvsSI	GO:0007093	1	Human	GO:BP	mitotic cell cycle checkpoint signaling	1.02e-10	9.99059	142	287	18	21010	zw10,aurkb,spc24,cdc20,cdk1,gtse1,plk1,zwint,clspn,cenpf,pidd1,dtl,gen1,bub1,cdc6,bub3,fancd2,tipin
SIIvsSI	GO:0051321	1	Human	GO:BP	meiotic cell cycle	1.02e-10	9.99059	280	372	27	21010	aspm,zw10,fbxo5,exo1,cdc20,ncaph,plk1,ncapd3,cdc25b,ncaph2,rad54l,hsf2bp,smc2,ythdc2,rad51ap1,sgol1,bub3,sycp1,msh5,smc4,rad54b,fancd2,ddx4,aurka,nek2,mei1,cenps
SIIvsSI	GO:0032991	2	Human	GO:CC	protein-containing complex	1.16e-10	9.93672	8527	384	214	22090	gapdh,rpl18a,myh8,larp6,rpl39,zbed4,socs4,zw10,cenpb,mllt1,sf3b2,kifc1,mrpl22,rps8,cxcr4,hmgb2,rrm1,nop56,rpl7a,sgcg,fbxo39,atp6v1h,rrm2,e2f2,mefv,myb,sox11,snrpf,zmat5,snrpe,aurkb,esco2,rpl12,skp2,spc24,pcna,eny2,kif2c,cdc20,pmaip1,ndufs1,ryr2,ndufa4,spcs2,rpl13a,kif11,cdk1,rpl3,ncapg2,cdc45,b9d2,nasp,orc6,ccnf,ncaph,rps15,uhrf1,plk1,rpl27a,ncapd3,hsp90ab1,kpna2,tfrc,u2af1,prpf8,cenpf,stil,e2f7,…
SIIvsSI	GO:0005874	2	Human	GO:CC	microtubule	1.17e-10	9.93006	474	349	32	22090	gas8,aspm,zw10,tekt2,kifc1,mefv,prc1,aurkb,kif2c,kif11,cdk1,gtse1,plk1,tekt1,stmn1,tubb,dvl1,kif23,pacrg,racgap1,ckap2,spag8,pafah1b1,tpx2,ska1,arhgap18,aurka,haus2,nek2,polb,efhb,arl6
SIIvsSI	GO:0036477	1	Human	GO:CC	somatodendritic compartment	1.41e-10	9.8504	849	718	68	22090	bsn,casr,rrm1,nqo1,hpn,hsp90ab1,zwint,prkaca,dvl1,astn1,ank3,epha4,kcna4,pafah1b1,apob,tpx2,aurka,rangap1,phax,wasf1,rab8a,inpp5j,cacng7,grm5,dscam,map2,psd,ephb1,cdk5r1,ush2a,plec,sez6,epha5,cnga3,drd4,ptprs,slc18a2,drp2,chrna3,tanc2,hcn1,fxr1,grin3a,apba2,kcnn3,vgf,astn2,snap25,myo10,ephb3,cacna1f,hcn2,dmd,synpo,fat3,gria1,cacna1e,kcnk2,kcnb1,whrn,slc6a1,cd40,cacna1c,trim9,gria3,hspa8,epha6,grm7
SIIvsSI	GO:0065007	1	Human	GO:BP	biological regulation	1.46e-10	9.83635	12751	751	546	21010	uso1,gapdh,gas8,aspm,larp6,zbed4,socs4,prkg1,bsn,zw10,mesd,casr,fbxo5,plcz1,mllt1,cxcr4,hmgb2,rrm1,atp6v1h,rrm2,e2f2,dut,mefv,rcan3,myb,nostrin,sox11,dthd1,anln,arhgap19,cdca7,prc1,aurkb,esco2,nnt,nqo1,skp2,marcksl1,spc24,pcna,eny2,kif2c,cdc20,pmaip1,ndufs1,ryr2,ndufa4,rpl13a,kif11,gatm,cdk1,ncapg2,cdc45,hpn,zmym6,ccnf,ncaph,rps15,anxa5,uhrf1,rnf43,gtse1,iqgap3,plk1,ncapd3,hsp90ab1,znf16,kpna2,tf…
SIIvsSI	GO:0071103	1	Human	GO:BP	DNA conformation change	1.46e-10	9.83621	93	334	16	21010	hmgb2,cdc45,mcm2,mcm7,ruvbl2,rfc3,pif1,gins3,hmgb1,rad54b,ruvbl1,recql4,dna2,ddx11,rfc4,mcm6
SIIvsSI	GO:0099080	2	Human	GO:CC	supramolecular complex	2.07e-10	9.68303	1404	616	85	22090	gas8,aspm,myh8,zw10,tekt2,kifc1,mefv,prc1,aurkb,spc24,kif2c,ryr2,kif11,cdk1,gtse1,plk1,tekt1,zwint,ercc6l,cenpf,stmn1,tubb,dvl1,kif23,pacrg,eif4e,racgap1,ckap2,bub1,nsl1,snrpg,ythdc2,ank3,knl1,sgol1,bub3,dsn1,spag8,ctps1,cenpt,pafah1b1,septin6,tpx2,ska1,arhgap18,ddx4,aurka,haus2,xpo1,cenpn,nek2,dek,rangap1,polb,efhb,dnajb6,arl6,ctsh,cenps,nup133,cenpe,map2,kif3c,efemp2,cdk5r1,sh2b2,obscn,radil,pl…
SIIvsSI	GO:0050794	1	Human	GO:BP	regulation of cellular process	2.1e-10	9.67701	11758	751	512	21010	uso1,gapdh,gas8,aspm,larp6,zbed4,socs4,prkg1,bsn,zw10,mesd,casr,fbxo5,plcz1,mllt1,cxcr4,hmgb2,rrm1,atp6v1h,rrm2,e2f2,dut,mefv,rcan3,myb,nostrin,sox11,dthd1,anln,arhgap19,cdca7,prc1,aurkb,esco2,nnt,nqo1,skp2,marcksl1,spc24,pcna,eny2,kif2c,cdc20,pmaip1,ryr2,ndufa4,rpl13a,kif11,cdk1,ncapg2,cdc45,hpn,ccnf,ncaph,rps15,anxa5,uhrf1,rnf43,gtse1,iqgap3,plk1,ncapd3,hsp90ab1,znf16,kpna2,tfrc,akr1b1,zwint,re…
SIIvsSI	GO:0065008	19	Human	GO:BP	regulation of biological quality	2.35e-10	9.62855	2918	741	172	21010	gapdh,prkg1,casr,plcz1,cxcr4,atp6v1h,myb,sox11,nnt,eny2,cdc20,pmaip1,ndufs1,ryr2,hpn,anxa5,iqgap3,plk1,hsp90ab1,akr1b1,prkaca,ddost,tubb,dvl1,slc16a1,clns1a,ptges3,ruvbl2,spag1,ank3,cps1,hmgb1,epha4,ap2s1,cacna1g,scg5,kcna4,ruvbl1,pfkfb2,pask,pafah1b1,arhgap18,oca2,aurka,chp1,grik4,esr1,vsnl1,polb,npm1,phax,ctsh,rab8a,rpl23,cacng7,grm5,kank2,dscam,acvr2b,map2,ptprd,c5ar1,npr3,gabrp,rdh8,pdgfa,itg…
SIIvsSI	GO:0033043	1	Human	GO:BP	regulation of organelle organization	2.52e-10	9.59913	1157	632	80	21010	zw10,fbxo5,aurkb,spc24,cdc20,pmaip1,cdk1,ncapg2,ccnf,ncaph,plk1,ncapd3,tfrc,zwint,cenpf,stil,stmn1,ncaph2,ckap2,mcm2,gen1,mak,bub1,fen1,ruvbl2,smc2,cdc6,pif1,tigar,tacc3,mphosph9,ncapg,mcph1,rad51ap1,bub3,smarca5,smc4,ruvbl1,pafah1b1,nup62,bora,tpx2,ska1,arhgap18,ddx11,aurka,ect2,nek2,npm1,wasf1,plk4,cep76,cenpe,rbm14,kank2,bmp7,map2,ptprd,pdgfa,smad3,cdk5r1,epha5,cltc,lrrc4b,ptprs,hecw2,sptb,rp1…
SIIvsSI	GO:0009653	19	Human	GO:BP	anatomical structure morphogenesis	2.52e-10	9.59913	2683	750	163	21010	klhl10,prkg1,casr,cxcr4,e2f2,tmie,rcan3,sox11,ryr2,rpl13a,hpn,zmym6,hsp90ab1,tfrc,stil,e2f7,prkaca,stmn1,dvl1,cdh17,wee1,lctl,ank3,epha4,knl1,fancd2,pafah1b1,apob,arhgap18,aurka,ect2,esr1,e2f8,polb,dnajb6,wasf1,ctsh,rtf1,rab8a,cacng7,dscam,acvr2b,bmp7,map2,serpinh1,ptprd,c5ar1,npr3,dact2,pdgfa,itga2,ezh1,efemp2,fgfr4,robo2,esm1,lhx9,ephb1,smad3,cdk5r1,jag2,shh,pdgfra,obscn,nrn1,mcam,npr1,plec,sox…
SIIvsSI	GO:0033554	1	Human	GO:BP	cellular response to stress	3.05e-10	9.51603	1925	346	74	21010	casr,fbxo5,hmgb2,rrm1,exo1,myb,esco2,nqo1,pcna,eny2,pmaip1,cdk1,cdc45,uhrf1,gtse1,plk1,hsp90ab1,akr1b1,clspn,e2f7,prkaca,ppp4r3b,pidd1,dtl,rad54l,pacrg,hsf2bp,mcm2,gen1,mcm7,pold3,fen1,dnmt3a,net1,gcna,ruvbl2,rfc3,pif1,tigar,hmgb1,epha4,prmt1,rad51ap1,men1,prpf19,sycp1,smarca5,wdhd1,msh5,rad54b,ruvbl1,faap100,pold1,recql4,fancd2,pafah1b1,suv39h1,nup62,tipin,pole3,dna2,ddx11,ect2,rfc4,pole2,nhej1,…
SIIvsSI	GO:0010646	10	Human	GO:BP	regulation of cell communication	3.05e-10	9.51603	3405	748	194	21010	gapdh,gas8,aspm,socs4,casr,cxcr4,hmgb2,mefv,myb,sox11,arhgap19,aurkb,skp2,eny2,cdc20,pmaip1,ryr2,rps15,rnf43,iqgap3,hsp90ab1,tfrc,prkaca,pidd1,stmn1,dvl1,eif4e,nmu,slc16a1,racgap1,gen1,rbbp4,ube2i,net1,ruvbl2,grk1,ank3,hmgb1,rpl37,epha4,rtkn2,dhx15,prmt1,men1,scg5,ruvbl1,pfkfb2,pask,fancd2,pafah1b1,nup62,arhgap18,cit,aurka,chp1,ect2,grik4,esr1,tedc2,vsnl1,efhb,npm1,wasf1,hexim1,ctsh,atad5,rab8a,r…
SIIvsSI	GO:0030261	1	Human	GO:BP	chromosome condensation	3.5e-10	9.4557	45	250	11	21010	cdk1,ncapg2,ncaph,plk1,ncapd3,ncaph2,smc2,ncapg,mcph1,smarca5,smc4
SIIvsSI	GO:0033046	1	Human	GO:BP	negative regulation of sister chromatid segregation	3.51e-10	9.45434	47	240	11	21010	zw10,fbxo5,aurkb,spc24,cdc20,plk1,zwint,cenpf,gen1,bub1,bub3
SIIvsSI	GO:0033048	1	Human	GO:BP	negative regulation of mitotic sister chromatid segregation	3.51e-10	9.45434	47	240	11	21010	zw10,fbxo5,aurkb,spc24,cdc20,plk1,zwint,cenpf,gen1,bub1,bub3
SIIvsSI	GO:0045841	1	Human	GO:BP	negative regulation of mitotic metaphase/anaphase transition	3.51e-10	9.45434	47	240	11	21010	zw10,fbxo5,aurkb,spc24,cdc20,plk1,zwint,cenpf,gen1,bub1,bub3
SIIvsSI	GO:0051306	1	Human	GO:BP	mitotic sister chromatid separation	3.51e-10	9.45434	61	240	12	21010	zw10,fbxo5,aurkb,spc24,cdc20,plk1,zwint,cenpf,ncaph2,gen1,bub1,bub3
SIIvsSI	GO:0065009	1	Human	GO:BP	regulation of molecular function	3.51e-10	9.45434	2526	748	155	21010	gapdh,gas8,larp6,socs4,prkg1,casr,fbxo5,mllt1,hmgb2,e2f2,mefv,sox11,aurkb,nqo1,pcna,cdc20,pmaip1,ryr2,ndufa4,ccnf,uhrf1,iqgap3,plk1,hsp90ab1,znf16,tfrc,cdc25b,clspn,prkaca,ran,pidd1,stmn1,dvl1,mcm2,cox11,ube2i,ptges3,net1,camk2n2,rfc3,cdc6,pif1,tigar,gins3,ank3,hmgb1,epha4,rtkn2,mcph1,men1,bub3,spag8,pfkfb2,fancd2,pafah1b1,nup62,bora,tpx2,ddx11,aurka,chp1,ect2,ipo5,rfc4,esr1,nhej1,nek2,rangap1,ef…
SIIvsSI	GO:2000816	1	Human	GO:BP	negative regulation of mitotic sister chromatid separation	3.51e-10	9.45434	47	240	11	21010	zw10,fbxo5,aurkb,spc24,cdc20,plk1,zwint,cenpf,gen1,bub1,bub3
SIIvsSI	GO:0048468	6	Human	GO:BP	cell development	3.58e-10	9.44568	2762	751	166	21010	klhl10,aspm,prkg1,fbxo5,cxcr4,hmgb2,myb,sox11,anln,esco2,cdk1,ncapg2,hsp90ab1,znf16,tfrc,akr1b1,cdc25b,prkaca,ran,stmn1,ncaph2,lbr,dvl1,pacrg,racgap1,tyms,cdh17,wee1,jund,ythdc2,tigar,ank3,hmgb1,epha4,knl1,rtkn2,prmt1,purb,men1,sycp1,fancd2,pafah1b1,oca2,aurka,cdin1,nudt21,esr1,nhej1,wasf1,ttc12,rab8a,inpp5j,kat7,cacng7,grm5,dscam,bmp7,map2,serpinh1,ptprd,c5ar1,dact2,psd,efemp2,fgfr4,robo2,lhx9,e…
SIIvsSI	GO:0051128	1	Human	GO:BP	regulation of cellular component organization	3.94e-10	9.40408	2419	632	132	21010	zw10,fbxo5,cxcr4,dut,mefv,anln,aurkb,spc24,cdc20,pmaip1,rpl13a,cdk1,ncapg2,hpn,ccnf,ncaph,plk1,ncapd3,tfrc,zwint,cenpf,stil,prkaca,stmn1,ncaph2,tubb,dvl1,cdh17,ckap2,mcm2,gen1,mak,bub1,fen1,net1,ruvbl2,smc2,cdc6,pif1,tigar,tacc3,hmgb1,mphosph9,epha4,ncapg,mcph1,ap2s1,rad51ap1,bub3,smarca5,smc4,ruvbl1,pafah1b1,nup62,bora,tpx2,ska1,arhgap18,ddx11,aurka,ect2,xpo1,nek2,npm1,ndrg3,dnajb6,wasf1,plk4,ce…
SIIvsSI	GO:0008094	2	Human	GO:MF	ATP-dependent activity, acting on DNA	4.17e-10	9.37966	122	369	19	20139	ercc6l,rad54l,mcm2,mcm7,rbbp4,ruvbl2,rfc3,pif1,smarca5,msh5,rad54b,ruvbl1,recql4,dna2,ddx11,rfc4,mcm6,pms1,atad5
SIIvsSI	GO:2001251	1	Human	GO:BP	negative regulation of chromosome organization	4.27e-10	9.36983	95	245	14	21010	zw10,fbxo5,aurkb,spc24,cdc20,plk1,zwint,cenpf,mcm2,gen1,bub1,pif1,bub3,smarca5
SIIvsSI	GO:0032993	2	Human	GO:CC	protein-DNA complex	4.38e-10	9.35821	1435	728	96	22090	zbed4,cenpb,hmgb2,e2f2,sox11,esco2,pcna,eny2,cdc45,nasp,uhrf1,plk1,ncapd3,cenpf,e2f7,ran,ppp4r3b,crem,ipo4,tfcp2,mcm2,mcm7,pold3,rbbp4,dnmt3a,ruvbl2,nkx2-4,smc2,jund,gins3,rad51ap1,men1,prpf19,orc3,smarca5,ruvbl1,faap100,pold1,dnmt1,fancd2,suv39h1,tipin,pole3,ddx11,esr1,e2f8,actr6,dek,pole4,mcm6,cbx3,chaf1a,npm1,kdm1b,rfx1,cenps,hpf1,kat7,klf15,mycn,ezh1,lhx9,smad3,foxo3,sox9,tbx3,etv1,msc,gata4,…
SIIvsSI	GO:0000922	15	Human	GO:CC	spindle pole	4.49e-10	9.34737	172	341	19	22090	aspm,zw10,prc1,aurkb,cdc20,kif11,plk1,cdc25b,cenpf,ckap2,cdc6,tacc3,sgol1,nup62,tpx2,ddx11,aurka,nek2,npm1
SIIvsSI	GO:0016020	2	Human	GO:CC	membrane	5.26e-10	9.27927	9853	748	422	22090	uso1,gapdh,rpl18a,gas8,aspm,socs4,prkg1,bsn,zw10,mesd,pgbd1,casr,kifc1,mrpl22,rps8,cxcr4,lrrc45,rrm1,hmgcll1,nop56,rpl7a,sgcg,atp6v1h,exo1,neu1,tmie,myb,nostrin,sox11,tufm,arhgap19,prc1,nnt,rpl12,ckb,marcksl1,ly75,kif2c,cip2a,pmaip1,ndufs1,ryr2,eef1g,ndufa4,dcst2,spcs2,rpl13a,kif11,gatm,ubc,cdk1,rttn,ncapg2,b9d2,hpn,cuzd1,orc6,ncaph,rps15,anxa5,rnf43,gtse1,iqgap3,aldh18a1,rpl27a,tmem120b,ncapd3,h…
SIIvsSI	GO:0007051	1	Human	GO:BP	spindle organization	5.32e-10	9.27398	203	323	21	21010	aspm,fbxo5,kifc1,prc1,aurkb,cdc20,kif11,plk1,stil,ran,stmn1,tubb,kif23,racgap1,tacc3,nup62,bora,tpx2,aurka,haus2,nek2
SIIvsSI	GO:0051985	1	Human	GO:BP	negative regulation of chromosome segregation	5.32e-10	9.27398	49	240	11	21010	zw10,fbxo5,aurkb,spc24,cdc20,plk1,zwint,cenpf,gen1,bub1,bub3
SIIvsSI	GO:1902100	1	Human	GO:BP	negative regulation of metaphase/anaphase transition of cell cycle	5.32e-10	9.27398	49	240	11	21010	zw10,fbxo5,aurkb,spc24,cdc20,plk1,zwint,cenpf,gen1,bub1,bub3
SIIvsSI	GO:1905819	1	Human	GO:BP	negative regulation of chromosome separation	5.32e-10	9.27398	49	240	11	21010	zw10,fbxo5,aurkb,spc24,cdc20,plk1,zwint,cenpf,gen1,bub1,bub3
SIIvsSI	GO:0031023	1	Human	GO:BP	microtubule organizing center organization	5.67e-10	9.24672	153	387	20	21010	kif11,cdk1,rttn,ccnf,plk1,stil,slc16a1,gen1,mcph1,sgol1,pafah1b1,nup62,aurka,haus2,xpo1,nek2,npm1,plk4,cep76,rbm14
SIIvsSI	GO:0007267	20	Human	GO:BP	cell-cell signaling	6.25e-10	9.20435	1703	742	115	21010	aspm,bsn,mesd,casr,myb,sox11,nqo1,eny2,cdc20,ryr2,rnf43,hsp90ab1,prkaca,dvl1,eif4e,nmu,slc16a1,ruvbl2,epha4,cacna1g,scg5,ruvbl1,pfkfb2,pask,pafah1b1,grik4,vsnl1,arl6,rtf1,rab8a,rps12,cacng7,grm5,klf15,gja3,acvr2b,ptprd,cpz,gabrp,pdgfa,dact3,ephb1,smad3,cdk5r1,shh,myrip,sez6,sox9,septin5,epha5,tbx3,ext1,drd4,sstr5,ptprs,slc18a2,drp2,chrna3,otof,gata4,gdnf,hcn1,fxr1,tle1,grin3a,bmp4,apba2,cacng8,vg…
SIIvsSI	GO:0044786	1	Human	GO:BP	cell cycle DNA replication	6.92e-10	9.15988	44	369	12	21010	fbxo5,pcna,cdc45,e2f7,mcm2,fen1,gins3,tipin,dna2,e2f8,mcm6,atad5
SIIvsSI	GO:0007098	1	Human	GO:BP	centrosome cycle	7.29e-10	9.13734	138	387	19	21010	kif11,cdk1,rttn,ccnf,plk1,stil,slc16a1,gen1,mcph1,sgol1,nup62,aurka,haus2,xpo1,nek2,npm1,plk4,cep76,rbm14
SIIvsSI	GO:0034703	1	Human	GO:CC	cation channel complex	8.48e-10	9.07177	207	726	29	22090	ryr2,prkaca,cacna1g,kcna4,grik4,cacng7,cacna2d2,micu3,trpc1,cacna1h,cnga3,hcn1,cacng8,snap25,trpc7,cacna1f,hcn2,kcng2,cacna1d,kcns2,cacna1e,kcnk2,kcnb1,scn2a,kcna3,cacna1c,ryr1,stx1a,scn8a
SIIvsSI	GO:0098978	2	Human	GO:CC	glutamatergic synapse	9.49e-10	9.02274	426	747	44	22090	bsn,prkaca,dvl1,eif4e,epha4,pafah1b1,aurka,rab8a,cacng7,grm5,ptprd,ephb1,dlg5,lrrc4b,drd4,ptprs,drp2,sptb,hcn1,fxr1,grin3a,fxyd6,erbb4,vgf,nrp2,snap25,ntng2,slc1a2,c1ql2,doc2a,syt10,c1ql3,nptx2,eps8,gria1,adcy1,nos1ap,scn2a,kcna3,hspa8,scn8a,pclo,grm3,plxnc1
SIIvsSI	GO:0033045	1	Human	GO:BP	regulation of sister chromatid segregation	1.04e-09	8.98441	104	240	14	21010	zw10,fbxo5,aurkb,spc24,cdc20,cdk1,plk1,zwint,cenpf,gen1,bub1,cdc6,tacc3,bub3
SIIvsSI	GO:0048513	5	Human	GO:BP	animal organ development	1.04e-09	8.98441	3068	742	176	21010	gas8,klhl10,aspm,prkg1,casr,fbxo5,cxcr4,hmgb2,rrm1,sgcg,dut,tmie,sox11,ckb,pcna,ryr2,rpl13a,cdk1,hpn,nasp,ccnf,iqgap3,hsp90ab1,akr1b1,cenpf,stil,e2f7,ran,stmn1,dvl1,tyms,cdh17,mcm2,rbbp4,ptges3,rpl13,sprr3,lctl,tacc3,cps1,odc1,epha4,mcph1,prmt1,cacna1g,fancd2,pafah1b1,pap,eed,aurka,esr1,e2f8,polb,dnajb6,hexim1,plk4,ctsh,nup133,kank2,dscam,klf15,acvr2b,bmp7,serpinh1,esrp1,dact2,pdgfa,dact3,itga2,e…
SIIvsSI	GO:0098590	1	Human	GO:CC	plasma membrane region	1.21e-09	8.91668	1304	745	90	22090	aspm,casr,hpn,tfrc,prkaca,slc16a1,racgap1,cdh17,best1,gp2,ank3,epha4,slc22a13,ap2s1,men1,septin6,aurka,ect2,grik4,arl6,plk4,cep55,rab8a,cacng7,grm5,ptprd,c5ar1,slc2a9,gabrp,psd,gpr157,robo2,ush2a,dpp4,nherf2,cltc,lrrc4b,ptprs,chrna3,dst,otof,pthr1,hcn1,cspg4,grin3a,fxyd6,spry4,cacng8,erbb4,slc6a4,nrp2,slc2a1,snap25,myo10,rdx,svil,kl,ntng2,slc1a2,dmd,syt7,macf1,tjp1,eps8,pard3,gria1,adcy1,kcnk2,no…
SIIvsSI	GO:0023051	10	Human	GO:BP	regulation of signaling	1.22e-09	8.91481	3396	748	191	21010	gapdh,gas8,aspm,socs4,casr,cxcr4,hmgb2,mefv,myb,sox11,arhgap19,aurkb,skp2,eny2,cdc20,pmaip1,rps15,rnf43,iqgap3,hsp90ab1,tfrc,prkaca,pidd1,stmn1,dvl1,eif4e,nmu,slc16a1,racgap1,gen1,rbbp4,ube2i,net1,ruvbl2,grk1,hmgb1,rpl37,epha4,rtkn2,dhx15,prmt1,men1,scg5,ruvbl1,pfkfb2,pask,fancd2,pafah1b1,nup62,arhgap18,cit,aurka,chp1,ect2,grik4,esr1,tedc2,vsnl1,efhb,npm1,wasf1,hexim1,ctsh,atad5,rab8a,rps12,rpl23…
SIIvsSI	GO:0051338	1	Human	GO:BP	regulation of transferase activity	1.55e-09	8.81104	834	682	66	21010	socs4,fbxo5,mllt1,aurkb,pcna,cdc20,ccnf,plk1,hsp90ab1,znf16,cdc25b,clspn,dvl1,cox11,ube2i,ptges3,camk2n2,rfc3,cdc6,pif1,tigar,gins3,epha4,mcph1,men1,bub3,pfkfb2,nup62,bora,tpx2,chp1,ect2,ipo5,rfc4,nek2,npm1,ube2s,hexim1,cenpe,rpl23,hpf1,grm5,bmp7,c5ar1,pdgfa,fgfr4,cdk5r1,pdgfra,plec,drd4,chrna3,bmp4,pik3r3,spry4,erbb4,spry1,dkk1,dock3,hspb1,hgf,cdkn3,map3k12,cdkn2a,adra2c,tgfbr2,cd40
SIIvsSI	GO:0140013	1	Human	GO:BP	meiotic nuclear division	1.55e-09	8.81104	188	372	21	21010	aspm,fbxo5,cdc20,ncaph,plk1,cdc25b,ncaph2,rad54l,hsf2bp,smc2,rad51ap1,sgol1,sycp1,msh5,smc4,rad54b,fancd2,ddx4,aurka,mei1,cenps
SIIvsSI	GO:1903046	1	Human	GO:BP	meiotic cell cycle process	1.55e-09	8.81104	208	372	22	21010	aspm,fbxo5,cdc20,ncaph,plk1,ncapd3,cdc25b,ncaph2,rad54l,hsf2bp,smc2,rad51ap1,sgol1,sycp1,msh5,smc4,rad54b,fancd2,ddx4,aurka,mei1,cenps
SIIvsSI	GO:0007076	1	Human	GO:BP	mitotic chromosome condensation	1.69e-09	8.77269	19	250	8	21010	ncaph,plk1,ncapd3,ncaph2,smc2,ncapg,smarca5,smc4
SIIvsSI	GO:0032508	1	Human	GO:BP	DNA duplex unwinding	1.7e-09	8.77053	79	334	14	21010	cdc45,mcm2,mcm7,ruvbl2,rfc3,pif1,gins3,rad54b,ruvbl1,recql4,dna2,ddx11,rfc4,mcm6
SIIvsSI	GO:0098794	2	Human	GO:CC	postsynapse	1.73e-09	8.76219	644	745	56	22090	bsn,rpl12,prkaca,rpl14,dvl1,eif4e,ank3,epha4,ap2s1,kcna4,aurka,grik4,rpl8,wasf1,rab8a,cacng7,grm5,gabrp,psd,cdk5r1,sez6,dlg5,lrrc4b,drd4,ptprs,drp2,chrna3,sptb,tanc2,hcn1,fxr1,grin3a,apba2,fxyd6,cacng8,erbb4,slc6a4,nrp2,snap25,dmd,synpo,eps8,gria1,adcy1,kcnb1,kcna3,slc6a1,chrna6,cacna1c,gria3,hspa8,grm7,scn8a,pclo,grm3,kctd16
SIIvsSI	GO:0050793	10	Human	GO:BP	regulation of developmental process	1.74e-09	8.7593	2465	751	150	21010	aspm,fbxo5,cxcr4,hmgb2,e2f2,myb,sox11,cdc20,cdk1,hpn,zmym6,iqgap3,hsp90ab1,znf16,tfrc,cenpf,prkaca,dvl1,eif4e,racgap1,pa2g4,rbbp4,ruvbl2,jund,hmgb1,epha4,prmt1,purb,men1,ruvbl1,dnmt1,fancd2,pafah1b1,apob,pap,arhgap18,nelfb,aurka,nudt21,ect2,esr1,ctsh,atad5,cacng7,grm5,dscam,acvr2b,bmp7,map2,ptprd,c5ar1,esrp1,pdgfa,dact3,efemp2,robo2,ephb1,adamts20,smad3,cdk5r1,smoc1,ush2a,shh,pdgfra,npr1,foxo3,se…
SIIvsSI	GO:0045839	1	Human	GO:BP	negative regulation of mitotic nuclear division	1.78e-09	8.74954	55	240	11	21010	zw10,fbxo5,aurkb,spc24,cdc20,plk1,zwint,cenpf,gen1,bub1,bub3
SIIvsSI	GO:0010033	3	Human	GO:BP	response to organic substance	1.78e-09	8.74954	2775	717	158	21010	uso1,gapdh,casr,cxcr4,hmgb2,dut,mefv,myb,tufm,nqo1,skp2,pcna,eny2,pmaip1,ryr2,rpl13a,cdk1,rpl3,hpn,nasp,anxa5,iqgap3,hsp90ab1,znf16,tfrc,prpf8,prkaca,ran,xaf1,ddost,pmvk,pacrg,eif4e,slc16a1,tyms,psmb2,mcm2,mcm7,ptges3,dnmt3a,net1,ruvbl2,jund,rfc3,ythdc2,cdc6,cps1,hmgb1,epha4,dhx15,smarca5,tat,pfkfb2,dnmt1,pafah1b1,pap,gpd1,ddx11,ect2,ipo5,esr1,rangap1,vsnl1,polb,npm1,ctsh,rab8a,adss2,shmt1,rpl23,…
SIIvsSI	GO:0007052	1	Human	GO:BP	mitotic spindle organization	1.8e-09	8.74483	134	323	17	21010	kifc1,prc1,aurkb,cdc20,kif11,plk1,stil,ran,stmn1,kif23,racgap1,tacc3,nup62,bora,tpx2,aurka,nek2
SIIvsSI	GO:0009719	8	Human	GO:BP	response to endogenous stimulus	1.8e-09	8.74483	1696	750	114	21010	uso1,casr,cxcr4,hmgb2,sox11,nqo1,skp2,pcna,ryr2,hpn,hsp90ab1,prkaca,ran,eif4e,tyms,mcm7,rbbp4,ptges3,dnmt3a,cdc6,tigar,cps1,epha4,men1,tat,dnmt1,pap,gpd1,ddx11,ipo5,esr1,rangap1,wasf1,ctsh,rab8a,shmt1,rpl23,grm5,rbm14,kank2,klf15,acvr2b,bmp7,itga2,gpr173,pcsk6,fgfr4,robo2,smad3,cdk5r1,sh2b2,pdgfra,sox9,cacna1h,ext1,drd4,sstr5,chrna3,gata4,npffr1,vasn,gas1,hcn1,fshr,glg1,bmp4,pik3r3,spry4,erbb4,vg…
SIIvsSI	GO:0140640	2	Human	GO:MF	catalytic activity, acting on a nucleic acid	2.01e-09	8.69646	637	345	39	20139	exo1,pcna,ercc6l,rad54l,pld3,isg20l2,mcm2,gen1,mcm7,pold3,rbbp4,fen1,ptges3,dnmt3a,ruvbl2,rfc3,ythdc2,pif1,dhx15,gars1,smarca5,msh5,rad54b,ruvbl1,pold1,recql4,dnmt1,dis3l,ddx4,pole3,dna2,ddx11,rfc4,pole2,pole4,mcm6,polb,pms1,cpsf3
SIIvsSI	GO:0019953	1	Human	GO:BP	sexual reproduction	2.16e-09	8.66487	1067	372	52	21010	klhl10,aspm,prkg1,zw10,fbxo5,plcz1,hmgb2,exo1,cdc20,dcst2,cdk1,ncaph,plk1,ncapd3,cdc25b,prkaca,ran,crem,ncaph2,rad54l,pacrg,hsf2bp,racgap1,mak,dnmt3a,smc2,spag1,ythdc2,knl1,rad51ap1,sgol1,bub3,sycp1,msh5,smc4,rad54b,ruvbl1,spag8,fancd2,pafah1b1,apob,septin6,ddx4,oca2,aurka,nek2,ndrg3,scmh1,ttc12,mei1,snrpa1,cenps
SIIvsSI	GO:0098793	1	Human	GO:CC	presynapse	2.51e-09	8.59957	561	745	51	22090	bsn,casr,atp6v1h,dvl1,nmu,epha4,ap2s1,septin6,grik4,rab8a,ptprd,itga2,cdk5r1,ush2a,septin5,vamp1,lrrc4b,ptprs,slc18a2,otof,hcn1,fxr1,grin3a,apba2,fxyd6,erbb4,slc6a4,slc2a1,snap25,ntng2,slc1a2,dmd,doc2a,syt7,syt10,syt9,gria1,adcy1,kcnk2,scn2a,kcna3,slc6a1,chrna6,trim9,hspa8,grm7,stx1a,scn8a,pclo,grm3,kctd16
SIIvsSI	GO:0051179	6	Human	GO:BP	localization	2.76e-09	8.55937	5542	744	276	21010	uso1,gas8,aspm,prkg1,bsn,zw10,mesd,pgbd1,casr,plcz1,kifc1,cxcr4,atp6v1h,rpgr,myb,nostrin,sox11,aurkb,esco2,nnt,ly75,spc24,eny2,kif2c,pmaip1,ryr2,ndufa4,spcs2,cdk1,hpn,nasp,rps15,plk1,hsp90ab1,kpna2,tfrc,zwint,rer1,cenpf,stil,prkaca,ran,tubb,ipo4,dvl1,nup205,pacrg,slc16a1,racgap1,cdh17,mak,ube2i,nop10,clns1a,best1,hdgf,ruvbl2,gp2,nup58,ank3,hmgb1,slc22a13,knl1,mcph1,ap2s1,cacna1g,prpf19,sgol1,bub3…
SIIvsSI	GO:1905820	1	Human	GO:BP	positive regulation of chromosome separation	3.05e-09	8.51584	30	250	9	21010	aurkb,cdc20,ncapg2,ncaph,ncapd3,ncaph2,smc2,ncapg,smc4
SIIvsSI	GO:0010965	1	Human	GO:BP	regulation of mitotic sister chromatid separation	3.09e-09	8.50957	58	240	11	21010	zw10,fbxo5,aurkb,spc24,cdc20,plk1,zwint,cenpf,gen1,bub1,bub3
SIIvsSI	GO:0007091	1	Human	GO:BP	metaphase/anaphase transition of mitotic cell cycle	3.4e-09	8.46832	94	240	13	21010	zw10,fbxo5,aurkb,spc24,cdc20,plk1,zwint,cenpf,gen1,bub1,cdc6,tacc3,bub3
SIIvsSI	GO:0022414	1	Human	GO:BP	reproductive process	4.19e-09	8.37793	1518	372	64	21010	gas8,klhl10,aspm,prkg1,zw10,fbxo5,plcz1,tekt2,hmgb2,rrm1,exo1,pcna,cdc20,dcst2,cdk1,nasp,ncaph,plk1,ncapd3,tekt1,cdc25b,e2f7,prkaca,ran,crem,ncaph2,rad54l,pacrg,hsf2bp,racgap1,mak,dnmt3a,smc2,spag1,ythdc2,knl1,rad51ap1,sgol1,bub3,sycp1,msh5,smc4,rad54b,ruvbl1,spag8,fancd2,pafah1b1,apob,septin6,ddx4,oca2,aurka,esr1,e2f8,nek2,ndrg3,dnajb6,plk4,scmh1,ttc12,mei1,snrpa1,eno4,cenps
SIIvsSI	GO:0007094	1	Human	GO:BP	mitotic spindle assembly checkpoint signaling	4.28e-09	8.36847	45	240	10	21010	zw10,aurkb,spc24,cdc20,plk1,zwint,cenpf,gen1,bub1,bub3
SIIvsSI	GO:0071173	1	Human	GO:BP	spindle assembly checkpoint signaling	4.28e-09	8.36847	45	240	10	21010	zw10,aurkb,spc24,cdc20,plk1,zwint,cenpf,gen1,bub1,bub3
SIIvsSI	GO:0071174	1	Human	GO:BP	mitotic spindle checkpoint signaling	4.28e-09	8.36847	45	240	10	21010	zw10,aurkb,spc24,cdc20,plk1,zwint,cenpf,gen1,bub1,bub3
SIIvsSI	GO:0000910	1	Human	GO:BP	cytokinesis	4.71e-09	8.32703	189	316	19	21010	anln,prc1,aurkb,iqgap3,plk1,cdc25b,e2f7,stmn1,kif23,racgap1,ckap2,cdc6,ank3,nup62,septin6,cit,aurka,ect2,e2f8
SIIvsSI	GO:0044784	1	Human	GO:BP	metaphase/anaphase transition of cell cycle	4.85e-09	8.31414	97	240	13	21010	zw10,fbxo5,aurkb,spc24,cdc20,plk1,zwint,cenpf,gen1,bub1,cdc6,tacc3,bub3
SIIvsSI	GO:0000003	1	Human	GO:BP	reproduction	5.24e-09	8.28107	1528	372	64	21010	gas8,klhl10,aspm,prkg1,zw10,fbxo5,plcz1,tekt2,hmgb2,rrm1,exo1,pcna,cdc20,dcst2,cdk1,nasp,ncaph,plk1,ncapd3,tekt1,cdc25b,e2f7,prkaca,ran,crem,ncaph2,rad54l,pacrg,hsf2bp,racgap1,mak,dnmt3a,smc2,spag1,ythdc2,knl1,rad51ap1,sgol1,bub3,sycp1,msh5,smc4,rad54b,ruvbl1,spag8,fancd2,pafah1b1,apob,septin6,ddx4,oca2,aurka,esr1,e2f8,nek2,ndrg3,dnajb6,plk4,scmh1,ttc12,mei1,snrpa1,eno4,cenps
SIIvsSI	GO:0031577	1	Human	GO:BP	spindle checkpoint signaling	5.24e-09	8.28083	46	240	10	21010	zw10,aurkb,spc24,cdc20,plk1,zwint,cenpf,gen1,bub1,bub3
SIIvsSI	GO:0090329	1	Human	GO:BP	regulation of DNA-templated DNA replication	5.53e-09	8.25702	51	383	12	21010	fbxo5,pcna,e2f7,mcm2,mcm7,rfc3,gins3,tipin,rfc4,e2f8,mcm6,kat7
SIIvsSI	GO:0051784	1	Human	GO:BP	negative regulation of nuclear division	6.05e-09	8.21859	62	240	11	21010	zw10,fbxo5,aurkb,spc24,cdc20,plk1,zwint,cenpf,gen1,bub1,bub3
SIIvsSI	GO:0005886	1	Human	GO:CC	plasma membrane	6.13e-09	8.21267	5717	748	269	22090	gapdh,gas8,aspm,prkg1,mesd,casr,cxcr4,lrrc45,sgcg,atp6v1h,exo1,neu1,nostrin,sox11,arhgap19,prc1,ckb,marcksl1,ly75,cip2a,ryr2,ubc,hpn,anxa5,rnf43,iqgap3,hsp90ab1,tfrc,rer1,prkaca,ddost,dvl1,tfcp2,slc16a1,racgap1,cdh17,astn1,clns1a,best1,sprr3,gp2,ank3,cps1,hmgb1,epha4,slc22a13,rtkn2,ap2s1,cacna1g,men1,tecta,kcna4,dis3l,apob,septin6,arhgap18,aurka,chp1,ect2,grik4,esr1,arl6,plk4,adk,cep55,rab8a,inpp…
SIIvsSI	GO:0098984	7	Human	GO:CC	neuron to neuron synapse	6.54e-09	8.18452	371	747	39	22090	bsn,rpl12,rpl14,dvl1,epha4,aurka,grik4,rpl8,rab8a,cacng7,grm5,ptprd,psd,cdk5r1,dlg5,lrrc4b,ptprs,drp2,chrna3,fxr1,grin3a,cacng8,erbb4,dmd,synpo,c1ql2,syt7,c1ql3,eps8,syt9,gria1,adcy1,cacna1c,gria3,grm7,scn8a,pclo,grm3,plxnc1
SIIvsSI	GO:0009887	20	Human	GO:BP	animal organ morphogenesis	6.72e-09	8.17283	1050	750	80	21010	klhl10,tmie,sox11,ryr2,rpl13a,hpn,stil,dvl1,lctl,fancd2,pafah1b1,esr1,polb,ctsh,dscam,acvr2b,bmp7,serpinh1,pdgfa,itga2,efemp2,robo2,lhx9,ephb1,smad3,jag2,shh,pdgfra,sox9,dlg5,tbx3,ext1,gata4,gdnf,rp1,hcn1,gata2,glg1,tle1,bmp4,erbb4,slc6a4,spry1,nrp2,dchs1,xirp2,irx4,pax6,dkk1,hes5,celsr1,sp5,myh7,cdh23,bhlhe23,fat3,tbx2,sp6,hgf,myf6,myh6,whrn,mafb,nkx3-2,six3,dscaml1,tnnt2,foxj1,nodal,adm,tgfbr2,…
SIIvsSI	GO:1902494	2	Human	GO:CC	catalytic complex	6.99e-09	8.15583	1781	374	67	22090	socs4,sf3b2,rrm1,fbxo39,atp6v1h,rrm2,snrpf,snrpe,skp2,pcna,eny2,cdc20,ndufs1,ndufa4,spcs2,cdk1,ccnf,u2af1,prpf8,prkaca,ppp4r3b,pidd1,dtl,ddost,psmb2,pold3,rbbp4,ube2i,nop10,clns1a,ptges3,dnmt3a,ruvbl2,snrpg,prmt1,men1,psmc4,prpf19,smarca5,phf19,ruvbl1,pold1,fancd2,pafah1b1,dis3l,gpd1,gar1,eed,pole3,dna2,snrpd3,rfc4,cox5a,pole2,nhej1,actr6,dek,rangap1,pole4,psmb7,ube2s,uba2,rtf1,snrpa1,eno4,atad5,…
SIIvsSI	GO:0030496	1	Human	GO:CC	midbody	7.57e-09	8.12098	206	379	20	22090	aspm,anln,prc1,aurkb,cdk1,plk1,cenpf,ran,kif23,racgap1,mak,nup62,septin6,ddx11,aurka,ect2,nek2,cep55,rab8a,cenpe
SIIvsSI	GO:0000785	2	Human	GO:CC	chromatin	7.87e-09	8.10425	1366	728	89	22090	zbed4,cenpb,hmgb2,e2f2,sox11,esco2,pcna,eny2,nasp,uhrf1,plk1,ncapd3,cenpf,e2f7,ran,ppp4r3b,crem,ipo4,tfcp2,mcm2,mcm7,rbbp4,dnmt3a,ruvbl2,nkx2-4,smc2,jund,rad51ap1,men1,orc3,smarca5,ruvbl1,faap100,dnmt1,fancd2,suv39h1,tipin,pole3,ddx11,esr1,e2f8,actr6,dek,pole4,cbx3,chaf1a,kdm1b,rfx1,cenps,hpf1,kat7,klf15,mycn,ezh1,lhx9,smad3,foxo3,sox9,tbx3,etv1,msc,gata4,klf13,ahr,irx4,pax6,cbx1,hes5,sp5,fanca,b…
SIIvsSI	GO:0000166	2	Human	GO:MF	nucleotide binding	8.69e-09	8.06087	2182	457	97	20139	gapdh,myh8,prkg1,dck,kifc1,rrm1,dut,tufm,aurkb,nnt,ckb,kif2c,kif11,cdk1,xylb,uhrf1,aldh18a1,plk1,hsp90ab1,ercc6l,prkaca,ran,lbr,rad54l,tubb,pmvk,kif23,nme3,mcm2,mcm7,mak,ube2i,bub1,wee1,hdgf,ruvbl2,smc2,spag1,ythdc2,cdc6,pif1,grk1,cps1,epha4,dhx15,prmt1,gars1,psmc4,smarca5,msh5,smc4,scg5,rad54b,ruvbl1,nmrk1,pfkfb2,pold1,pask,recql4,ctps1,dnmt1,septin6,gpd1,ddx4,cit,dna2,ddx11,aurka,rfc4,nek2,mcm6…
SIIvsSI	GO:0003682	2	Human	GO:MF	chromatin binding	8.69e-09	8.06087	585	382	38	20139	cenpb,mllt1,exo1,pcna,eny2,cdk1,cdc45,ncaph,cenpf,ran,ncaph2,rbbp4,dnmt3a,ruvbl2,smc2,npm3,men1,smarca5,wdhd1,smc4,phf19,pold1,dnmt1,suv39h1,nup62,eed,pole3,ddx11,nudt21,esr1,actr6,cbx3,chaf1a,npm1,kdm1b,cenps,pcgf1,hpf1
SIIvsSI	GO:0044877	2	Human	GO:MF	protein-containing complex binding	8.69e-09	8.06087	1761	608	103	20139	myh8,casr,fbxo5,cenpb,mllt1,exo1,marcksl1,pcna,eny2,cdc20,ndufa4,cdk1,cdc45,nasp,ccnf,ncaph,iqgap3,plk1,hsp90ab1,tfrc,clspn,cenpf,ran,ncaph2,tubb,cdh17,rbbp4,dnmt3a,ruvbl2,smc2,ppih,nup58,ank3,cps1,hmgb1,npm3,men1,smarca5,wdhd1,smc4,phf19,ruvbl1,pold1,dnmt1,pafah1b1,suv39h1,nup62,eed,pole3,ddx11,nudt21,esr1,actr6,cbx3,chaf1a,npm1,phax,wasf1,ube2s,hexim1,kdm1b,cenps,pcgf1,hpf1,acvr2b,serpinh1,pdgf…
SIIvsSI	GO:1901265	2	Human	GO:MF	nucleoside phosphate binding	8.69e-09	8.06087	2183	457	97	20139	gapdh,myh8,prkg1,dck,kifc1,rrm1,dut,tufm,aurkb,nnt,ckb,kif2c,kif11,cdk1,xylb,uhrf1,aldh18a1,plk1,hsp90ab1,ercc6l,prkaca,ran,lbr,rad54l,tubb,pmvk,kif23,nme3,mcm2,mcm7,mak,ube2i,bub1,wee1,hdgf,ruvbl2,smc2,spag1,ythdc2,cdc6,pif1,grk1,cps1,epha4,dhx15,prmt1,gars1,psmc4,smarca5,msh5,smc4,scg5,rad54b,ruvbl1,nmrk1,pfkfb2,pold1,pask,recql4,ctps1,dnmt1,septin6,gpd1,ddx4,cit,dna2,ddx11,aurka,rfc4,nek2,mcm6…
SIIvsSI	GO:0035556	1	Human	GO:BP	intracellular signal transduction	9.32e-09	8.03062	2609	741	152	21010	uso1,gapdh,socs4,prkg1,zw10,casr,plcz1,cxcr4,e2f2,rcan3,sox11,arhgap19,aurkb,spc24,cdc20,pmaip1,ryr2,cdk1,cdc45,rps15,gtse1,iqgap3,plk1,hsp90ab1,tfrc,zwint,clspn,cenpf,e2f7,prkaca,pidd1,dtl,stmn1,dvl1,racgap1,gen1,mak,ube2i,bub1,net1,cdc6,hmgb1,rpl37,epha4,rtkn2,dhx15,prmt1,men1,prpf19,bub3,pask,fancd2,pafah1b1,nup62,tipin,arhgap18,cit,dna2,aurka,chp1,ect2,esr1,polb,efhb,npm1,wasf1,hexim1,ctsh,at…
SIIvsSI	GO:0035639	2	Human	GO:MF	purine ribonucleoside triphosphate binding	1.02e-08	7.98947	1849	486	90	20139	myh8,prkg1,dck,kifc1,rrm1,tufm,aurkb,ckb,kif2c,kif11,cdk1,xylb,aldh18a1,plk1,hsp90ab1,ercc6l,prkaca,ran,rad54l,tubb,pmvk,kif23,nme3,mcm2,mcm7,mak,ube2i,bub1,wee1,ruvbl2,smc2,spag1,ythdc2,cdc6,pif1,grk1,cps1,epha4,dhx15,gars1,psmc4,smarca5,msh5,smc4,scg5,rad54b,ruvbl1,nmrk1,pfkfb2,pask,recql4,ctps1,septin6,ddx4,cit,dna2,ddx11,aurka,rfc4,nek2,mcm6,pms1,ube2s,arl6,uba2,plk4,adk,ckm,atad5,rab8a,adss2…
SIIvsSI	GO:0097367	2	Human	GO:MF	carbohydrate derivative binding	1.02e-08	7.98947	2294	457	100	20139	myh8,prkg1,dck,kifc1,rrm1,dut,tufm,aurkb,ckb,kif2c,kif11,cdk1,xylb,aldh18a1,plk1,hsp90ab1,ercc6l,prkaca,ran,rad54l,tubb,pmvk,kif23,nme3,mcm2,mcm7,mak,ube2i,bub1,wee1,hdgf,ruvbl2,smc2,spag1,ythdc2,cdc6,pif1,grk1,cps1,hmgb1,epha4,dhx15,gars1,psmc4,smarca5,msh5,smc4,scg5,rad54b,ruvbl1,nmrk1,pfkfb2,pask,recql4,ctps1,pafah1b1,apob,septin6,pap,ddx4,cit,dna2,ddx11,aurka,rfc4,nek2,mcm6,pms1,ube2s,arl6,ub…
SIIvsSI	GO:0048699	6	Human	GO:BP	generation of neurons	1.04e-08	7.98176	1485	747	101	21010	aspm,prkg1,cxcr4,sox11,hsp90ab1,stmn1,dvl1,eif4e,racgap1,astn1,dnmt3a,wee1,ank3,hmgb1,epha4,prmt1,pafah1b1,cit,aurka,ect2,wasf1,rab8a,inpp5j,cacng7,dscam,bmp7,map2,ptprd,esrp1,psd,gpr173,fgfr4,robo2,lhx9,ephb1,cdk5r1,jag2,ush2a,shh,obscn,nrn1,sez6,sox9,dlg5,epha5,rnd1,ext1,ptprs,hecw2,chrna3,etv1,gdnf,rp1,tanc2,hcn1,fshr,gata2,islr2,grin3a,bmp4,erbb4,slc6a4,astn2,nrp2,snap25,ephb3,ntng2,irx4,pax6…
SIIvsSI	GO:0051225	1	Human	GO:BP	spindle assembly	1.06e-08	7.97565	131	323	16	21010	aspm,fbxo5,kifc1,prc1,aurkb,cdc20,kif11,plk1,stil,tubb,kif23,racgap1,tpx2,aurka,haus2,nek2
SIIvsSI	GO:0032879	19	Human	GO:BP	regulation of localization	1.15e-08	7.94079	2123	741	130	21010	gas8,prkg1,bsn,mesd,casr,cxcr4,myb,sox11,aurkb,eny2,ryr2,ndufa4,cdk1,plk1,hsp90ab1,tfrc,rer1,prkaca,ran,dvl1,slc16a1,nop10,best1,ruvbl2,nup58,ank3,hmgb1,ap2s1,cacna1g,sycp1,scg5,kcna4,ruvbl1,pfkfb2,pask,nup62,apob,bora,chp1,ect2,ipo5,xpo1,rangap1,vsnl1,efhb,npm1,dnajb6,rab8a,kat7,cacng7,grm5,cacna2d2,klf15,map2,itga2,smad3,cdk5r1,shh,npr1,trpc1,myrip,septin5,epha5,cacna1h,kcnh7,rab38,cltc,drd4,ss…
SIIvsSI	GO:0042127	6	Human	GO:BP	regulation of cell population proliferation	1.24e-08	7.90798	2184	751	134	21010	gas8,aspm,prkg1,casr,fbxo5,hmgb2,myb,sox11,anln,cdca7,prc1,marcksl1,cdk1,hpn,uhrf1,iqgap3,znf16,tfrc,cdc25b,e2f7,dvl1,mak,rbbp4,jund,cdc6,odc1,hmgb1,mphosph9,epha4,rtkn2,prmt1,men1,dnmt1,pafah1b1,nup62,pap,tipin,fabp7,esr1,npm1,ctsh,atad5,inpp5j,rpl23,kat7,kank2,dscam,bmp7,map2,ptprd,c5ar1,npr3,pdgfa,itga2,efemp2,fgfr4,robo2,esm1,ephb1,smad3,cdk5r1,jag2,shh,dpp4,pdgfra,npr1,sez6,sox9,sash3,dlg5,t…
SIIvsSI	GO:0006302	1	Human	GO:BP	double-strand break repair	1.28e-08	7.89123	309	338	24	21010	hmgb2,esco2,cdc45,ppp4r3b,rad54l,hsf2bp,mcm2,gen1,mcm7,fen1,ruvbl2,hmgb1,rad51ap1,prpf19,rad54b,ruvbl1,recql4,fancd2,dna2,ddx11,nhej1,dek,mcm6,polb
SIIvsSI	GO:0050790	1	Human	GO:BP	regulation of catalytic activity	1.51e-08	7.82016	1788	748	115	21010	gapdh,socs4,prkg1,fbxo5,mllt1,hmgb2,mefv,aurkb,nqo1,pcna,cdc20,pmaip1,ndufa4,ccnf,uhrf1,iqgap3,plk1,hsp90ab1,znf16,cdc25b,clspn,pidd1,stmn1,dvl1,mcm2,cox11,ube2i,ptges3,net1,camk2n2,rfc3,cdc6,pif1,tigar,gins3,hmgb1,epha4,mcph1,men1,bub3,pfkfb2,pafah1b1,nup62,bora,tpx2,ddx11,chp1,ect2,ipo5,rfc4,esr1,nhej1,nek2,rangap1,npm1,dnajb6,ube2s,hexim1,ctsh,cenpe,rpl23,hpf1,grm5,bmp7,serpinh1,c5ar1,npr3,pdg…
SIIvsSI	GO:0000781	20	Human	GO:CC	chromosome, telomeric region	1.53e-08	7.81491	170	336	17	22090	pcna,cdk1,mcm2,mcm7,rbbp4,fen1,ptges3,pif1,rad51ap1,men1,orc3,pold1,recql4,gar1,dna2,mcm6,cbx3
SIIvsSI	GO:0071944	1	Human	GO:CC	cell periphery	1.53e-08	7.81491	6202	748	285	22090	gapdh,gas8,aspm,prkg1,bsn,mesd,casr,cxcr4,lrrc45,sgcg,atp6v1h,exo1,neu1,nostrin,sox11,anln,arhgap19,prc1,ckb,marcksl1,ly75,cip2a,ryr2,ubc,hpn,anxa5,rnf43,iqgap3,hsp90ab1,tfrc,rer1,prkaca,ddost,dvl1,tfcp2,slc16a1,racgap1,cdh17,astn1,clns1a,best1,hdgf,sprr3,gp2,ank3,cps1,hmgb1,epha4,slc22a13,rtkn2,ap2s1,cacna1g,men1,tecta,sbspon,kcna4,pafah1b1,dis3l,apob,septin6,arhgap18,aurka,chp1,ect2,grik4,esr1,…
SIIvsSI	GO:0006310	1	Human	GO:BP	DNA recombination	1.6e-08	7.79715	333	372	26	21010	hmgb2,exo1,cdc45,kpna2,tfrc,rad54l,hsf2bp,mcm2,gen1,mcm7,fen1,ruvbl2,pif1,hmgb1,rad51ap1,sycp1,msh5,rad54b,ruvbl1,recql4,fancd2,nhej1,mcm6,polb,atad5,cenps
SIIvsSI	GO:0071495	8	Human	GO:BP	cellular response to endogenous stimulus	1.82e-08	7.7403	1458	717	96	21010	uso1,casr,cxcr4,sox11,skp2,ryr2,hsp90ab1,prkaca,ran,eif4e,mcm7,rbbp4,ptges3,dnmt3a,cdc6,tigar,cps1,epha4,men1,dnmt1,gpd1,ddx11,ipo5,esr1,rangap1,wasf1,ctsh,rab8a,shmt1,rpl23,grm5,kank2,klf15,acvr2b,bmp7,gpr173,pcsk6,fgfr4,robo2,smad3,cdk5r1,sh2b2,pdgfra,sox9,cacna1h,ext1,drd4,sstr5,chrna3,gata4,npffr1,vasn,gas1,hcn1,fshr,glg1,bmp4,pik3r3,spry4,erbb4,slc6a4,spry1,nrp2,ahr,rdx,kl,hcn2,pax6,dkk1,hes…
SIIvsSI	GO:0007088	1	Human	GO:BP	regulation of mitotic nuclear division	1.87e-08	7.72823	117	323	15	21010	zw10,fbxo5,aurkb,spc24,cdc20,plk1,zwint,cenpf,gen1,bub1,bub3,nup62,bora,aurka,nek2
SIIvsSI	GO:0044297	1	Human	GO:CC	cell body	1.9e-08	7.72208	567	689	47	22090	casr,rrm1,nqo1,hpn,hsp90ab1,tubb,dvl1,pacrg,astn1,epha4,pafah1b1,apob,tpx2,aurka,phax,rab8a,cacng7,dscam,map2,cdk5r1,ush2a,sez6,epha5,rab38,cnga3,ptprs,drp2,chrna3,fxr1,grin3a,kcnn3,vgf,astn2,snap25,myo10,cacna1f,slc1a2,dmd,synpo,gria1,cacna1e,kcnk2,kcnb1,whrn,slc6a1,cd40,cacna1c
SIIvsSI	GO:0003678	2	Human	GO:MF	DNA helicase activity	1.98e-08	7.7034	58	334	12	20139	mcm2,mcm7,ruvbl2,rfc3,pif1,rad54b,ruvbl1,recql4,dna2,ddx11,rfc4,mcm6
SIIvsSI	GO:0007165	4	Human	GO:BP	signal transduction	2e-08	7.699	5926	751	289	21010	uso1,gapdh,gas8,aspm,socs4,prkg1,bsn,zw10,mesd,casr,plcz1,cxcr4,hmgb2,e2f2,mefv,rcan3,nostrin,sox11,dthd1,arhgap19,aurkb,skp2,spc24,cdc20,pmaip1,ryr2,cdk1,cdc45,rps15,anxa5,rnf43,gtse1,iqgap3,plk1,hsp90ab1,tfrc,zwint,clspn,cenpf,stil,e2f7,prkaca,pidd1,crem,dtl,stmn1,dvl1,nmu,racgap1,cdh17,gen1,mak,rbbp4,ube2i,bub1,ptges3,net1,hdgf,ruvbl2,cdc6,grk1,ank3,hmgb1,rpl37,epha4,rtkn2,dhx15,prmt1,men1,prp…
SIIvsSI	GO:0004386	2	Human	GO:MF	helicase activity	2.1e-08	7.67818	160	334	18	20139	ercc6l,rad54l,mcm2,mcm7,ruvbl2,rfc3,ythdc2,pif1,dhx15,smarca5,rad54b,ruvbl1,recql4,ddx4,dna2,ddx11,rfc4,mcm6
SIIvsSI	GO:0000281	1	Human	GO:BP	mitotic cytokinesis	2.11e-08	7.67551	89	364	14	21010	anln,aurkb,iqgap3,plk1,stmn1,kif23,racgap1,ckap2,ank3,nup62,septin6,cit,ect2,cep55
SIIvsSI	GO:0030071	1	Human	GO:BP	regulation of mitotic metaphase/anaphase transition	2.43e-08	7.61455	90	240	12	21010	zw10,fbxo5,aurkb,spc24,cdc20,plk1,zwint,cenpf,gen1,bub1,cdc6,bub3
SIIvsSI	GO:0017076	2	Human	GO:MF	purine nucleotide binding	2.62e-08	7.58117	2019	492	95	20139	gapdh,myh8,prkg1,dck,kifc1,rrm1,tufm,aurkb,nnt,ckb,kif2c,kif11,cdk1,xylb,aldh18a1,plk1,hsp90ab1,ercc6l,prkaca,ran,lbr,rad54l,tubb,pmvk,kif23,nme3,mcm2,mcm7,mak,ube2i,bub1,wee1,ruvbl2,smc2,spag1,ythdc2,cdc6,pif1,grk1,cps1,epha4,dhx15,gars1,psmc4,smarca5,msh5,smc4,scg5,rad54b,ruvbl1,nmrk1,pfkfb2,pask,recql4,ctps1,septin6,gpd1,ddx4,cit,dna2,ddx11,aurka,rfc4,nek2,mcm6,pms1,ube2s,arl6,uba2,plk4,adk,ck…
SIIvsSI	GO:0044271	1	Human	GO:BP	cellular nitrogen compound biosynthetic process	2.85e-08	7.54563	4860	398	146	21010	gapdh,rpl18a,larp6,rpl39,zbed4,mllt1,dck,mrpl22,rps8,hmgb2,tbpl2,rrm1,rpl7a,rrm2,e2f2,dut,myb,nostrin,sox11,tufm,cdca7,aurkb,rpl12,nqo1,snapc5,pcna,eny2,ndufs1,eef1g,rpl13a,cdk1,rpl3,ncapg2,rps15,uhrf1,plk1,rpl27a,hsp90ab1,tfrc,cenpf,e2f7,rpl14,pidd1,crem,dtl,dvl1,rpl4,eif4e,hsf2bp,nme3,tfcp2,tyms,pa2g4,ckap2,mak,pold3,rbbp4,ube2i,nop10,ptges3,dnmt3a,rpl13,hdgf,ruvbl2,nkx2-4,jund,rpl34,rfc3,pif1,…
SIIvsSI	GO:0099536	26	Human	GO:BP	synaptic signaling	2.92e-08	7.53505	778	736	63	21010	bsn,nqo1,cdc20,prkaca,dvl1,eif4e,nmu,epha4,cacna1g,pafah1b1,grik4,rab8a,cacng7,grm5,ptprd,gabrp,ephb1,cdk5r1,sez6,septin5,ext1,drd4,ptprs,slc18a2,drp2,chrna3,otof,gdnf,hcn1,fxr1,grin3a,apba2,cacng8,vgf,slc6a4,kcnk3,snap25,ntng2,dkk1,slc1a2,dmd,doc2a,syt7,syt10,nptx2,syt9,gria1,cacna1e,adcy1,kcnb1,bche,oxtr,lypd1,rasgrf1,slc6a1,chrna6,slc24a2,gria3,drd5,grm7,stx1a,pclo,grm3
SIIvsSI	GO:0071840	1	Human	GO:BP	cellular component organization or biogenesis	3.08e-08	7.51112	8309	650	333	21010	uso1,gapdh,gas8,aspm,prkg1,bsn,zw10,mesd,fbxo5,tekt2,sf3b2,kifc1,mrpl22,rps8,cxcr4,hmgb2,rrm1,nop56,rpl7a,atp6v1h,rpgr,rrm2,rsph9,exo1,dut,mefv,nostrin,snrpf,anln,prc1,snrpe,aurkb,esco2,marcksl1,spc24,pcna,eny2,kif2c,cdc20,pmaip1,ndufs1,dcst2,rpl13a,kif11,cdk1,rttn,ncapg2,cdc45,b9d2,hpn,zmym6,nasp,ccnf,ncaph,rps15,uhrf1,iqgap3,plk1,tmem120b,ncapd3,hsp90ab1,tekt1,tfrc,zwint,ercc6l,prpf8,rer1,cdc25…
SIIvsSI	GO:0043025	1	Human	GO:CC	neuronal cell body	3.18e-08	7.49698	500	689	43	22090	casr,rrm1,nqo1,hpn,hsp90ab1,dvl1,astn1,epha4,pafah1b1,apob,tpx2,aurka,phax,rab8a,cacng7,dscam,map2,cdk5r1,ush2a,sez6,epha5,cnga3,ptprs,drp2,chrna3,fxr1,grin3a,kcnn3,vgf,astn2,snap25,myo10,cacna1f,dmd,synpo,gria1,cacna1e,kcnk2,kcnb1,whrn,slc6a1,cd40,cacna1c
SIIvsSI	GO:0019899	2	Human	GO:MF	enzyme binding	3.28e-08	7.48375	2075	468	93	20139	gas8,prkg1,casr,fbxo5,cxcr4,nop56,rcan3,prc1,aurkb,ckb,pcna,ryr2,kif11,ubc,iqgap3,plk1,hsp90ab1,kpna2,tfrc,cdc25b,prkaca,tubb,ipo4,dvl1,pacrg,eif4e,racgap1,pa2g4,mcm2,rbbp4,ube2i,ptges3,camk2n2,ruvbl2,jund,ythdc2,cdc6,hmgb1,epha4,prmt1,sgol1,ipo9,ruvbl1,pfkfb2,pold1,fancd2,pafah1b1,dis3l,zmym2,apob,tpi1,bora,tpx2,cit,aurka,chp1,snrpd3,nudt21,ect2,ipo5,esr1,nhej1,xpo1,nek2,rangap1,cbx3,polb,npm1,p…
SIIvsSI	GO:0032555	2	Human	GO:MF	purine ribonucleotide binding	3.46e-08	7.46155	1916	492	91	20139	myh8,prkg1,dck,kifc1,rrm1,tufm,aurkb,ckb,kif2c,kif11,cdk1,xylb,aldh18a1,plk1,hsp90ab1,ercc6l,prkaca,ran,rad54l,tubb,pmvk,kif23,nme3,mcm2,mcm7,mak,ube2i,bub1,wee1,ruvbl2,smc2,spag1,ythdc2,cdc6,pif1,grk1,cps1,epha4,dhx15,gars1,psmc4,smarca5,msh5,smc4,scg5,rad54b,ruvbl1,nmrk1,pfkfb2,pask,recql4,ctps1,septin6,ddx4,cit,dna2,ddx11,aurka,rfc4,nek2,mcm6,pms1,ube2s,arl6,uba2,plk4,adk,ckm,atad5,rab8a,adss2…
SIIvsSI	GO:0010639	1	Human	GO:BP	negative regulation of organelle organization	3.46e-08	7.461	356	626	35	21010	zw10,fbxo5,aurkb,spc24,cdc20,ccnf,plk1,tfrc,zwint,cenpf,stmn1,ckap2,mcm2,gen1,mak,bub1,pif1,tigar,mphosph9,bub3,smarca5,tpx2,npm1,rbm14,kank2,bmp7,map2,sptb,bmp4,slc25a6,rdx,svil,tjp1,hgf,eps8
SIIvsSI	GO:0005261	10	Human	GO:MF	monoatomic cation channel activity	3.46e-08	7.46155	334	726	38	20139	ryr2,cacna1g,kcna4,grik4,cacng7,slc24a5,cacna2d2,trpc1,cacna1h,kcnh7,cnga3,chrna3,hcn1,grin3a,kcnn3,cacng8,slc6a4,kcnk3,snap25,trpc7,cacna1f,hcn2,kcng2,cacna1d,kcns2,cacna1e,kcnk2,kcnb1,scn2a,kcna3,anxa2,trpm3,chrna6,slc24a2,cacna1c,ryr1,atp8,scn8a
SIIvsSI	GO:1902099	1	Human	GO:BP	regulation of metaphase/anaphase transition of cell cycle	3.46e-08	7.461	93	240	12	21010	zw10,fbxo5,aurkb,spc24,cdc20,plk1,zwint,cenpf,gen1,bub1,cdc6,bub3
SIIvsSI	GO:0000794	60	Human	GO:CC	condensed nuclear chromosome	3.59e-08	7.44471	82	323	12	22090	ncapg2,ncaph,plk1,ncapd3,ncaph2,ube2i,smc2,ncapg,sycp1,smc4,suv39h1,nek2
SIIvsSI	GO:0099512	1	Human	GO:CC	supramolecular fiber	3.59e-08	7.44471	1034	648	66	22090	gas8,aspm,myh8,zw10,tekt2,kifc1,mefv,prc1,aurkb,kif2c,ryr2,kif11,cdk1,gtse1,plk1,tekt1,stmn1,tubb,dvl1,kif23,pacrg,racgap1,ckap2,ank3,spag8,ctps1,pafah1b1,tpx2,ska1,arhgap18,aurka,haus2,nek2,dek,polb,efhb,dnajb6,arl6,cenpe,map2,kif3c,efemp2,cdk5r1,sh2b2,obscn,radil,plec,cltc,dst,rp1,krt2,fxr1,slc2a1,svil,xirp2,clmp,dmd,synpo,myh7,hspb1,macf1,cacna1d,mtus2,nos1ap,myh6,whrn
SIIvsSI	GO:0097159	2	Human	GO:MF	organic cyclic compound binding	3.85e-08	7.41413	7526	383	202	20139	uso1,gapdh,rpl18a,myh8,larp6,rpl39,zbed4,prkg1,zw10,pgbd1,cenpb,sf3b2,dck,kifc1,mrpl22,rps8,hmgb2,tbpl2,rrm1,nop56,rpl7a,rpgr,e2f2,exo1,dut,rcan3,myb,nostrin,sox11,tufm,snrpf,snrpe,aurkb,nnt,rpl12,nqo1,ckb,pcna,kif2c,ryr2,eef1g,rpl13a,kif11,ubc,cdk1,rpl3,xylb,cdc45,zmym6,orc6,rps15,uhrf1,aldh18a1,plk1,rpl27a,hsp90ab1,znf16,kpna2,tfrc,u2af1,ercc6l,prpf8,clspn,e2f7,prkaca,rpl14,ran,crem,lbr,rad54l,…
SIIvsSI	GO:0022843	14	Human	GO:MF	voltage-gated monoatomic cation channel activity	4.21e-08	7.37564	147	726	24	20139	cacna1g,kcna4,cacng7,cacna2d2,cacna1h,kcnh7,hcn1,kcnn3,cacng8,kcnk3,snap25,cacna1f,hcn2,kcng2,cacna1d,kcns2,cacna1e,kcnk2,kcnb1,scn2a,kcna3,cacna1c,ryr1,scn8a
SIIvsSI	GO:0051783	1	Human	GO:BP	regulation of nuclear division	4.3e-08	7.3663	145	323	16	21010	zw10,fbxo5,aurkb,spc24,cdc20,plk1,zwint,cenpf,gen1,bub1,rad51ap1,bub3,nup62,bora,aurka,nek2
SIIvsSI	GO:0070925	1	Human	GO:BP	organelle assembly	4.3e-08	7.3663	973	624	65	21010	gas8,aspm,fbxo5,tekt2,kifc1,mrpl22,rpgr,rsph9,anln,prc1,aurkb,cdc20,kif11,rttn,b9d2,rps15,plk1,tekt1,cenpf,stil,tubb,kif23,racgap1,mak,spag1,mphosph9,knl1,cep20,cenpt,pafah1b1,nup62,septin6,tpx2,aurka,haus2,nek2,npm1,arl6,plk4,ttc12,cep76,rab8a,cenpe,rbm14,ptprd,rab34,rab32,pdgfra,obscn,plec,rab38,lrrc4b,ptprs,rp1,fxr1,sting1,rdx,ntng2,dmd,synpo,c1ql2,myh7,syt7,c1ql3,ehd4
SIIvsSI	GO:0006271	1	Human	GO:BP	DNA strand elongation involved in DNA replication	4.34e-08	7.3621	15	313	7	21010	pcna,mcm7,pold3,rfc3,pole3,dna2,rfc4
SIIvsSI	GO:0006950	1	Human	GO:BP	response to stress	4.5e-08	7.34652	3909	719	199	21010	gapdh,rpl39,prkg1,casr,fbxo5,cxcr4,hmgb2,rrm1,exo1,mefv,myb,aurkb,esco2,nqo1,skp2,ly75,pcna,eny2,pmaip1,ryr2,rpl13a,cdk1,cdc45,anxa5,uhrf1,gtse1,plk1,hsp90ab1,tfrc,akr1b1,clspn,e2f7,prkaca,ppp4r3b,pidd1,dtl,rad54l,tubb,pld3,pacrg,eif4e,hsf2bp,mcm2,gen1,mcm7,pold3,fen1,dnmt3a,net1,gcna,ruvbl2,sprr3,gp2,rfc3,pif1,tigar,cps1,hmgb1,epha4,mcph1,dhx15,prmt1,rad51ap1,men1,prpf19,sycp1,smarca5,tat,wdhd1,…
SIIvsSI	GO:0032553	2	Human	GO:MF	ribonucleotide binding	4.58e-08	7.33952	1933	492	91	20139	myh8,prkg1,dck,kifc1,rrm1,tufm,aurkb,ckb,kif2c,kif11,cdk1,xylb,aldh18a1,plk1,hsp90ab1,ercc6l,prkaca,ran,rad54l,tubb,pmvk,kif23,nme3,mcm2,mcm7,mak,ube2i,bub1,wee1,ruvbl2,smc2,spag1,ythdc2,cdc6,pif1,grk1,cps1,epha4,dhx15,gars1,psmc4,smarca5,msh5,smc4,scg5,rad54b,ruvbl1,nmrk1,pfkfb2,pask,recql4,ctps1,septin6,ddx4,cit,dna2,ddx11,aurka,rfc4,nek2,mcm6,pms1,ube2s,arl6,uba2,plk4,adk,ckm,atad5,rab8a,adss2…
SIIvsSI	GO:1901363	2	Human	GO:MF	heterocyclic compound binding	4.77e-08	7.32167	7455	383	200	20139	uso1,gapdh,rpl18a,myh8,larp6,rpl39,zbed4,prkg1,zw10,pgbd1,cenpb,sf3b2,dck,kifc1,mrpl22,rps8,hmgb2,tbpl2,rrm1,nop56,rpl7a,rpgr,e2f2,exo1,dut,rcan3,myb,nostrin,sox11,tufm,snrpf,snrpe,aurkb,nnt,rpl12,nqo1,ckb,pcna,kif2c,eef1g,rpl13a,kif11,ubc,cdk1,rpl3,xylb,cdc45,zmym6,orc6,rps15,uhrf1,aldh18a1,plk1,rpl27a,hsp90ab1,znf16,kpna2,tfrc,u2af1,ercc6l,prpf8,clspn,e2f7,prkaca,rpl14,ran,crem,lbr,rad54l,tubb,…
SIIvsSI	GO:0099081	1	Human	GO:CC	supramolecular polymer	4.8e-08	7.31882	1042	648	66	22090	gas8,aspm,myh8,zw10,tekt2,kifc1,mefv,prc1,aurkb,kif2c,ryr2,kif11,cdk1,gtse1,plk1,tekt1,stmn1,tubb,dvl1,kif23,pacrg,racgap1,ckap2,ank3,spag8,ctps1,pafah1b1,tpx2,ska1,arhgap18,aurka,haus2,nek2,dek,polb,efhb,dnajb6,arl6,cenpe,map2,kif3c,efemp2,cdk5r1,sh2b2,obscn,radil,plec,cltc,dst,rp1,krt2,fxr1,slc2a1,svil,xirp2,clmp,dmd,synpo,myh7,hspb1,macf1,cacna1d,mtus2,nos1ap,myh6,whrn
SIIvsSI	GO:1901700	8	Human	GO:BP	response to oxygen-containing compound	4.84e-08	7.31546	1774	708	108	21010	uso1,casr,cxcr4,hmgb2,myb,tufm,nqo1,pcna,eny2,ryr2,rpl13a,cdk1,nasp,znf16,tfrc,prpf8,prkaca,pmvk,eif4e,tyms,dnmt3a,net1,ruvbl2,jund,cdc6,cps1,hmgb1,epha4,tat,pfkfb2,dnmt1,pap,gpd1,ddx11,ect2,ipo5,esr1,rangap1,vsnl1,polb,ctsh,rab8a,shmt1,rpl23,kat7,grm5,kank2,klf15,acvr2b,tnip1,bmp7,c5ar1,itga2,gpr173,cdk5r1,sh2b2,shh,pdgfra,foxo3,trpc1,plec,sox9,epha5,cacna1h,ext1,cnga3,drd4,chrna3,gata4,hcn1,gri…
SIIvsSI	GO:0032465	1	Human	GO:BP	regulation of cytokinesis	5.08e-08	7.29428	91	316	13	21010	prc1,aurkb,plk1,cdc25b,e2f7,kif23,racgap1,cdc6,nup62,cit,aurka,ect2,e2f8
SIIvsSI	GO:0016043	1	Human	GO:BP	cellular component organization	5.36e-08	7.27097	8098	650	325	21010	uso1,gapdh,gas8,aspm,prkg1,bsn,zw10,mesd,fbxo5,tekt2,sf3b2,kifc1,mrpl22,cxcr4,hmgb2,rrm1,atp6v1h,rpgr,rrm2,rsph9,exo1,dut,mefv,nostrin,snrpf,anln,prc1,snrpe,aurkb,esco2,marcksl1,spc24,pcna,eny2,kif2c,cdc20,pmaip1,ndufs1,dcst2,rpl13a,kif11,cdk1,rttn,ncapg2,cdc45,b9d2,hpn,zmym6,nasp,ccnf,ncaph,rps15,uhrf1,iqgap3,plk1,tmem120b,ncapd3,hsp90ab1,tekt1,tfrc,zwint,ercc6l,prpf8,rer1,cdc25b,cenpf,stil,prka…
SIIvsSI	GO:0005524	2	Human	GO:MF	ATP binding	5.76e-08	7.23978	1495	457	72	20139	myh8,prkg1,dck,kifc1,rrm1,aurkb,ckb,kif2c,kif11,cdk1,xylb,aldh18a1,plk1,hsp90ab1,ercc6l,prkaca,rad54l,pmvk,kif23,nme3,mcm2,mcm7,mak,ube2i,bub1,wee1,ruvbl2,smc2,ythdc2,cdc6,pif1,grk1,cps1,epha4,dhx15,gars1,psmc4,smarca5,msh5,smc4,rad54b,ruvbl1,nmrk1,pfkfb2,pask,recql4,ctps1,ddx4,cit,dna2,ddx11,aurka,rfc4,nek2,mcm6,pms1,ube2s,uba2,plk4,adk,ckm,atad5,cenpe,acvr2b,uckl1,kif3c,fgfr4,gucy2f,ephb1,pdgfr…
SIIvsSI	GO:0051310	1	Human	GO:BP	metaphase chromosome alignment	5.89e-08	7.22963	93	379	14	21010	zw10,kifc1,aurkb,spc24,kif2c,cenpf,racgap1,knl1,sgol1,bub3,nup62,ect2,nek2,cenpe
SIIvsSI	GO:0010032	1	Human	GO:BP	meiotic chromosome condensation	6.42e-08	7.1923	6	250	5	21010	ncaph,ncapd3,ncaph2,smc2,smc4
SIIvsSI	GO:0070161	7	Human	GO:CC	anchoring junction	6.55e-08	7.18352	903	671	61	22090	rps8,cxcr4,rpl7a,rpl12,cdca3,rpl13a,rpl3,hpn,rps15,anxa5,iqgap3,rpl4,kif23,cdh17,ank3,epha4,rps29,rpl18,chp1,ect2,rps11,rpl8,npm1,wasf1,rpl23,gja3,itga2,fgfr4,cgn,dpp4,obscn,nherf2,mcam,plec,dlg5,rnd1,cltc,dst,tspan4,cspg4,spry4,slc6a4,tspan33,slc2a1,rdx,svil,xirp2,clmp,dmd,synpo,magi3,hspb1,tjp1,pard3,gria1,nos1ap,scn2a,oxtr,anxa2,il1rl1,lasp1
SIIvsSI	GO:0009628	1	Human	GO:BP	response to abiotic stimulus	6.73e-08	7.17185	1106	751	80	21010	casr,cxcr4,rrm1,myb,aurkb,nqo1,pcna,pmaip1,ryr2,hpn,aldh18a1,hsp90ab1,tfrc,akr1b1,prkaca,dtl,rad54l,pold3,best1,fen1,dnmt3a,net1,ruvbl2,grk1,tigar,epha4,rad51ap1,men1,rad54b,pold1,fancd2,suv39h1,tipin,chp1,ect2,nhej1,polb,npm1,dnajb6,adss2,bmp7,itga2,gucy2f,ephb1,smad3,dpp4,rgr,cox1,plec,sox9,ext1,etv1,gata4,vasn,rp1,mc1r,vgf,slc6a4,kcnk3,slc2a1,cacna1f,slc1a2,dmd,tjp1,gria1,kcnk2,whrn,scn2a,oxtr…
SIIvsSI	GO:0032279	7	Human	GO:CC	asymmetric synapse	6.87e-08	7.16283	339	747	35	22090	bsn,rpl12,rpl14,dvl1,epha4,aurka,grik4,rpl8,rab8a,cacng7,grm5,psd,cdk5r1,dlg5,lrrc4b,ptprs,drp2,chrna3,fxr1,grin3a,cacng8,erbb4,dmd,synpo,c1ql2,eps8,gria1,adcy1,cacna1c,gria3,grm7,scn8a,pclo,grm3,plxnc1
SIIvsSI	GO:0140694	1	Human	GO:BP	non-membrane-bounded organelle assembly	7.07e-08	7.15051	398	465	31	21010	aspm,fbxo5,kifc1,mrpl22,anln,prc1,aurkb,cdc20,kif11,rttn,rps15,plk1,cenpf,stil,tubb,kif23,racgap1,cenpt,nup62,tpx2,aurka,haus2,nek2,npm1,plk4,cep76,cenpe,rbm14,pdgfra,obscn,plec
SIIvsSI	GO:0016887	2	Human	GO:MF	ATP hydrolysis activity	7.87e-08	7.10406	371	343	26	20139	myh8,kifc1,atp6v1h,kif2c,hsp90ab1,ercc6l,rad54l,kif23,mcm2,mcm7,ruvbl2,smc2,ythdc2,pif1,dhx15,psmc4,smarca5,smc4,ruvbl1,recql4,ddx4,dna2,ddx11,rfc4,mcm6,pms1
SIIvsSI	GO:0010997	11	Human	GO:MF	anaphase-promoting complex binding	7.87e-08	7.10406	9	131	5	20139	fbxo5,cdc20,ccnf,plk1,clspn
SIIvsSI	GO:2001252	1	Human	GO:BP	positive regulation of chromosome organization	7.91e-08	7.10171	111	323	14	21010	aurkb,cdk1,ncapg2,ncaph,ncapd3,ncaph2,fen1,ruvbl2,smc2,ncapg,smc4,ruvbl1,ddx11,nek2
SIIvsSI	GO:0097060	7	Human	GO:CC	synaptic membrane	8e-08	7.09711	392	745	38	22090	ank3,epha4,grik4,cacng7,grm5,ptprd,gabrp,lrrc4b,ptprs,chrna3,otof,hcn1,grin3a,fxyd6,cacng8,erbb4,slc6a4,nrp2,snap25,ntng2,slc1a2,dmd,syt7,gria1,adcy1,kcnb1,scn2a,kcna3,slc6a1,chrna6,cacna1c,gria3,hspa8,grm7,stx1a,scn8a,grm3,kctd16
SIIvsSI	GO:0030554	2	Human	GO:MF	adenyl nucleotide binding	8.15e-08	7.08879	1658	369	66	20139	gapdh,myh8,prkg1,dck,kifc1,rrm1,aurkb,nnt,ckb,kif2c,kif11,cdk1,xylb,aldh18a1,plk1,hsp90ab1,ercc6l,prkaca,lbr,rad54l,pmvk,kif23,nme3,mcm2,mcm7,mak,ube2i,bub1,wee1,ruvbl2,smc2,ythdc2,cdc6,pif1,grk1,cps1,epha4,dhx15,gars1,psmc4,smarca5,msh5,smc4,rad54b,ruvbl1,nmrk1,pfkfb2,pask,recql4,ctps1,gpd1,ddx4,cit,dna2,ddx11,aurka,rfc4,nek2,mcm6,pms1,ube2s,uba2,plk4,adk,ckm,atad5
SIIvsSI	GO:0009263	1	Human	GO:BP	deoxyribonucleotide biosynthetic process	8.36e-08	7.07756	14	380	7	21010	dck,rrm1,rrm2,dut,tyms,adk,shmt1
SIIvsSI	GO:0009265	1	Human	GO:BP	2'-deoxyribonucleotide biosynthetic process	8.36e-08	7.07756	14	380	7	21010	dck,rrm1,rrm2,dut,tyms,adk,shmt1
SIIvsSI	GO:0046385	1	Human	GO:BP	deoxyribose phosphate biosynthetic process	8.36e-08	7.07756	14	380	7	21010	dck,rrm1,rrm2,dut,tyms,adk,shmt1
SIIvsSI	GO:0030182	19	Human	GO:BP	neuron differentiation	8.68e-08	7.06164	1404	747	94	21010	aspm,prkg1,cxcr4,sox11,hsp90ab1,stmn1,dvl1,eif4e,dnmt3a,wee1,ank3,hmgb1,epha4,prmt1,pafah1b1,aurka,ect2,wasf1,rab8a,inpp5j,cacng7,dscam,bmp7,map2,ptprd,esrp1,psd,fgfr4,robo2,lhx9,ephb1,cdk5r1,jag2,ush2a,shh,obscn,nrn1,sez6,sox9,dlg5,epha5,rnd1,ext1,ptprs,hecw2,chrna3,etv1,gdnf,rp1,tanc2,hcn1,fshr,gata2,islr2,grin3a,bmp4,erbb4,slc6a4,nrp2,snap25,ephb3,ntng2,irx4,pax6,dkk1,hes5,dmd,cdh23,bhlhe23,fa…
SIIvsSI	GO:0007268	26	Human	GO:BP	chemical synaptic transmission	9.08e-08	7.04203	747	736	60	21010	bsn,nqo1,cdc20,prkaca,dvl1,eif4e,nmu,epha4,cacna1g,pafah1b1,grik4,rab8a,cacng7,grm5,ptprd,gabrp,ephb1,sez6,septin5,ext1,drd4,ptprs,slc18a2,chrna3,otof,gdnf,hcn1,fxr1,grin3a,apba2,cacng8,vgf,slc6a4,kcnk3,snap25,ntng2,dkk1,slc1a2,doc2a,syt7,syt10,nptx2,syt9,gria1,cacna1e,adcy1,kcnb1,bche,oxtr,lypd1,rasgrf1,slc6a1,chrna6,slc24a2,gria3,drd5,grm7,stx1a,pclo,grm3
SIIvsSI	GO:0098916	26	Human	GO:BP	anterograde trans-synaptic signaling	9.08e-08	7.04203	747	736	60	21010	bsn,nqo1,cdc20,prkaca,dvl1,eif4e,nmu,epha4,cacna1g,pafah1b1,grik4,rab8a,cacng7,grm5,ptprd,gabrp,ephb1,sez6,septin5,ext1,drd4,ptprs,slc18a2,chrna3,otof,gdnf,hcn1,fxr1,grin3a,apba2,cacng8,vgf,slc6a4,kcnk3,snap25,ntng2,dkk1,slc1a2,doc2a,syt7,syt10,nptx2,syt9,gria1,cacna1e,adcy1,kcnb1,bche,oxtr,lypd1,rasgrf1,slc6a1,chrna6,slc24a2,gria3,drd5,grm7,stx1a,pclo,grm3
SIIvsSI	GO:0005657	5	Human	GO:CC	replication fork	9.46e-08	7.0242	74	313	11	22090	pcna,uhrf1,pold3,rfc3,prpf19,smarca5,wdhd1,pold1,dnmt1,tipin,rfc4
SIIvsSI	GO:0042734	7	Human	GO:CC	presynaptic membrane	9.58e-08	7.01845	164	745	23	22090	epha4,grik4,ptprd,lrrc4b,ptprs,otof,hcn1,fxyd6,erbb4,slc6a4,snap25,ntng2,slc1a2,syt7,gria1,scn2a,kcna3,slc6a1,chrna6,stx1a,scn8a,grm3,kctd16
SIIvsSI	GO:0071824	1	Human	GO:BP	protein-DNA complex organization	1.05e-07	6.97912	885	387	44	21010	hmgb2,aurkb,eny2,cdk1,cdc45,nasp,uhrf1,ercc6l,cenpf,rad54l,mcm2,rbbp4,dnmt3a,hdgf,ruvbl2,hmgb1,npm3,prmt1,men1,sycp1,smarca5,rad54b,phf19,ruvbl1,dnmt1,cenpt,suv39h1,eed,pole3,ddx11,esr1,cenpn,dek,cbx3,chaf1a,npm1,scmh1,kdm1b,pcgf1,cenpe,rpl23,hpf1,kat7,rbm14
SIIvsSI	GO:0036094	2	Human	GO:MF	small molecule binding	1.11e-07	6.95335	2583	479	108	20139	gapdh,myh8,prkg1,casr,dck,kifc1,cxcr4,rrm1,dut,tufm,aurkb,nnt,ckb,kif2c,ryr2,kif11,cdk1,xylb,uhrf1,aldh18a1,plk1,hsp90ab1,ercc6l,prkaca,ran,lbr,rad54l,tubb,pmvk,kif23,nme3,tyms,mcm2,mcm7,mak,ube2i,bub1,wee1,hdgf,ruvbl2,smc2,spag1,ythdc2,cdc6,pif1,grk1,cps1,epha4,dhx15,prmt1,gars1,psmc4,smarca5,tat,msh5,smc4,scg5,rad54b,ruvbl1,nmrk1,pfkfb2,pold1,pask,recql4,ctps1,dnmt1,septin6,gpd1,ddx4,cit,dna2,d…
SIIvsSI	GO:0022616	1	Human	GO:BP	DNA strand elongation	1.21e-07	6.91554	37	313	9	21010	pcna,mcm7,pold3,ruvbl2,rfc3,ruvbl1,pole3,dna2,rfc4
SIIvsSI	GO:0099537	26	Human	GO:BP	trans-synaptic signaling	1.21e-07	6.91628	753	736	60	21010	bsn,nqo1,cdc20,prkaca,dvl1,eif4e,nmu,epha4,cacna1g,pafah1b1,grik4,rab8a,cacng7,grm5,ptprd,gabrp,ephb1,sez6,septin5,ext1,drd4,ptprs,slc18a2,chrna3,otof,gdnf,hcn1,fxr1,grin3a,apba2,cacng8,vgf,slc6a4,kcnk3,snap25,ntng2,dkk1,slc1a2,doc2a,syt7,syt10,nptx2,syt9,gria1,cacna1e,adcy1,kcnb1,bche,oxtr,lypd1,rasgrf1,slc6a1,chrna6,slc24a2,gria3,drd5,grm7,stx1a,pclo,grm3
SIIvsSI	GO:0034709	42	Human	GO:CC	methylosome	1.26e-07	6.90021	13	303	6	22090	snrpf,snrpe,clns1a,snrpg,prmt1,snrpd3
SIIvsSI	GO:0046605	1	Human	GO:BP	regulation of centrosome cycle	1.47e-07	6.8327	54	387	11	21010	ccnf,stil,gen1,mcph1,nup62,aurka,xpo1,npm1,plk4,cep76,rbm14
SIIvsSI	GO:0140657	2	Human	GO:MF	ATP-dependent activity	1.71e-07	6.76795	569	379	34	20139	myh8,kifc1,atp6v1h,kif2c,kif11,hsp90ab1,ercc6l,rad54l,kif23,mcm2,mcm7,rbbp4,ruvbl2,smc2,rfc3,ythdc2,pif1,dhx15,psmc4,smarca5,msh5,smc4,rad54b,ruvbl1,recql4,ddx4,dna2,ddx11,rfc4,mcm6,pms1,uba2,atad5,cenpe
SIIvsSI	GO:0000940	26	Human	GO:CC	outer kinetochore	1.98e-07	6.70288	19	375	7	22090	spc24,plk1,cenpf,nsl1,dsn1,ska1,nup133
SIIvsSI	GO:0045211	8	Human	GO:CC	postsynaptic membrane	1.98e-07	6.70288	274	745	30	22090	ank3,epha4,grik4,cacng7,grm5,gabrp,lrrc4b,ptprs,chrna3,hcn1,grin3a,fxyd6,cacng8,erbb4,slc6a4,nrp2,dmd,gria1,adcy1,kcnb1,kcna3,slc6a1,chrna6,cacna1c,gria3,hspa8,grm7,scn8a,grm3,kctd16
SIIvsSI	GO:0008608	1	Human	GO:BP	attachment of spindle microtubules to kinetochore	2.01e-07	6.6977	44	379	10	21010	aurkb,spc24,kif2c,racgap1,knl1,sgol1,bub3,ect2,nek2,cenpe
SIIvsSI	GO:0045132	1	Human	GO:BP	meiotic chromosome segregation	2.01e-07	6.6977	88	301	12	21010	aspm,fbxo5,ncaph,plk1,ncaph2,smc2,sgol1,sycp1,msh5,smc4,fancd2,aurka
SIIvsSI	GO:0005876	8	Human	GO:CC	spindle microtubule	2.13e-07	6.67154	83	379	12	22090	zw10,prc1,aurkb,kif11,cdk1,plk1,pafah1b1,ska1,aurka,haus2,polb,cenpe
SIIvsSI	GO:0031261	61	Human	GO:CC	DNA replication preinitiation complex	2.13e-07	6.67154	13	334	6	22090	cdc45,mcm2,mcm7,gins3,orc3,mcm6
SIIvsSI	GO:0005216	14	Human	GO:MF	monoatomic ion channel activity	2.22e-07	6.65321	444	726	43	20139	ryr2,best1,cacna1g,kcna4,oca2,grik4,cacng7,slc24a5,cacna2d2,gabrp,trpc1,cacna1h,kcnh7,cnga3,chrna3,hcn1,grin3a,kcnn3,cacng8,slc6a4,kcnk3,snap25,trpc7,cacna1f,hcn2,kcng2,cacna1d,kcns2,gria1,cacna1e,kcnk2,kcnb1,scn2a,kcna3,anxa2,trpm3,chrna6,slc24a2,cacna1c,ryr1,atp8,gria3,scn8a
SIIvsSI	GO:0007610	20	Human	GO:BP	behavior	2.31e-07	6.63605	652	739	54	21010	casr,gatm,dvl1,eif4e,nmu,slc16a1,astn1,fen1,epha4,pafah1b1,grm5,dscam,gpr157,dpp4,sez6,septin5,ext1,drd4,slc18a2,chrna3,etv1,gdnf,hcn1,fshr,fxr1,apba2,mc1r,slc6a4,grp,snap25,pax6,dkk1,slc1a2,dmd,celsr1,cdh23,galr2,nptx2,eps8,gria1,adcy1,kcnk2,scn2a,bche,oxtr,lypd1,rasgrf1,slc6a1,slc24a2,ankh,drd5,meis2,lhx8,27
SIIvsSI	GO:0032559	2	Human	GO:MF	adenyl ribonucleotide binding	2.33e-07	6.63182	1556	369	62	20139	myh8,prkg1,dck,kifc1,rrm1,aurkb,ckb,kif2c,kif11,cdk1,xylb,aldh18a1,plk1,hsp90ab1,ercc6l,prkaca,rad54l,pmvk,kif23,nme3,mcm2,mcm7,mak,ube2i,bub1,wee1,ruvbl2,smc2,ythdc2,cdc6,pif1,grk1,cps1,epha4,dhx15,gars1,psmc4,smarca5,msh5,smc4,rad54b,ruvbl1,nmrk1,pfkfb2,pask,recql4,ctps1,ddx4,cit,dna2,ddx11,aurka,rfc4,nek2,mcm6,pms1,ube2s,uba2,plk4,adk,ckm,atad5
SIIvsSI	GO:0006412	51	Human	GO:BP	translation	2.4e-07	6.61994	760	397	40	21010	gapdh,rpl18a,larp6,rpl39,mrpl22,rps8,rpl7a,tufm,rpl12,eef1g,rpl13a,rpl3,rps15,rpl27a,rpl14,rpl4,eif4e,tyms,pa2g4,rpl13,rpl34,rpl37,epha4,prmt1,gars1,pask,slbp,rps29,rpl18,rps11,rpl8,rpl15,npm1,coa3,eloa,rps12,shmt1,rpl23,grm5,tnip1
SIIvsSI	GO:0006338	1	Human	GO:BP	chromatin remodeling	2.46e-07	6.60976	655	387	36	21010	hmgb2,aurkb,cdk1,nasp,uhrf1,ercc6l,rad54l,mcm2,rbbp4,dnmt3a,hdgf,ruvbl2,hmgb1,npm3,prmt1,men1,smarca5,rad54b,phf19,ruvbl1,dnmt1,suv39h1,eed,pole3,esr1,cenpn,dek,cbx3,chaf1a,npm1,scmh1,kdm1b,pcgf1,hpf1,kat7,rbm14
SIIvsSI	GO:0006518	48	Human	GO:BP	peptide metabolic process	2.54e-07	6.59446	912	458	49	21010	gapdh,rpl18a,larp6,rpl39,mrpl22,rps8,rpl7a,tufm,rpl12,eef1g,spcs2,rpl13a,rpl3,rps15,rpl27a,rpl14,rpl4,eif4e,tyms,pa2g4,rpl13,rpl34,rpl37,epha4,prmt1,gars1,scg5,pask,slbp,rps29,rpl18,rps11,rpl8,rpl15,npm1,ctsh,coa3,eloa,rps12,shmt1,rpl23,grm5,tnip1,cpz,itga2,pcsk6,eef2,dpp4,foxo3
SIIvsSI	GO:0051234	6	Human	GO:BP	establishment of localization	2.55e-07	6.59274	4905	751	243	21010	uso1,gas8,prkg1,bsn,zw10,mesd,pgbd1,casr,plcz1,kifc1,cxcr4,atp6v1h,rpgr,myb,nostrin,sox11,aurkb,nnt,ly75,spc24,eny2,kif2c,pmaip1,ryr2,ndufa4,spcs2,cdk1,hpn,nasp,rps15,plk1,kpna2,tfrc,zwint,rer1,cenpf,prkaca,ran,tubb,ipo4,dvl1,nup205,slc16a1,racgap1,cdh17,mak,ube2i,clns1a,best1,ruvbl2,gp2,nup58,ank3,hmgb1,slc22a13,knl1,mcph1,ap2s1,cacna1g,sgol1,bub3,scg5,ipo9,kcna4,ppp6c,pfkfb2,pask,pafah1b1,slbp,…
SIIvsSI	GO:0034708	4	Human	GO:CC	methyltransferase complex	2.62e-07	6.58157	105	303	12	22090	snrpf,snrpe,rbbp4,clns1a,ruvbl2,snrpg,prmt1,men1,phf19,ruvbl1,eed,snrpd3
SIIvsSI	GO:0016310	1	Human	GO:BP	phosphorylation	2.69e-07	6.56992	1735	748	108	21010	socs4,prkg1,mllt1,dck,aurkb,nnt,skp2,ckb,cdk1,xylb,ccnf,iqgap3,aldh18a1,plk1,hsp90ab1,znf16,tfrc,cdc25b,clspn,prkaca,dvl1,pmvk,nme3,cox11,mcm7,mak,bub1,ptges3,camk2n2,wee1,cdc6,grk1,tigar,epha4,mcph1,men1,nmrk1,pfkfb2,pask,nup62,bora,tpx2,cit,aurka,chp1,ect2,ipo5,nek2,npm1,hexim1,plk4,adk,ckm,inpp5j,cenpe,grm5,dscam,acvr2b,bmp7,c5ar1,uckl1,pdgfa,fgfr4,gucy2f,ephb1,cdk5r1,pdgfra,obscn,npr1,plec,so…
SIIvsSI	GO:0051303	1	Human	GO:BP	establishment of chromosome localization	2.95e-07	6.53036	106	379	14	21010	zw10,kifc1,aurkb,spc24,kif2c,cenpf,racgap1,knl1,sgol1,bub3,nup62,ect2,nek2,cenpe
SIIvsSI	GO:1901564	1	Human	GO:BP	organonitrogen compound metabolic process	3.08e-07	6.51088	6362	500	211	21010	gapdh,rpl18a,klhl10,myh8,larp6,rpl39,socs4,prkg1,mesd,fbxo5,mllt1,dck,mrpl22,rps8,rrm1,hmgcll1,rpl7a,fbxo39,rpgr,neu1,dut,mefv,tufm,aurkb,esco2,nnt,rpl12,nqo1,skp2,ckb,eny2,cdc20,pmaip1,ndufs1,eef1g,cdca3,spcs2,rpl13a,gatm,ubc,cdk1,rpl3,hpn,cuzd1,ccnf,rps15,uhrf1,rnf43,iqgap3,aldh18a1,plk1,rpl27a,hsp90ab1,tfrc,trim50,cdc25b,clspn,prkaca,rpl14,ran,ppp4r3b,pidd1,crem,dtl,ddost,dvl1,rpl4,pmvk,eif4e,…
SIIvsSI	GO:0099572	7	Human	GO:CC	postsynaptic specialization	3.64e-07	6.43896	352	736	34	22090	bsn,rpl12,rpl14,dvl1,epha4,aurka,grik4,rpl8,rab8a,cacng7,grm5,psd,cdk5r1,dlg5,lrrc4b,ptprs,drp2,chrna3,fxr1,grin3a,cacng8,erbb4,dmd,synpo,eps8,gria1,adcy1,kcnb1,cacna1c,gria3,hspa8,scn8a,pclo,grm3
SIIvsSI	GO:0050839	9	Human	GO:MF	cell adhesion molecule binding	3.7e-07	6.43133	559	721	49	20139	uso1,casr,nop56,rpl7a,anln,cip2a,eef1g,hsp90ab1,rpl14,ran,cdh17,rpl34,ank3,hmgb1,ruvbl1,arhgap18,rangap1,rpl15,dscam,ptprd,itga2,esm1,cgn,cdk5r1,eef2,obscn,nherf2,plec,edil3,cnga3,dst,vasn,tspan4,slc6a4,dchs1,itgal,rdx,dmd,cdh23,macf1,tjp1,ehd4,anxa2,dscaml1,lasp1,cdh22,bcam,hspa8,gpnmb
SIIvsSI	GO:0060425	19	Human	GO:BP	lung morphogenesis	3.76e-07	6.42434	53	677	13	21010	sox11,rpl13a,ctsh,shh,sox9,dlg5,ext1,bmp4,spry1,celsr1,tbx2,nodal,tgfbr2
SIIvsSI	GO:0061640	1	Human	GO:BP	cytoskeleton-dependent cytokinesis	4.02e-07	6.39597	119	470	16	21010	anln,aurkb,iqgap3,plk1,stmn1,kif23,racgap1,ckap2,ank3,nup62,septin6,cit,ect2,cep55,plec,septin5
SIIvsSI	GO:0008092	9	Human	GO:MF	cytoskeletal protein binding	4.19e-07	6.37745	998	689	70	20139	gapdh,gas8,myh8,larp6,kifc1,cxcr4,mefv,rcan3,anln,prc1,marcksl1,spc24,kif2c,kif11,b9d2,gtse1,iqgap3,plk1,hsp90ab1,cenpf,stmn1,kif23,pacrg,racgap1,hdgf,ank3,spag8,pafah1b1,ska1,chp1,polb,wasf1,rab8a,cenpe,map2,kif3c,cgn,cdk5r1,ush2a,obscn,plec,myrip,dlg5,cnga3,dst,sptb,rp1,rab39b,krt2,slc6a4,snap25,myo10,rdx,svil,xirp2,dmd,synpo,myh7,macf1,cacna1d,mtus2,syne3,eps8,gria1,myh6,anxa2,tnnt2,lasp1,sntg…
SIIvsSI	GO:0009790	1	Human	GO:BP	embryo development	4.73e-07	6.32547	1120	750	78	21010	rrm2,tmie,sox11,ryr2,cdk1,ncapg2,hpn,nasp,stil,e2f7,prkaca,slc25a34,dvl1,racgap1,rpl13,ruvbl2,prmt1,psmc4,ruvbl1,pafah1b1,apob,e2f8,nek2,polb,dnajb6,plk4,rtf1,nup133,acvr2b,bmp7,pdgfa,itga2,pcsk6,smad3,cdk5r1,jag2,shh,pdgfra,sox9,dad1,tbx3,upf3a,ext1,gata4,gdnf,pthr1,tanc2,gata2,bmp4,apba2,plpp4,erbb4,nrp2,dchs1,pax6,dkk1,hes5,celsr1,cdh23,tjp1,tbx2,myf6,myh6,whrn,mafb,nkx3-2,six3,dscaml1,nodal,a…
SIIvsSI	GO:0014069	7	Human	GO:CC	postsynaptic density	5.05e-07	6.29642	323	736	32	22090	bsn,rpl12,rpl14,dvl1,epha4,aurka,grik4,rpl8,rab8a,cacng7,grm5,psd,cdk5r1,dlg5,lrrc4b,ptprs,drp2,chrna3,fxr1,grin3a,cacng8,erbb4,dmd,synpo,eps8,gria1,adcy1,cacna1c,gria3,scn8a,pclo,grm3
SIIvsSI	GO:0000086	1	Human	GO:BP	G2/M transition of mitotic cell cycle	5.57e-07	6.2544	138	209	12	21010	fbxo5,rrm1,aurkb,skp2,cdk1,plk1,cdc25b,clspn,cenpf,dtl,wee1,cdc6
SIIvsSI	GO:0007420	2	Human	GO:BP	brain development	5.73e-07	6.242	744	741	58	21010	gas8,aspm,prkg1,cxcr4,rrm1,ckb,cenpf,stil,ran,rbbp4,tacc3,mcph1,fancd2,pafah1b1,bmp7,ezh1,robo2,ephb1,cdk5r1,shh,cox1,sez6,dlg5,epha5,tbx3,ext1,ptprs,gata2,fxr1,bmp4,erbb4,slc6a4,nrp2,slc2a1,ephb3,pax6,dkk1,hes5,slc1a2,dmd,avpr2,gria1,whrn,mafb,scn2a,six3,oxtr,kcna3,dscaml1,foxj1,nodal,tgfbr2,pax2,top2b,smad1,meis2,lhx8,bmp2
SIIvsSI	GO:0006793	1	Human	GO:BP	phosphorus metabolic process	5.99e-07	6.22242	2719	721	146	21010	myh8,socs4,prkg1,mllt1,dck,rrm1,rrm2,dut,aurkb,nnt,nqo1,skp2,ckb,ndufs1,cdk1,xylb,ccnf,iqgap3,aldh18a1,plk1,hsp90ab1,znf16,tfrc,cdc25b,clspn,prkaca,ran,ppp4r3b,dvl1,pmvk,nme3,tyms,cox11,mcm7,mak,bub1,ptges3,camk2n2,wee1,cdc6,grk1,tigar,cps1,epha4,slc22a13,mcph1,men1,gars1,ppp6c,nmrk1,pfkfb2,pask,ctps1,pafah1b1,nup62,tpi1,bora,tpx2,gpd1,cit,aurka,chp1,ect2,ipo5,nek2,npm1,hexim1,plk4,adk,ckm,inpp5j…
SIIvsSI	GO:0006270	1	Human	GO:BP	DNA replication initiation	6.28e-07	6.20185	37	383	9	21010	cdc45,orc6,mcm2,mcm7,cdc6,gins3,orc3,mcm6,kat7
SIIvsSI	GO:0043043	51	Human	GO:BP	peptide biosynthetic process	6.28e-07	6.20185	789	397	40	21010	gapdh,rpl18a,larp6,rpl39,mrpl22,rps8,rpl7a,tufm,rpl12,eef1g,rpl13a,rpl3,rps15,rpl27a,rpl14,rpl4,eif4e,tyms,pa2g4,rpl13,rpl34,rpl37,epha4,prmt1,gars1,pask,slbp,rps29,rpl18,rps11,rpl8,rpl15,npm1,coa3,eloa,rps12,shmt1,rpl23,grm5,tnip1
SIIvsSI	GO:0044093	1	Human	GO:BP	positive regulation of molecular function	6.49e-07	6.18787	1500	741	95	21010	larp6,prkg1,casr,hmgb2,mefv,aurkb,pcna,cdc20,pmaip1,ryr2,ndufa4,uhrf1,plk1,hsp90ab1,znf16,tfrc,cdc25b,clspn,ran,pidd1,stmn1,ube2i,ptges3,net1,rfc3,cdc6,tigar,gins3,ank3,hmgb1,epha4,rtkn2,spag8,pfkfb2,bora,tpx2,ddx11,chp1,ect2,rfc4,esr1,nhej1,nek2,rangap1,npm1,ube2s,ctsh,cenpe,grm5,c5ar1,npr3,pdgfa,itga2,fgfr4,smad3,cdk5r1,shh,ccl25,pdgfra,epha5,drd4,chrna3,gdnf,bmp4,sting1,erbb4,kcnk3,pax6,dkk1,d…
SIIvsSI	GO:2000026	10	Human	GO:BP	regulation of multicellular organismal development	6.57e-07	6.18249	1396	751	91	21010	aspm,fbxo5,cxcr4,hmgb2,e2f2,myb,sox11,cdk1,znf16,racgap1,ruvbl2,hmgb1,epha4,prmt1,purb,ruvbl1,fancd2,pafah1b1,pap,ctsh,grm5,dscam,acvr2b,bmp7,map2,ptprd,c5ar1,esrp1,robo2,ephb1,smad3,shh,npr1,foxo3,sox9,sash3,dlg5,tbx3,lrrc4b,ptprs,gata4,gdnf,klf13,fshr,rassf10,gata2,islr2,glg1,fxr1,bmp4,erbb4,spry1,kl,ephb3,pax6,dkk1,hes5,nell1,fanca,hspb1,macf1,tjp1,tbx2,pard3,nlrp3,kcnk2,myh6,mafb,nkx3-2,cdkn2…
SIIvsSI	GO:0016604	2	Human	GO:CC	nuclear body	6.59e-07	6.18087	888	344	37	22090	cenpb,sf3b2,exo1,snapc5,pcna,ncapg2,zwint,u2af1,prpf8,e2f7,prkaca,ppp4r3b,ube2i,nop10,nsl1,gcna,ppih,knl1,dhx15,prpf19,orc3,smc4,dsn1,fancd2,cenpt,zmym2,arhgap18,gar1,snrpd3,nudt21,ect2,sfrs2,pole2,xpo1,psmb7,npm1,phax
SIIvsSI	GO:0043168	2	Human	GO:MF	anion binding	6.74e-07	6.17157	2446	479	101	20139	myh8,prkg1,casr,plcz1,dck,kifc1,rrm1,tufm,aurkb,ckb,kif2c,ryr2,kif11,cdk1,xylb,aldh18a1,plk1,hsp90ab1,ercc6l,prkaca,ran,lbr,rad54l,tubb,pmvk,kif23,nme3,racgap1,tyms,mcm2,mcm7,mak,ube2i,bub1,wee1,ruvbl2,smc2,spag1,ythdc2,cdc6,pif1,grk1,cps1,epha4,dhx15,gars1,psmc4,smarca5,tat,msh5,smc4,scg5,rad54b,ruvbl1,nmrk1,pfkfb2,pask,recql4,ctps1,septin6,ddx4,cit,dna2,ddx11,aurka,fabp7,rfc4,nek2,mcm6,pms1,ube…
SIIvsSI	GO:0050000	1	Human	GO:BP	chromosome localization	7.16e-07	6.14504	114	379	14	21010	zw10,kifc1,aurkb,spc24,kif2c,cenpf,racgap1,knl1,sgol1,bub3,nup62,ect2,nek2,cenpe
SIIvsSI	GO:0048523	1	Human	GO:BP	negative regulation of cellular process	7.7e-07	6.11359	5511	730	258	21010	gapdh,gas8,aspm,socs4,prkg1,zw10,fbxo5,mllt1,hmgb2,mefv,myb,nostrin,sox11,aurkb,nnt,nqo1,spc24,pcna,eny2,cdc20,ryr2,rpl13a,cdk1,cdc45,hpn,ccnf,anxa5,uhrf1,rnf43,gtse1,iqgap3,plk1,hsp90ab1,znf16,tfrc,akr1b1,zwint,clspn,cenpf,stil,e2f7,prkaca,ran,pidd1,xaf1,crem,dtl,stmn1,dvl1,eif4e,tyms,pa2g4,ckap2,mcm2,gen1,cox11,mak,rbbp4,ube2i,bub1,dnmt3a,camk2n2,wee1,hdgf,ruvbl2,jund,ythdc2,cdc6,pif1,tigar,ank…
SIIvsSI	GO:0051302	1	Human	GO:BP	regulation of cell division	7.76e-07	6.1103	184	316	16	21010	aspm,prc1,aurkb,plk1,znf16,cdc25b,e2f7,kif23,racgap1,hdgf,cdc6,nup62,cit,aurka,ect2,e2f8
SIIvsSI	GO:0007417	5	Human	GO:BP	central nervous system development	8.58e-07	6.06635	1035	751	73	21010	gas8,aspm,prkg1,cxcr4,rrm1,sox11,ckb,marcksl1,hsp90ab1,cenpf,stil,ran,rbbp4,tacc3,epha4,mcph1,fancd2,pafah1b1,eed,nhej1,bmp7,map2,c5ar1,ezh1,robo2,shc3,ephb1,cdk5r1,shh,cox1,sez6,sox9,dlg5,epha5,tbx3,ext1,ptprs,drp2,gdnf,gata2,fxr1,bmp4,erbb4,slc6a4,nrp2,slc2a1,ephb3,pax6,dkk1,hes5,slc1a2,dmd,celsr1,avpr2,gria1,whrn,mafb,scn2a,six3,oxtr,kcna3,dscaml1,foxj1,nodal,tgfbr2,clcf1,pax2,top2b,smad1,meis…
SIIvsSI	GO:0005689	42	Human	GO:CC	U12-type spliceosomal complex	8.77e-07	6.05721	28	303	7	22090	sf3b2,snrpf,zmat5,snrpe,snrpg,dhx15,snrpd3
SIIvsSI	GO:0098796	2	Human	GO:CC	membrane protein complex	8.77e-07	6.05721	1357	741	83	22090	socs4,sgcg,atp6v1h,ndufs1,ryr2,ndufa4,spcs2,tfrc,prkaca,ddost,cdh17,best1,hmgb1,ap2s1,cacna1g,kcna4,emc3,grik4,cox5a,arl6,cacng7,cacna2d2,gja3,acvr2b,gabrp,itga2,micu3,mfn1,cox1,trpc1,vamp1,dad1,cacna1h,cltc,cnga3,chrna3,hcn1,cyb,grin3a,pik3r3,cacng8,slc25a6,sting1,tspan33,dchs1,itgal,snap25,trpc7,cacna1f,hcn2,kcng2,slc1a2,dmd,cdh23,cacna1d,ndufc1,syne3,eps8,kcns2,gria1,cacna1e,calcrl,kcnk2,kcnb1…
SIIvsSI	GO:0006325	1	Human	GO:BP	chromatin organization	8.78e-07	6.05658	788	387	39	21010	hmgb2,aurkb,eny2,cdk1,nasp,uhrf1,ercc6l,rad54l,mcm2,rbbp4,dnmt3a,hdgf,ruvbl2,hmgb1,npm3,prmt1,men1,sycp1,smarca5,rad54b,phf19,ruvbl1,dnmt1,suv39h1,eed,pole3,ddx11,esr1,cenpn,dek,cbx3,chaf1a,npm1,scmh1,kdm1b,pcgf1,hpf1,kat7,rbm14
SIIvsSI	GO:0060322	2	Human	GO:BP	head development	8.92e-07	6.04969	793	741	60	21010	gas8,aspm,prkg1,cxcr4,rrm1,ckb,cenpf,stil,ran,rbbp4,tacc3,mcph1,fancd2,pafah1b1,bmp7,ezh1,robo2,ephb1,cdk5r1,shh,pdgfra,cox1,sez6,sox9,dlg5,epha5,tbx3,ext1,ptprs,gata2,fxr1,bmp4,erbb4,slc6a4,nrp2,slc2a1,ephb3,pax6,dkk1,hes5,slc1a2,dmd,avpr2,gria1,whrn,mafb,scn2a,six3,oxtr,kcna3,dscaml1,foxj1,nodal,tgfbr2,pax2,top2b,smad1,meis2,lhx8,bmp2
SIIvsSI	GO:0033260	1	Human	GO:BP	nuclear DNA replication	9.08e-07	6.04201	40	369	9	21010	pcna,cdc45,mcm2,fen1,gins3,tipin,dna2,mcm6,atad5
SIIvsSI	GO:0072359	20	Human	GO:BP	circulatory system development	9.08e-07	6.04201	1119	750	77	21010	prkg1,cxcr4,sgcg,e2f2,sox11,pcna,ryr2,cdk1,stil,e2f7,dvl1,prmt1,cacna1g,dnmt1,apob,e2f8,hexim1,ctsh,acvr2b,bmp7,c5ar1,npr3,pdgfa,efemp2,robo2,esm1,ephb1,smad3,shh,pdgfra,mcam,npr1,plec,sox9,tbx3,ext1,msc,gata4,gata2,cspg4,bmp4,pik3r3,erbb4,spry1,nrp2,dchs1,ahr,ephb3,xirp2,irx4,pax6,dkk1,myh7,hspb1,tjp1,tbx2,calcrl,kcnk2,myh6,id1,oxtr,anxa2,tnnt2,foxj1,nodal,adm,tgfbr2,cd40,cacna1c,ryr1,rin2,smad1…
SIIvsSI	GO:0034704	1	Human	GO:CC	calcium channel complex	9.58e-07	6.01881	84	726	15	22090	ryr2,prkaca,cacna1g,cacng7,cacna2d2,micu3,cacna1h,cacng8,cacna1f,cacna1d,cacna1e,scn2a,cacna1c,ryr1,scn8a
SIIvsSI	GO:0006796	1	Human	GO:BP	phosphate-containing compound metabolic process	9.61e-07	6.01734	2694	721	144	21010	myh8,socs4,prkg1,mllt1,dck,rrm1,rrm2,dut,aurkb,nnt,nqo1,skp2,ckb,ndufs1,cdk1,xylb,ccnf,iqgap3,aldh18a1,plk1,hsp90ab1,znf16,tfrc,cdc25b,clspn,prkaca,ran,ppp4r3b,dvl1,pmvk,nme3,tyms,cox11,mcm7,mak,bub1,ptges3,camk2n2,wee1,cdc6,grk1,tigar,cps1,epha4,slc22a13,mcph1,men1,gars1,ppp6c,nmrk1,pfkfb2,pask,ctps1,pafah1b1,nup62,tpi1,bora,tpx2,gpd1,cit,aurka,chp1,ect2,ipo5,nek2,npm1,hexim1,plk4,adk,ckm,inpp5j…
SIIvsSI	GO:0034220	25	Human	GO:BP	monoatomic ion transmembrane transport	9.61e-07	6.01734	1054	726	72	21010	prkg1,casr,atp6v1h,nnt,ryr2,ndufa4,hpn,prkaca,slc16a1,best1,ank3,cacna1g,kcna4,oca2,chp1,grik4,cox5a,cacng7,grm5,slc24a5,cacna2d2,slc2a9,gabrp,micu3,cox1,trpc1,sfxn5,cacna1h,kcnh7,cnga3,drd4,slc18a2,hecw2,chrna3,hcn1,cyb,grin3a,kcnn3,fxyd6,cacng8,slc6a4,kcnk3,grp,snap25,trpc7,cacna1f,hcn2,kcng2,slc1a2,dmd,cacna1d,galr2,kcns2,gria1,cacna1e,kcnk2,nos1ap,kcnb1,scn2a,kcna3,anxa2,lasp1,trpm3,slc6a1,ch…
SIIvsSI	GO:0006811	25	Human	GO:BP	monoatomic ion transport	1.01e-06	5.99495	1287	726	83	21010	prkg1,casr,plcz1,cxcr4,atp6v1h,nnt,ryr2,ndufa4,hpn,tfrc,prkaca,slc16a1,racgap1,clns1a,best1,ank3,cacna1g,kcna4,oca2,chp1,grik4,cox5a,efhb,cacng7,grm5,slc24a5,cacna2d2,slc2a9,gabrp,micu3,cox1,trpc1,sfxn5,cacna1h,kcnh7,cltc,cnga3,flvcr2,drd4,slc18a2,hecw2,chrna3,hcn1,cyb,grin3a,kcnn3,plpp4,fxyd6,cacng8,slc6a4,kcnk3,grp,snap25,trpc7,cacna1f,hcn2,kcng2,slc1a2,dmd,cdh23,cacna1d,galr2,kcns2,gria1,cacna…
SIIvsSI	GO:0010389	1	Human	GO:BP	regulation of G2/M transition of mitotic cell cycle	1.02e-06	5.99041	101	142	9	21010	fbxo5,rrm1,aurkb,cdk1,plk1,cdc25b,clspn,cenpf,dtl
SIIvsSI	GO:0005262	14	Human	GO:MF	calcium channel activity	1.06e-06	5.97591	126	726	20	20139	ryr2,cacna1g,cacng7,slc24a5,cacna2d2,trpc1,cacna1h,grin3a,cacng8,trpc7,cacna1f,cacna1d,cacna1e,scn2a,anxa2,trpm3,slc24a2,cacna1c,ryr1,scn8a
SIIvsSI	GO:0042383	6	Human	GO:CC	sarcolemma	1.12e-06	5.95062	137	719	19	22090	prkg1,sgcg,ryr2,ank3,cacng7,obscn,plec,cacng8,slc2a1,rdx,dmd,cacna1d,nos1ap,kcnb1,scn2a,anxa2,cacna1c,ryr1,stac
SIIvsSI	GO:0034330	6	Human	GO:BP	cell junction organization	1.13e-06	5.94648	755	709	56	21010	bsn,mesd,cdc20,rer1,prkaca,tubb,dvl1,cdh17,ank3,epha4,pafah1b1,ect2,wasf1,grm5,dscam,ptprd,c5ar1,itga2,robo2,ephb1,smad3,cdk5r1,plec,sez6,dlg5,ext1,lrrc4b,ptprs,drp2,dst,gdnf,sptb,tanc2,rab39b,erbb4,nrp2,snap25,rdx,ephb3,xirp2,ntng2,dkk1,synpo,c1ql2,macf1,tjp1,c1ql3,pard3,gria1,nos1ap,whrn,oxtr,slc6a1,cdh22,bmp6,hspa8
SIIvsSI	GO:0003697	2	Human	GO:MF	single-stranded DNA binding	1.15e-06	5.94081	120	356	14	20139	hmgb2,cdc45,rad54l,mcm2,mcm7,smc2,hmgb1,rad51ap1,purb,smc4,recql4,ddx11,mcm6,rtf1
SIIvsSI	GO:0051094	6	Human	GO:BP	positive regulation of developmental process	1.15e-06	5.93943	1310	751	86	21010	aspm,fbxo5,cxcr4,hmgb2,myb,sox11,cdc20,cdk1,iqgap3,hsp90ab1,znf16,tfrc,dvl1,pa2g4,rbbp4,jund,hmgb1,epha4,prmt1,pafah1b1,apob,aurka,nudt21,ect2,ctsh,atad5,cacng7,grm5,dscam,acvr2b,bmp7,ptprd,c5ar1,efemp2,robo2,ephb1,adamts20,smad3,shh,foxo3,sox9,sash3,dlg5,lrrc4b,gata4,gdnf,rassf10,gata2,islr2,krt2,bmp4,erbb4,spry1,kl,ephb3,pax6,dkk1,dmd,nell1,hspb1,macf1,tjp1,tbx2,hgf,myf6,nlrp3,oxtr,adra2c,foxj1…
SIIvsSI	GO:0031175	19	Human	GO:BP	neuron projection development	1.18e-06	5.9282	990	747	70	21010	prkg1,cxcr4,hsp90ab1,stmn1,dvl1,wee1,ank3,hmgb1,epha4,prmt1,pafah1b1,aurka,wasf1,rab8a,inpp5j,cacng7,dscam,bmp7,map2,ptprd,psd,fgfr4,robo2,lhx9,ephb1,cdk5r1,shh,obscn,nrn1,sez6,dlg5,epha5,ext1,ptprs,hecw2,chrna3,etv1,gdnf,tanc2,fshr,islr2,grin3a,nrp2,snap25,ephb3,ntng2,pax6,dkk1,hes5,dmd,cdh23,bhlhe23,fat3,macf1,galr2,pard3,adcy1,whrn,dscaml1,rasgrf1,adm,pla2g3,nyap1,pax2,top2b,epha6,grm7,nyap2,2…
SIIvsSI	GO:0051049	20	Human	GO:BP	regulation of transport	1.18e-06	5.9282	1762	741	106	21010	prkg1,bsn,casr,cxcr4,myb,sox11,eny2,ryr2,ndufa4,cdk1,prkaca,ran,dvl1,slc16a1,best1,nup58,ank3,hmgb1,ap2s1,cacna1g,scg5,kcna4,pfkfb2,pask,chp1,ect2,ipo5,xpo1,rangap1,vsnl1,efhb,rab8a,cacng7,grm5,cacna2d2,klf15,map2,itga2,smad3,cdk5r1,shh,npr1,trpc1,myrip,septin5,epha5,cacna1h,kcnh7,drd4,sstr5,hecw2,chrna3,otof,gdnf,gas1,hcn1,gata2,bmp4,plpp4,fxyd6,cacng8,slc25a6,slc6a4,kcnk3,grp,snap25,rdx,cacna1f…
SIIvsSI	GO:0019900	10	Human	GO:MF	kinase binding	1.25e-06	5.90193	766	653	55	20139	prkg1,casr,fbxo5,prc1,aurkb,pcna,ryr2,kif11,plk1,hsp90ab1,tfrc,cdc25b,prkaca,dvl1,racgap1,camk2n2,cdc6,epha4,prmt1,sgol1,pfkfb2,bora,tpx2,cit,aurka,chp1,esr1,npm1,rab8a,grm5,dscam,tnip1,dact2,dact3,mycn,shc3,smad3,cdk5r1,eef2,sh2b2,foxo3,sox9,cltc,gata4,gdnf,cspg4,sting1,slc2a1,pax6,inka2,hspb1,gria1,map3k12,myh6,cdkn2a
SIIvsSI	GO:0030055	7	Human	GO:CC	cell-substrate junction	1.28e-06	5.89384	431	604	33	22090	rps8,rpl7a,rpl12,rpl13a,rpl3,rps15,anxa5,rpl4,kif23,rps29,rpl18,chp1,rps11,rpl8,npm1,wasf1,rpl23,itga2,dpp4,nherf2,mcam,plec,cltc,dst,tspan4,cspg4,spry4,slc6a4,rdx,svil,xirp2,dmd,hspb1
SIIvsSI	GO:0045296	9	Human	GO:MF	cadherin binding	1.32e-06	5.87829	335	709	34	20139	uso1,nop56,rpl7a,anln,cip2a,eef1g,hsp90ab1,rpl14,ran,cdh17,rpl34,ank3,ruvbl1,arhgap18,rangap1,rpl15,cgn,cdk5r1,eef2,obscn,nherf2,plec,cnga3,vasn,dchs1,rdx,cdh23,macf1,tjp1,ehd4,anxa2,lasp1,cdh22,hspa8
SIIvsSI	GO:0016462	2	Human	GO:MF	pyrophosphatase activity	1.47e-06	5.83151	767	486	45	20139	myh8,kifc1,atp6v1h,dut,tufm,kif2c,hsp90ab1,ercc6l,ran,rad54l,tubb,kif23,mcm2,mcm7,ruvbl2,smc2,ythdc2,pif1,dhx15,gars1,psmc4,smarca5,smc4,ruvbl1,recql4,septin6,ddx4,dna2,ddx11,rfc4,mcm6,pms1,arl6,atad5,rab8a,rab34,kif3c,rasd1,prune2,rab32,eef2,mfn1,septin5,rnd1,rab38
SIIvsSI	GO:0016817	2	Human	GO:MF	hydrolase activity, acting on acid anhydrides	1.47e-06	5.83151	768	486	45	20139	myh8,kifc1,atp6v1h,dut,tufm,kif2c,hsp90ab1,ercc6l,ran,rad54l,tubb,kif23,mcm2,mcm7,ruvbl2,smc2,ythdc2,pif1,dhx15,gars1,psmc4,smarca5,smc4,ruvbl1,recql4,septin6,ddx4,dna2,ddx11,rfc4,mcm6,pms1,arl6,atad5,rab8a,rab34,kif3c,rasd1,prune2,rab32,eef2,mfn1,septin5,rnd1,rab38
SIIvsSI	GO:0016818	2	Human	GO:MF	hydrolase activity, acting on acid anhydrides, in phosphorus-containing anhydrides	1.47e-06	5.83151	768	486	45	20139	myh8,kifc1,atp6v1h,dut,tufm,kif2c,hsp90ab1,ercc6l,ran,rad54l,tubb,kif23,mcm2,mcm7,ruvbl2,smc2,ythdc2,pif1,dhx15,gars1,psmc4,smarca5,smc4,ruvbl1,recql4,septin6,ddx4,dna2,ddx11,rfc4,mcm6,pms1,arl6,atad5,rab8a,rab34,kif3c,rasd1,prune2,rab32,eef2,mfn1,septin5,rnd1,rab38
SIIvsSI	GO:0030030	19	Human	GO:BP	cell projection organization	1.48e-06	5.83048	1581	747	98	21010	gas8,prkg1,tekt2,cxcr4,rpgr,rsph9,anln,rttn,b9d2,hsp90ab1,tekt1,stmn1,dvl1,mak,wee1,spag1,ank3,hmgb1,mphosph9,epha4,prmt1,cep20,pafah1b1,septin6,aurka,wasf1,arl6,plk4,ttc12,eno4,rab8a,inpp5j,cacng7,dscam,bmp7,map2,ptprd,psd,rab34,pdgfa,itga2,fgfr4,robo2,lhx9,ephb1,cdk5r1,shh,obscn,nrn1,sez6,dlg5,epha5,ext1,ptprs,hecw2,chrna3,etv1,gdnf,rp1,tanc2,fshr,cspg4,islr2,fxr1,grin3a,nrp2,snap25,myo10,rdx,e…
SIIvsSI	GO:0022890	14	Human	GO:MF	inorganic cation transmembrane transporter activity	1.54e-06	5.81255	572	744	49	20139	atp6v1h,nnt,ryr2,slc16a1,cacna1g,kcna4,chp1,grik4,cox5a,cacng7,slc24a5,cacna2d2,slc2a9,cox1,trpc1,cacna1h,kcnh7,slc18a2,hcn1,cyb,grin3a,kcnn3,cacng8,slc6a4,kcnk3,snap25,trpc7,cacna1f,hcn2,kcng2,slc1a2,cacna1d,kcns2,gria1,cacna1e,kcnk2,kcnb1,scn2a,kcna3,anxa2,trpm3,slc6a1,slc24a2,cacna1c,ryr1,atp8,gria3,scn8a,slc15a2
SIIvsSI	GO:0050804	20	Human	GO:BP	modulation of chemical synaptic transmission	1.58e-06	5.80069	494	736	43	21010	cdc20,prkaca,dvl1,eif4e,nmu,epha4,pafah1b1,grik4,rab8a,cacng7,grm5,ptprd,ephb1,septin5,ptprs,chrna3,otof,hcn1,fxr1,grin3a,apba2,cacng8,vgf,slc6a4,snap25,ntng2,dkk1,syt7,nptx2,gria1,adcy1,kcnb1,bche,oxtr,rasgrf1,slc6a1,chrna6,slc24a2,gria3,drd5,grm7,stx1a,grm3
SIIvsSI	GO:0044839	1	Human	GO:BP	cell cycle G2/M phase transition	1.65e-06	5.78126	154	209	12	21010	fbxo5,rrm1,aurkb,skp2,cdk1,plk1,cdc25b,clspn,cenpf,dtl,wee1,cdc6
SIIvsSI	GO:0051054	1	Human	GO:BP	positive regulation of DNA metabolic process	1.65e-06	5.78126	304	383	22	21010	aurkb,pcna,cdk1,hsp90ab1,tfrc,e2f7,ptges3,ruvbl2,rfc3,tigar,gins3,hmgb1,rad51ap1,smarca5,ruvbl1,dna2,ddx11,rfc4,e2f8,nek2,atad5,kat7
SIIvsSI	GO:0099177	20	Human	GO:BP	regulation of trans-synaptic signaling	1.65e-06	5.78126	495	736	43	21010	cdc20,prkaca,dvl1,eif4e,nmu,epha4,pafah1b1,grik4,rab8a,cacng7,grm5,ptprd,ephb1,septin5,ptprs,chrna3,otof,hcn1,fxr1,grin3a,apba2,cacng8,vgf,slc6a4,snap25,ntng2,dkk1,syt7,nptx2,gria1,adcy1,kcnb1,bche,oxtr,rasgrf1,slc6a1,chrna6,slc24a2,gria3,drd5,grm7,stx1a,grm3
SIIvsSI	GO:0048839	20	Human	GO:BP	inner ear development	1.66e-06	5.7812	201	741	25	21010	tmie,hpn,dvl1,mcm2,epha4,pafah1b1,esrp1,jag2,ush2a,shh,sox9,tbx3,gata2,bmp4,dchs1,kcnk3,hes5,celsr1,cdh23,tbx2,kcnk2,whrn,mafb,pax2,bmp2
SIIvsSI	GO:0030855	6	Human	GO:BP	epithelial cell differentiation	1.75e-06	5.75675	724	750	56	21010	cxcr4,sox11,pcna,cdk1,akr1b1,e2f7,tubb,tyms,sprr3,tigar,cps1,pafah1b1,pap,esr1,e2f8,plk4,klf15,acvr2b,bmp7,esrp1,dact2,itga2,smad3,jag2,ush2a,plec,sox9,dlg5,tbx3,ext1,ptprs,gata4,gdnf,fshr,gata2,krt2,bmp4,erbb4,spry1,rdx,pax6,hes5,dmd,cdh23,tjp1,whrn,mafb,nkx3-2,six3,foxj1,nodal,bmp6,pax2,krt1,bmp2,wt1
SIIvsSI	GO:0051231	1	Human	GO:BP	spindle elongation	1.77e-06	5.7525	14	164	5	21010	prc1,aurkb,kif11,kif23,racgap1
SIIvsSI	GO:0090102	2	Human	GO:BP	cochlea development	1.81e-06	5.74144	49	703	12	21010	hpn,dvl1,mcm2,epha4,pafah1b1,sox9,gata2,dchs1,kcnk3,tbx2,kcnk2,pax2
SIIvsSI	GO:1901362	1	Human	GO:BP	organic cyclic compound biosynthetic process	1.88e-06	5.72561	4255	729	207	21010	zbed4,prkg1,mllt1,dck,hmgb2,tbpl2,rrm1,rrm2,e2f2,dut,myb,nostrin,sox11,cdca7,aurkb,snapc5,pcna,eny2,ndufs1,cdk1,ncapg2,uhrf1,aldh18a1,plk1,hsp90ab1,tfrc,akr1b1,cenpf,e2f7,pidd1,crem,dtl,lbr,dvl1,pmvk,hsf2bp,nme3,tfcp2,tyms,pa2g4,ckap2,mak,pold3,rbbp4,ube2i,nop10,ptges3,dnmt3a,hdgf,ruvbl2,nkx2-4,jund,rfc3,pif1,gins3,cps1,hmgb1,slc22a13,rtkn2,mcph1,npm3,purb,men1,gars1,sycp1,smarca5,znf596,phf19,ru…
SIIvsSI	GO:0007389	19	Human	GO:BP	pattern specification process	1.88e-06	5.72667	471	750	42	21010	gas8,rttn,stil,prkaca,dvl1,aurka,arl6,scmh1,acvr2b,bmp7,pcsk6,robo2,smad3,shh,tbx3,ext1,gata4,gdnf,bmp4,erbb4,spry1,nrp2,dchs1,irx4,pax6,dkk1,hes5,celsr1,tbx2,myf6,mafb,nkx3-2,six3,dscaml1,foxj1,nodal,tgfbr2,pax2,smad1,meis2,bmp2,wt1
SIIvsSI	GO:0034504	1	Human	GO:BP	protein localization to nucleus	1.89e-06	5.72249	318	468	25	21010	cdk1,plk1,kpna2,tfrc,ran,ipo4,dvl1,hdgf,nup58,ipo9,nup62,chp1,ect2,ipo5,xpo1,rangap1,npm1,dnajb6,nup133,rpl23,kat7,bmp7,smad3,shh,sox9
SIIvsSI	GO:0014706	7	Human	GO:BP	striated muscle tissue development	1.89e-06	5.72249	244	750	28	21010	prkg1,sgcg,ryr2,cdk1,cenpf,prmt1,cacna1g,bmp7,smad3,shh,pdgfra,plec,tbx3,msc,gata4,bmp4,erbb4,xirp2,dkk1,myh7,tbx2,kcnk2,myh6,tnnt2,smad1,mybpc3,bmp2,wt1
SIIvsSI	GO:0048565	19	Human	GO:BP	digestive tract development	1.89e-06	5.72249	135	668	19	21010	sox11,tyms,tigar,cps1,acvr2b,smad3,shh,pdgfra,sox9,ext1,gata4,bmp4,dchs1,ephb3,clmp,tbx2,nkx3-2,oxtr,nodal
SIIvsSI	GO:0005925	7	Human	GO:CC	focal adhesion	2.11e-06	5.67472	421	571	31	22090	rps8,rpl7a,rpl12,rpl13a,rpl3,rps15,anxa5,rpl4,kif23,rps29,rpl18,chp1,rps11,rpl8,npm1,wasf1,rpl23,itga2,dpp4,nherf2,mcam,plec,cltc,dst,tspan4,cspg4,spry4,slc6a4,rdx,svil,xirp2
SIIvsSI	GO:0035295	20	Human	GO:BP	tube development	2.14e-06	5.66928	1084	750	74	21010	casr,cxcr4,e2f2,sox11,ryr2,rpl13a,akr1b1,stil,e2f7,prkaca,dvl1,tyms,ptges3,tigar,cps1,epha4,apob,esr1,e2f8,ctsh,nup133,acvr2b,bmp7,c5ar1,npr3,dact2,pdgfa,efemp2,robo2,esm1,ephb1,smad3,shh,pdgfra,mcam,npr1,sox9,dlg5,tbx3,ext1,gata4,gdnf,gata2,cspg4,bmp4,pik3r3,spry1,nrp2,dchs1,ephb3,clmp,pax6,hes5,celsr1,hspb1,tjp1,tbx2,calcrl,id1,nkx3-2,oxtr,anxa2,foxj1,nodal,adm,tgfbr2,cd40,pax2,rin2,smad1,gpnmb…
SIIvsSI	GO:0017116	2	Human	GO:MF	single-stranded DNA helicase activity	2.15e-06	5.66747	23	334	7	20139	mcm2,mcm7,rfc3,pif1,dna2,rfc4,mcm6
SIIvsSI	GO:0043009	1	Human	GO:BP	chordate embryonic development	2.32e-06	5.63401	665	677	49	21010	rrm2,sox11,ncapg2,nasp,stil,e2f7,prkaca,slc25a34,dvl1,rpl13,prmt1,psmc4,apob,e2f8,nek2,polb,dnajb6,plk4,rtf1,nup133,bmp7,smad3,jag2,shh,pdgfra,sox9,dad1,tbx3,upf3a,ext1,pthr1,tanc2,gata2,bmp4,apba2,plpp4,dchs1,pax6,dkk1,hes5,celsr1,tjp1,myf6,myh6,nkx3-2,dscaml1,nodal,adm,tgfbr2
SIIvsSI	GO:0000902	6	Human	GO:BP	cell morphogenesis	2.32e-06	5.63401	957	710	65	21010	klhl10,prkg1,cxcr4,hpn,zmym6,hsp90ab1,stmn1,dvl1,cdh17,wee1,ank3,epha4,pafah1b1,arhgap18,aurka,ect2,wasf1,rab8a,cacng7,dscam,bmp7,map2,ptprd,dact2,fgfr4,robo2,lhx9,ephb1,cdk5r1,shh,obscn,nrn1,plec,epha5,ext1,ptprs,hecw2,chrna3,etv1,gdnf,tanc2,islr2,nrp2,snap25,myo10,rdx,ephb3,ntng2,pax6,dmd,cdh23,macf1,hgf,syne3,eps8,pard3,adcy1,whrn,dscaml1,nodal,nyap1,cdh22,pax2,top2b,epha6
SIIvsSI	GO:0005244	14	Human	GO:MF	voltage-gated monoatomic ion channel activity	2.33e-06	5.63172	201	726	25	20139	cacna1g,kcna4,cacng7,cacna2d2,cacna1h,kcnh7,hcn1,grin3a,kcnn3,cacng8,kcnk3,snap25,cacna1f,hcn2,kcng2,cacna1d,kcns2,cacna1e,kcnk2,kcnb1,scn2a,kcna3,cacna1c,ryr1,scn8a
SIIvsSI	GO:0015267	14	Human	GO:MF	channel activity	2.33e-06	5.63172	506	726	44	20139	ryr2,best1,cacna1g,kcna4,oca2,grik4,cacng7,slc24a5,cacna2d2,gja3,gabrp,trpc1,cacna1h,kcnh7,cnga3,chrna3,hcn1,grin3a,kcnn3,cacng8,slc6a4,kcnk3,snap25,trpc7,cacna1f,hcn2,kcng2,cacna1d,kcns2,gria1,cacna1e,kcnk2,kcnb1,scn2a,kcna3,anxa2,trpm3,chrna6,slc24a2,cacna1c,ryr1,atp8,gria3,scn8a
SIIvsSI	GO:0017111	2	Human	GO:MF	ribonucleoside triphosphate phosphatase activity	2.34e-06	5.63037	705	486	42	20139	myh8,kifc1,atp6v1h,tufm,kif2c,hsp90ab1,ercc6l,ran,rad54l,tubb,kif23,mcm2,mcm7,ruvbl2,smc2,ythdc2,pif1,dhx15,psmc4,smarca5,smc4,ruvbl1,recql4,septin6,ddx4,dna2,ddx11,rfc4,mcm6,pms1,arl6,atad5,rab8a,rab34,kif3c,rasd1,rab32,eef2,mfn1,septin5,rnd1,rab38
SIIvsSI	GO:0043549	1	Human	GO:BP	regulation of kinase activity	2.34e-06	5.63027	701	682	51	21010	socs4,mllt1,ccnf,plk1,hsp90ab1,znf16,cdc25b,clspn,dvl1,cox11,camk2n2,cdc6,tigar,epha4,mcph1,men1,pfkfb2,nup62,bora,tpx2,chp1,ect2,ipo5,npm1,hexim1,cenpe,grm5,bmp7,c5ar1,pdgfa,fgfr4,cdk5r1,pdgfra,plec,drd4,chrna3,bmp4,pik3r3,spry4,erbb4,spry1,dkk1,dock3,hspb1,hgf,cdkn3,map3k12,cdkn2a,adra2c,tgfbr2,cd40
SIIvsSI	GO:0022803	14	Human	GO:MF	passive transmembrane transporter activity	2.34e-06	5.63037	507	726	44	20139	ryr2,best1,cacna1g,kcna4,oca2,grik4,cacng7,slc24a5,cacna2d2,gja3,gabrp,trpc1,cacna1h,kcnh7,cnga3,chrna3,hcn1,grin3a,kcnn3,cacng8,slc6a4,kcnk3,snap25,trpc7,cacna1f,hcn2,kcng2,cacna1d,kcns2,gria1,cacna1e,kcnk2,kcnb1,scn2a,kcna3,anxa2,trpm3,chrna6,slc24a2,cacna1c,ryr1,atp8,gria3,scn8a
SIIvsSI	GO:0007127	1	Human	GO:BP	meiosis I	2.35e-06	5.62859	129	372	14	21010	fbxo5,plk1,cdc25b,rad54l,hsf2bp,rad51ap1,sycp1,msh5,rad54b,fancd2,ddx4,aurka,mei1,cenps
SIIvsSI	GO:0051172	1	Human	GO:BP	negative regulation of nitrogen compound metabolic process	2.37e-06	5.62466	2353	672	121	21010	gapdh,socs4,fbxo5,mllt1,hmgb2,myb,nostrin,sox11,aurkb,nnt,nqo1,pcna,cdc20,rpl13a,rps15,uhrf1,plk1,hsp90ab1,cenpf,e2f7,crem,dvl1,eif4e,tyms,pa2g4,rbbp4,ube2i,dnmt3a,camk2n2,hdgf,ruvbl2,jund,cdc6,pif1,hmgb1,rpl37,epha4,mcph1,purb,men1,bub3,smarca5,znf596,phf19,dnmt1,suv39h1,zmym2,nup62,tipin,nelfb,eed,chp1,ipo5,sfrs2,esr1,e2f8,actr6,cbx3,npm1,phax,dnajb6,hexim1,scmh1,rtf1,kdm1b,inpp5j,pcgf1,shmt1,r…
SIIvsSI	GO:0021537	1	Human	GO:BP	telencephalon development	2.4e-06	5.61975	280	660	28	21010	aspm,cxcr4,ran,tacc3,mcph1,pafah1b1,ezh1,robo2,cdk5r1,shh,epha5,ext1,ptprs,fxr1,bmp4,erbb4,slc2a1,ephb3,pax6,hes5,slc1a2,dmd,avpr2,gria1,scn2a,six3,oxtr,kcna3
SIIvsSI	GO:1901989	1	Human	GO:BP	positive regulation of cell cycle phase transition	2.4e-06	5.61975	113	142	9	21010	fbxo5,rrm1,rrm2,cdc20,cdk1,znf16,cdc25b,stil,dtl
SIIvsSI	GO:1902749	1	Human	GO:BP	regulation of cell cycle G2/M phase transition	2.4e-06	5.61975	113	142	9	21010	fbxo5,rrm1,aurkb,cdk1,plk1,cdc25b,clspn,cenpf,dtl
SIIvsSI	GO:0009792	1	Human	GO:BP	embryo development ending in birth or egg hatching	2.42e-06	5.61641	687	677	50	21010	rrm2,sox11,ncapg2,nasp,stil,e2f7,prkaca,slc25a34,dvl1,rpl13,prmt1,psmc4,apob,e2f8,nek2,polb,dnajb6,plk4,rtf1,nup133,bmp7,smad3,cdk5r1,jag2,shh,pdgfra,sox9,dad1,tbx3,upf3a,ext1,pthr1,tanc2,gata2,bmp4,apba2,plpp4,dchs1,pax6,dkk1,hes5,celsr1,tjp1,myf6,myh6,nkx3-2,dscaml1,nodal,adm,tgfbr2
SIIvsSI	GO:0051781	1	Human	GO:BP	positive regulation of cell division	2.42e-06	5.61641	93	706	16	21010	aurkb,znf16,cdc25b,kif23,racgap1,hdgf,cdc6,nup62,cit,ect2,pdgfa,shh,sstr5,svil,rxfp3,btc
SIIvsSI	GO:0060429	4	Human	GO:BP	epithelium development	2.42e-06	5.61641	1233	750	81	21010	casr,cxcr4,sox11,pcna,ryr2,cdk1,iqgap3,akr1b1,stil,e2f7,prkaca,stmn1,tubb,dvl1,tyms,sprr3,tigar,cps1,epha4,pafah1b1,pap,esr1,e2f8,plk4,ctsh,nup133,kank2,klf15,acvr2b,bmp7,esrp1,dact2,pdgfa,itga2,robo2,smad3,jag2,ush2a,shh,plec,sox9,dlg5,tbx3,ext1,ptprs,gata4,gdnf,fshr,gata2,krt2,bmp4,erbb4,spry1,astn2,dchs1,rdx,pax6,dkk1,hes5,dmd,celsr1,cdh23,tjp1,tbx2,hgf,myf6,tnfrsf19,whrn,mafb,nkx3-2,six3,foxj…
SIIvsSI	GO:0045931	1	Human	GO:BP	positive regulation of mitotic cell cycle	2.59e-06	5.5872	119	345	13	21010	fbxo5,rrm1,rrm2,cdc20,cdk1,cdc25b,stil,dtl,eif4e,cdc6,pafah1b1,aurka,cpsf3
SIIvsSI	GO:0015075	10	Human	GO:MF	monoatomic ion transmembrane transporter activity	2.59e-06	5.58628	730	744	57	20139	atp6v1h,nnt,ryr2,slc16a1,best1,cacna1g,kcna4,oca2,chp1,grik4,cox5a,cacng7,slc24a5,cacna2d2,slc2a9,gabrp,cox1,trpc1,sfxn5,cacna1h,kcnh7,cnga3,slc18a2,chrna3,hcn1,cyb,grin3a,kcnn3,cacng8,slc6a4,kcnk3,snap25,trpc7,cacna1f,hcn2,kcng2,slc1a2,cacna1d,kcns2,gria1,cacna1e,kcnk2,kcnb1,scn2a,kcna3,anxa2,lasp1,trpm3,slc6a1,chrna6,slc24a2,cacna1c,ryr1,atp8,gria3,scn8a,slc15a2
SIIvsSI	GO:0022832	14	Human	GO:MF	voltage-gated channel activity	2.59e-06	5.58628	203	726	25	20139	cacna1g,kcna4,cacng7,cacna2d2,cacna1h,kcnh7,hcn1,grin3a,kcnn3,cacng8,kcnk3,snap25,cacna1f,hcn2,kcng2,cacna1d,kcns2,cacna1e,kcnk2,kcnb1,scn2a,kcna3,cacna1c,ryr1,scn8a
SIIvsSI	GO:0042325	1	Human	GO:BP	regulation of phosphorylation	2.68e-06	5.57208	1117	706	72	21010	socs4,mllt1,aurkb,nnt,ccnf,iqgap3,plk1,hsp90ab1,znf16,tfrc,cdc25b,clspn,dvl1,cox11,mcm7,ptges3,camk2n2,cdc6,tigar,epha4,mcph1,men1,pfkfb2,nup62,bora,tpx2,chp1,ect2,ipo5,npm1,hexim1,inpp5j,cenpe,grm5,dscam,bmp7,c5ar1,pdgfa,fgfr4,cdk5r1,pdgfra,plec,sox9,drd4,chrna3,fshr,cspg4,fxr1,bmp4,pik3r3,spry4,erbb4,spry1,pax6,dkk1,hes5,dock3,dmd,hspb1,hgf,ehd4,pard3,cdkn3,map3k12,cdkn2a,adra2c,parp14,tgfbr2,c…
SIIvsSI	GO:0005891	1	Human	GO:CC	voltage-gated calcium channel complex	2.74e-06	5.56202	57	726	12	22090	cacna1g,cacng7,cacna2d2,cacna1h,cacng8,cacna1f,cacna1d,cacna1e,scn2a,cacna1c,ryr1,scn8a
SIIvsSI	GO:0030900	1	Human	GO:BP	forebrain development	2.77e-06	5.558	415	741	38	21010	aspm,prkg1,cxcr4,rrm1,stil,ran,tacc3,mcph1,pafah1b1,ezh1,robo2,cdk5r1,shh,epha5,tbx3,ext1,ptprs,gata2,fxr1,bmp4,erbb4,nrp2,slc2a1,ephb3,pax6,dkk1,hes5,slc1a2,dmd,avpr2,gria1,scn2a,six3,oxtr,kcna3,top2b,lhx8,bmp2
SIIvsSI	GO:0120036	19	Human	GO:BP	plasma membrane bounded cell projection organization	2.77e-06	5.558	1541	747	95	21010	gas8,prkg1,tekt2,cxcr4,rpgr,rsph9,anln,rttn,b9d2,hsp90ab1,tekt1,stmn1,dvl1,mak,wee1,spag1,ank3,hmgb1,mphosph9,epha4,prmt1,cep20,pafah1b1,septin6,aurka,wasf1,arl6,plk4,ttc12,eno4,rab8a,inpp5j,cacng7,dscam,bmp7,map2,ptprd,psd,fgfr4,robo2,lhx9,ephb1,cdk5r1,shh,obscn,nrn1,sez6,dlg5,epha5,ext1,ptprs,hecw2,chrna3,etv1,gdnf,rp1,tanc2,fshr,cspg4,islr2,fxr1,grin3a,nrp2,snap25,myo10,rdx,ephb3,ntng2,pax6,dk…
SIIvsSI	GO:0003676	2	Human	GO:MF	nucleic acid binding	2.78e-06	5.55598	5480	346	139	20139	uso1,rpl18a,larp6,rpl39,zbed4,zw10,pgbd1,cenpb,sf3b2,mrpl22,rps8,hmgb2,tbpl2,nop56,rpl7a,rpgr,e2f2,exo1,dut,rcan3,myb,nostrin,sox11,tufm,snrpf,snrpe,rpl12,nqo1,pcna,kif2c,eef1g,rpl13a,ubc,rpl3,cdc45,zmym6,orc6,rps15,uhrf1,aldh18a1,rpl27a,hsp90ab1,znf16,kpna2,tfrc,u2af1,ercc6l,prpf8,clspn,e2f7,rpl14,ran,crem,lbr,rad54l,rpl4,eif4e,tfcp2,tyms,isg20l2,pa2g4,mcm2,gen1,mcm7,rbbp4,ube2i,nop10,clns1a,fen…
SIIvsSI	GO:0042802	3	Human	GO:MF	identical protein binding	2.8e-06	5.55314	2143	666	115	20139	gapdh,zbed4,prkg1,mesd,pgbd1,casr,dck,rrm1,rrm2,dut,mefv,prc1,nqo1,skp2,pcna,cip2a,ryr2,uhrf1,aldh18a1,plk1,hsp90ab1,tfrc,trim50,cenpf,stil,e2f7,dvl1,slc16a1,tyms,gen1,best1,dnmt3a,ruvbl2,nup58,odc1,epha4,mcph1,prmt1,gars1,prpf19,cep20,tat,ctps1,pafah1b1,slbp,cpox,tpi1,pap,gpd1,eed,nudt21,ect2,esr1,e2f8,mcm6,cbx3,chaf1a,npm1,dnajb6,hexim1,plk4,cep55,shmt1,grm5,tnip1,npr3,pdgfa,dact3,efemp2,gucy2f…
SIIvsSI	GO:0080090	1	Human	GO:BP	regulation of primary metabolic process	2.81e-06	5.55074	5766	688	251	21010	gapdh,larp6,zbed4,socs4,prkg1,fbxo5,mllt1,hmgb2,e2f2,mefv,myb,nostrin,sox11,cdca7,aurkb,esco2,nnt,nqo1,skp2,pcna,eny2,cdc20,pmaip1,rpl13a,cdk1,hpn,ccnf,rps15,uhrf1,iqgap3,plk1,hsp90ab1,kpna2,tfrc,cdc25b,clspn,cenpf,e2f7,prkaca,ppp4r3b,pidd1,crem,dtl,dvl1,eif4e,tfcp2,tyms,pa2g4,ckap2,mcm2,cox11,mcm7,mak,rbbp4,ube2i,clns1a,ptges3,dnmt3a,camk2n2,hdgf,ruvbl2,nkx2-4,jund,rfc3,cdc6,pif1,tigar,gins3,odc…
SIIvsSI	GO:0022839	14	Human	GO:MF	monoatomic ion gated channel activity	2.99e-06	5.52417	327	726	33	20139	ryr2,cacna1g,kcna4,grik4,cacng7,cacna2d2,gabrp,cacna1h,kcnh7,cnga3,chrna3,hcn1,grin3a,kcnn3,cacng8,kcnk3,snap25,cacna1f,hcn2,kcng2,cacna1d,kcns2,gria1,cacna1e,kcnk2,kcnb1,scn2a,kcna3,chrna6,cacna1c,ryr1,gria3,scn8a
SIIvsSI	GO:0030018	7	Human	GO:CC	Z disc	3.07e-06	5.51335	131	726	18	22090	ryr2,ank3,dnajb6,obscn,plec,dst,slc2a1,xirp2,dmd,synpo,myh7,hspb1,cacna1d,nos1ap,myh6,cacna1c,ryr1,scn8a
SIIvsSI	GO:0009157	8	Human	GO:BP	deoxyribonucleoside monophosphate biosynthetic process	3.1e-06	5.50841	8	380	5	21010	dck,dut,tyms,adk,shmt1
SIIvsSI	GO:0048666	19	Human	GO:BP	neuron development	3.1e-06	5.50841	1142	747	76	21010	prkg1,cxcr4,hsp90ab1,stmn1,dvl1,wee1,ank3,hmgb1,epha4,prmt1,pafah1b1,aurka,wasf1,rab8a,inpp5j,cacng7,dscam,bmp7,map2,ptprd,psd,fgfr4,robo2,lhx9,ephb1,cdk5r1,shh,obscn,nrn1,sez6,dlg5,epha5,rnd1,ext1,ptprs,hecw2,chrna3,etv1,gdnf,rp1,tanc2,hcn1,fshr,gata2,islr2,grin3a,nrp2,snap25,ephb3,ntng2,pax6,dkk1,hes5,dmd,cdh23,bhlhe23,fat3,macf1,galr2,pard3,adcy1,kcnb1,whrn,dscaml1,rasgrf1,adm,pla2g3,nyap1,pax…
SIIvsSI	GO:0050808	6	Human	GO:BP	synapse organization	3.22e-06	5.4926	484	747	42	21010	bsn,mesd,cdc20,rer1,tubb,dvl1,ank3,epha4,pafah1b1,wasf1,grm5,dscam,ptprd,c5ar1,robo2,ephb1,cdk5r1,sez6,dlg5,lrrc4b,ptprs,drp2,gdnf,sptb,tanc2,rab39b,erbb4,nrp2,snap25,ephb3,ntng2,dkk1,synpo,c1ql2,c1ql3,gria1,nos1ap,oxtr,slc6a1,hspa8,pclo,plxnc1
SIIvsSI	GO:0009888	19	Human	GO:BP	tissue development	3.24e-06	5.48931	2004	750	116	21010	prkg1,mesd,casr,fbxo5,cxcr4,sgcg,sox11,pcna,ryr2,cdk1,hpn,iqgap3,akr1b1,cenpf,stil,e2f7,prkaca,stmn1,tubb,dvl1,tyms,sprr3,tigar,cps1,epha4,prmt1,cacna1g,pafah1b1,pap,esr1,e2f8,plk4,ctsh,rtf1,nup133,kank2,klf15,acvr2b,bmp7,serpinh1,esrp1,dact2,pdgfa,dact3,itga2,efemp2,robo2,ephb1,smad3,jag2,ush2a,shh,pdgfra,radil,plec,sox9,dlg5,tbx3,ext1,ptprs,msc,gata4,gdnf,vasn,pthr1,fshr,gata2,glg1,krt2,bmp4,er…
SIIvsSI	GO:0008324	14	Human	GO:MF	monoatomic cation transmembrane transporter activity	3.3e-06	5.4818	609	744	50	20139	atp6v1h,nnt,ryr2,slc16a1,cacna1g,kcna4,chp1,grik4,cox5a,cacng7,slc24a5,cacna2d2,slc2a9,cox1,trpc1,cacna1h,kcnh7,cnga3,slc18a2,chrna3,hcn1,cyb,grin3a,kcnn3,cacng8,slc6a4,kcnk3,snap25,trpc7,cacna1f,hcn2,kcng2,slc1a2,cacna1d,kcns2,cacna1e,kcnk2,kcnb1,scn2a,kcna3,anxa2,trpm3,slc6a1,chrna6,slc24a2,cacna1c,ryr1,atp8,scn8a,slc15a2
SIIvsSI	GO:0042575	4	Human	GO:CC	DNA polymerase complex	3.34e-06	5.47613	20	328	6	22090	pold3,pold1,pole3,dna2,pole2,pole4
SIIvsSI	GO:0071162	61	Human	GO:CC	CMG complex	3.34e-06	5.4767	11	334	5	22090	cdc45,mcm2,mcm7,gins3,mcm6
SIIvsSI	GO:0005721	4	Human	GO:CC	pericentric heterochromatin	3.37e-06	5.47186	31	336	7	22090	cenpb,esco2,ncapd3,smarca5,dnmt1,pole3,cbx3
SIIvsSI	GO:0032886	1	Human	GO:BP	regulation of microtubule-based process	3.39e-06	5.4699	256	400	20	21010	ccnf,plk1,stil,stmn1,ckap2,gen1,tacc3,mcph1,pafah1b1,nup62,bora,tpx2,ska1,aurka,xpo1,npm1,plk4,cep76,rbm14,map2
SIIvsSI	GO:0090307	1	Human	GO:BP	mitotic spindle assembly	3.39e-06	5.4699	74	164	8	21010	kifc1,prc1,aurkb,cdc20,kif11,plk1,kif23,racgap1
SIIvsSI	GO:0045595	10	Human	GO:BP	regulation of cell differentiation	3.39e-06	5.4699	1562	751	96	21010	aspm,fbxo5,cxcr4,hmgb2,myb,sox11,cdk1,hpn,hsp90ab1,znf16,prkaca,eif4e,pa2g4,rbbp4,jund,hmgb1,epha4,prmt1,purb,men1,dnmt1,fancd2,pafah1b1,apob,pap,nelfb,aurka,nudt21,ect2,grm5,dscam,acvr2b,bmp7,map2,ptprd,esrp1,dact3,efemp2,robo2,ephb1,adamts20,smad3,cdk5r1,smoc1,ush2a,shh,pdgfra,foxo3,sox9,sash3,tbx3,ptprs,gdnf,vasn,klf13,fshr,rassf10,gata2,islr2,glg1,fxr1,bmp4,slc6a4,spry1,pax6,dkk1,hes5,dmd,nel…
SIIvsSI	GO:0060537	14	Human	GO:BP	muscle tissue development	3.4e-06	5.469	414	750	38	21010	prkg1,sgcg,sox11,ryr2,cdk1,cenpf,prmt1,cacna1g,bmp7,efemp2,ephb1,smad3,shh,pdgfra,plec,sox9,tbx3,msc,gata4,bmp4,erbb4,svil,xirp2,dkk1,dmd,myh7,tbx2,myf6,kcnk2,myh6,hlf,tnnt2,ryr1,smad1,vgll2,mybpc3,bmp2,wt1
SIIvsSI	GO:0048519	1	Human	GO:BP	negative regulation of biological process	3.44e-06	5.46335	5913	751	276	21010	gapdh,gas8,aspm,socs4,prkg1,zw10,fbxo5,mllt1,hmgb2,e2f2,mefv,myb,nostrin,sox11,aurkb,nnt,nqo1,spc24,pcna,eny2,cdc20,ryr2,rpl13a,cdk1,cdc45,hpn,ccnf,rps15,anxa5,uhrf1,rnf43,gtse1,iqgap3,plk1,hsp90ab1,znf16,tfrc,akr1b1,zwint,clspn,cenpf,stil,e2f7,prkaca,ran,pidd1,xaf1,crem,dtl,stmn1,dvl1,eif4e,tyms,pa2g4,ckap2,mcm2,gen1,cox11,mak,rbbp4,ube2i,bub1,dnmt3a,camk2n2,wee1,hdgf,ruvbl2,jund,ythdc2,cdc6,pif…
SIIvsSI	GO:0051129	1	Human	GO:BP	negative regulation of cellular component organization	3.45e-06	5.46219	709	626	48	21010	zw10,fbxo5,mefv,aurkb,spc24,cdc20,rpl13a,ccnf,plk1,tfrc,zwint,cenpf,stmn1,ckap2,mcm2,gen1,mak,bub1,pif1,tigar,hmgb1,mphosph9,epha4,bub3,smarca5,pafah1b1,tpx2,npm1,dnajb6,inpp5j,rbm14,kank2,bmp7,map2,robo2,dpp4,sox9,ptprs,sptb,bmp4,slc25a6,rdx,svil,dkk1,fat3,tjp1,hgf,eps8
SIIvsSI	GO:0060441	19	Human	GO:BP	epithelial tube branching involved in lung morphogenesis	3.48e-06	5.45893	30	612	9	21010	ctsh,shh,sox9,dlg5,ext1,bmp4,spry1,celsr1,tbx2
SIIvsSI	GO:0022836	14	Human	GO:MF	gated channel activity	3.56e-06	5.44824	330	726	33	20139	ryr2,cacna1g,kcna4,grik4,cacng7,cacna2d2,gabrp,cacna1h,kcnh7,cnga3,chrna3,hcn1,grin3a,kcnn3,cacng8,kcnk3,snap25,cacna1f,hcn2,kcng2,cacna1d,kcns2,gria1,cacna1e,kcnk2,kcnb1,scn2a,kcna3,chrna6,cacna1c,ryr1,gria3,scn8a
SIIvsSI	GO:0098797	1	Human	GO:CC	plasma membrane protein complex	3.67e-06	5.43512	715	741	51	22090	sgcg,tfrc,cdh17,hmgb1,ap2s1,cacna1g,kcna4,grik4,cacng7,cacna2d2,gja3,acvr2b,itga2,cacna1h,cltc,chrna3,hcn1,grin3a,cacng8,dchs1,itgal,snap25,cacna1f,hcn2,kcng2,dmd,cdh23,cacna1d,eps8,kcns2,gria1,cacna1e,calcrl,kcnk2,kcnb1,scn2a,kcna3,anxa2,tgfbr2,sntg1,chrna6,cd40,cacna1c,cdh22,ryr1,vwc2l,c7,gria3,stx1a,scn8a,bmp2
SIIvsSI	GO:0045892	1	Human	GO:BP	negative regulation of DNA-templated transcription	3.7e-06	5.43197	1309	751	84	21010	hmgb2,myb,nostrin,sox11,aurkb,pcna,uhrf1,plk1,cenpf,e2f7,crem,pa2g4,rbbp4,ube2i,dnmt3a,hdgf,ruvbl2,jund,hmgb1,mcph1,purb,men1,smarca5,znf596,phf19,dnmt1,suv39h1,zmym2,nelfb,eed,sfrs2,esr1,e2f8,actr6,cbx3,dnajb6,hexim1,scmh1,rtf1,kdm1b,pcgf1,rpl23,kank2,acvr2b,bmp7,rasd1,ezh1,lhx9,smad3,cdk5r1,shh,foxo3,sox9,tbx3,msc,gata4,gata2,tle1,bmp4,ahr,pax6,cbx1,dkk1,hes5,sp5,tbx2,myf6,tgif1,id1,mafb,nkx3-2…
SIIvsSI	GO:0061982	1	Human	GO:BP	meiosis I cell cycle process	3.75e-06	5.42591	135	372	14	21010	fbxo5,plk1,cdc25b,rad54l,hsf2bp,rad51ap1,sycp1,msh5,rad54b,fancd2,ddx4,aurka,mei1,cenps
SIIvsSI	GO:0007507	19	Human	GO:BP	heart development	3.77e-06	5.42338	594	750	48	21010	prkg1,sgcg,sox11,pcna,ryr2,cdk1,stil,dvl1,prmt1,cacna1g,hexim1,acvr2b,bmp7,robo2,smad3,shh,pdgfra,plec,sox9,tbx3,ext1,msc,gata4,bmp4,erbb4,spry1,nrp2,dchs1,xirp2,irx4,dkk1,myh7,tbx2,calcrl,kcnk2,myh6,oxtr,tnnt2,foxj1,nodal,adm,tgfbr2,cacna1c,ryr1,smad1,mybpc3,bmp2,wt1
SIIvsSI	GO:0001822	9	Human	GO:BP	kidney development	3.93e-06	5.40549	317	750	32	21010	sox11,akr1b1,cenpf,odc1,epha4,ctsh,nup133,kank2,klf15,acvr2b,bmp7,dact2,pdgfa,robo2,smad3,shh,pdgfra,sox9,dlg5,ext1,gdnf,bmp4,erbb4,spry1,dchs1,hes5,foxj1,bmp6,pax2,smad1,bmp2,wt1
SIIvsSI	GO:0000792	4	Human	GO:CC	heterochromatin	4.11e-06	5.38592	84	708	14	22090	cenpb,esco2,uhrf1,ncapd3,dnmt3a,smarca5,dnmt1,suv39h1,pole3,cbx3,ezh1,cbx1,cdkn2a,top2b
SIIvsSI	GO:0048729	19	Human	GO:BP	tissue morphogenesis	4.12e-06	5.38532	633	750	50	21010	casr,cxcr4,sox11,ryr2,stil,prkaca,dvl1,epha4,pafah1b1,esr1,ctsh,bmp7,pdgfa,itga2,efemp2,robo2,smad3,jag2,shh,sox9,dlg5,tbx3,ext1,gata4,gdnf,bmp4,erbb4,spry1,astn2,nrp2,dchs1,xirp2,dkk1,hes5,celsr1,myh7,tbx2,hgf,myf6,myh6,six3,tnnt2,nodal,adm,tgfbr2,pax2,smad1,mybpc3,bmp2,wt1
SIIvsSI	GO:0071007	42	Human	GO:CC	U2-type catalytic step 2 spliceosome	4.23e-06	5.37325	30	362	7	22090	snrpf,snrpe,prpf8,snrpg,prpf19,snrpd3,snrpa1
SIIvsSI	GO:0032467	1	Human	GO:BP	positive regulation of cytokinesis	4.28e-06	5.3684	45	684	11	21010	aurkb,cdc25b,kif23,racgap1,cdc6,nup62,cit,ect2,sstr5,svil,rxfp3
SIIvsSI	GO:0048812	5	Human	GO:BP	neuron projection morphogenesis	4.38e-06	5.35815	637	747	50	21010	prkg1,cxcr4,hsp90ab1,stmn1,dvl1,wee1,ank3,epha4,pafah1b1,aurka,wasf1,rab8a,cacng7,dscam,bmp7,map2,ptprd,fgfr4,robo2,lhx9,ephb1,cdk5r1,shh,obscn,nrn1,epha5,ext1,ptprs,hecw2,chrna3,etv1,gdnf,tanc2,islr2,nrp2,snap25,ephb3,ntng2,pax6,dmd,macf1,pard3,adcy1,dscaml1,nyap1,pax2,top2b,epha6,nyap2,plxnc1
SIIvsSI	GO:0000731	1	Human	GO:BP	DNA synthesis involved in DNA repair	4.46e-06	5.35096	41	318	8	21010	rrm1,pcna,dtl,pold3,rfc3,sycp1,pold1,pole2
SIIvsSI	GO:1901992	1	Human	GO:BP	positive regulation of mitotic cell cycle phase transition	4.52e-06	5.34464	89	142	8	21010	fbxo5,rrm1,rrm2,cdc20,cdk1,cdc25b,stil,dtl
SIIvsSI	GO:0010824	1	Human	GO:BP	regulation of centrosome duplication	4.63e-06	5.33467	47	387	9	21010	ccnf,stil,gen1,nup62,xpo1,npm1,plk4,cep76,rbm14
SIIvsSI	GO:0043583	20	Human	GO:BP	ear development	4.66e-06	5.33207	229	741	26	21010	tmie,hpn,dvl1,mcm2,epha4,pafah1b1,esrp1,jag2,ush2a,shh,sox9,tbx3,gata2,bmp4,dchs1,kcnk3,hes5,celsr1,cdh23,tbx2,kcnk2,whrn,mafb,nkx3-2,pax2,bmp2
SIIvsSI	GO:0019901	10	Human	GO:MF	protein kinase binding	4.68e-06	5.32956	682	653	49	20139	prkg1,casr,fbxo5,prc1,pcna,ryr2,kif11,plk1,hsp90ab1,tfrc,cdc25b,prkaca,dvl1,racgap1,camk2n2,epha4,prmt1,pfkfb2,bora,tpx2,cit,aurka,esr1,npm1,rab8a,grm5,dscam,tnip1,dact2,dact3,shc3,smad3,cdk5r1,eef2,sh2b2,foxo3,sox9,cltc,gata4,gdnf,cspg4,sting1,pax6,inka2,hspb1,gria1,map3k12,myh6,cdkn2a
SIIvsSI	GO:0034715	42	Human	GO:CC	pICln-Sm protein complex	4.84e-06	5.31493	6	303	4	22090	snrpf,snrpe,clns1a,snrpd3
SIIvsSI	GO:0006913	1	Human	GO:BP	nucleocytoplasmic transport	5.09e-06	5.29349	330	381	22	21010	eny2,cdk1,rps15,kpna2,prkaca,ran,ipo4,nup205,ube2i,nup58,ipo9,nup62,chp1,ect2,ipo5,xpo1,nup210,rangap1,npm1,phax,nup133,rpl23
SIIvsSI	GO:0051169	1	Human	GO:BP	nuclear transport	5.09e-06	5.29349	330	381	22	21010	eny2,cdk1,rps15,kpna2,prkaca,ran,ipo4,nup205,ube2i,nup58,ipo9,nup62,chp1,ect2,ipo5,xpo1,nup210,rangap1,npm1,phax,nup133,rpl23
SIIvsSI	GO:0014070	3	Human	GO:BP	response to organic cyclic compound	5.29e-06	5.27666	911	717	62	21010	casr,cxcr4,hmgb2,dut,nqo1,skp2,pcna,pmaip1,ryr2,cdk1,nasp,prkaca,ran,pmvk,eif4e,slc16a1,tyms,psmb2,ptges3,dnmt3a,ruvbl2,cps1,tat,dnmt1,gpd1,esr1,npm1,adss2,kank2,bmp7,itga2,sox9,cnga3,drd4,sstr5,hcn1,fshr,bmp4,sting1,vgf,slc6a4,ahr,kl,hcn2,slc1a2,colec12,sp5,gria1,adcy1,bche,oxtr,nodal,adm,tgfbr2,slc6a1,cd40,ryr1,bmp6,top2b,hspa8,smad1,drd5
SIIvsSI	GO:0000723	1	Human	GO:BP	telomere maintenance	5.3e-06	5.27613	160	323	14	21010	exo1,aurkb,pcna,hsp90ab1,nop10,fen1,ptges3,ruvbl2,pif1,ruvbl1,recql4,gar1,dna2,nek2
SIIvsSI	GO:0007143	1	Human	GO:BP	female meiotic nuclear division	5.34e-06	5.27266	34	159	6	21010	fbxo5,ncaph,plk1,cdc25b,ncaph2,hsf2bp
SIIvsSI	GO:1902679	1	Human	GO:BP	negative regulation of RNA biosynthetic process	5.46e-06	5.26301	1323	751	84	21010	hmgb2,myb,nostrin,sox11,aurkb,pcna,uhrf1,plk1,cenpf,e2f7,crem,pa2g4,rbbp4,ube2i,dnmt3a,hdgf,ruvbl2,jund,hmgb1,mcph1,purb,men1,smarca5,znf596,phf19,dnmt1,suv39h1,zmym2,nelfb,eed,sfrs2,esr1,e2f8,actr6,cbx3,dnajb6,hexim1,scmh1,rtf1,kdm1b,pcgf1,rpl23,kank2,acvr2b,bmp7,rasd1,ezh1,lhx9,smad3,cdk5r1,shh,foxo3,sox9,tbx3,msc,gata4,gata2,tle1,bmp4,ahr,pax6,cbx1,dkk1,hes5,sp5,tbx2,myf6,tgif1,id1,mafb,nkx3-2…
SIIvsSI	GO:0043603	51	Human	GO:BP	amide metabolic process	5.5e-06	5.25949	1210	458	55	21010	gapdh,rpl18a,larp6,rpl39,mrpl22,rps8,rpl7a,neu1,tufm,rpl12,eef1g,spcs2,rpl13a,rpl3,rps15,aldh18a1,rpl27a,rpl14,rpl4,pmvk,eif4e,tyms,pa2g4,rpl13,rpl34,tigar,cps1,rpl37,epha4,prmt1,gars1,tat,scg5,pask,slbp,rps29,rpl18,rps11,rpl8,rpl15,npm1,ctsh,coa3,eloa,rps12,shmt1,rpl23,grm5,tnip1,cpz,itga2,pcsk6,eef2,dpp4,foxo3
SIIvsSI	GO:0055123	19	Human	GO:BP	digestive system development	6.11e-06	5.21379	147	668	19	21010	sox11,tyms,tigar,cps1,acvr2b,smad3,shh,pdgfra,sox9,ext1,gata4,bmp4,dchs1,ephb3,clmp,tbx2,nkx3-2,oxtr,nodal
SIIvsSI	GO:0006812	25	Human	GO:BP	monoatomic cation transport	6.14e-06	5.21214	1071	726	70	21010	prkg1,casr,plcz1,cxcr4,atp6v1h,nnt,ryr2,ndufa4,hpn,tfrc,prkaca,slc16a1,best1,ank3,cacna1g,kcna4,chp1,cox5a,efhb,cacng7,slc24a5,cacna2d2,slc2a9,micu3,cox1,trpc1,cacna1h,kcnh7,cltc,cnga3,flvcr2,drd4,slc18a2,hecw2,hcn1,cyb,grin3a,kcnn3,plpp4,fxyd6,cacng8,slc6a4,kcnk3,grp,snap25,trpc7,cacna1f,hcn2,kcng2,dmd,cdh23,cacna1d,galr2,kcns2,cacna1e,calcrl,kcnk2,nos1ap,kcnb1,scn2a,kcna3,anxa2,trpm3,slc6a1,slc…
SIIvsSI	GO:0015085	14	Human	GO:MF	calcium ion transmembrane transporter activity	6.16e-06	5.21045	144	726	20	20139	ryr2,cacna1g,cacng7,slc24a5,cacna2d2,trpc1,cacna1h,grin3a,cacng8,trpc7,cacna1f,cacna1d,cacna1e,scn2a,anxa2,trpm3,slc24a2,cacna1c,ryr1,scn8a
SIIvsSI	GO:1901702	14	Human	GO:MF	salt transmembrane transporter activity	6.16e-06	5.21045	583	726	47	20139	ryr2,slc16a1,best1,slc22a13,cacna1g,kcna4,oca2,chp1,grik4,cacng7,slc24a5,cacna2d2,slc2a9,gabrp,trpc1,sfxn5,cacna1h,kcnh7,slc18a2,hcn1,grin3a,kcnn3,cacng8,slc25a6,slc6a4,kcnk3,snap25,trpc7,cacna1f,hcn2,kcng2,slc1a2,cacna1d,kcns2,cacna1e,kcnk2,kcnb1,scn2a,kcna3,anxa2,trpm3,slc6a1,slc24a2,cacna1c,ryr1,slc52a3,scn8a
SIIvsSI	GO:0007423	19	Human	GO:BP	sensory organ development	6.37e-06	5.19606	606	750	48	21010	rrm1,tmie,sox11,hpn,dvl1,mcm2,lctl,epha4,pafah1b1,dscam,acvr2b,bmp7,esrp1,ephb1,smad3,jag2,smoc1,ush2a,shh,pdgfra,sox9,tbx3,rp1,hcn1,gata2,bmp4,spry1,dchs1,kcnk3,pax6,hes5,celsr1,cdh23,bhlhe23,fat3,tbx2,kcnk2,whrn,mafb,nkx3-2,six3,tgfbr2,cacna1c,bmp6,pax2,meis2,bmp2,wt1
SIIvsSI	GO:0001656	19	Human	GO:BP	metanephros development	6.38e-06	5.19548	95	750	16	21010	akr1b1,ctsh,bmp7,pdgfa,robo2,shh,pdgfra,sox9,dlg5,gdnf,bmp4,spry1,hes5,foxj1,pax2,wt1
SIIvsSI	GO:0032989	6	Human	GO:BP	cellular component morphogenesis	6.92e-06	5.15965	783	747	57	21010	prkg1,cxcr4,hsp90ab1,stmn1,dvl1,wee1,ank3,epha4,knl1,pafah1b1,aurka,wasf1,rab8a,cacng7,dscam,bmp7,map2,ptprd,fgfr4,robo2,lhx9,ephb1,cdk5r1,shh,pdgfra,obscn,nrn1,plec,epha5,ext1,ptprs,hecw2,chrna3,etv1,gdnf,tanc2,islr2,nrp2,snap25,ephb3,ntng2,pax6,dmd,myh7,macf1,pard3,adcy1,myh6,dscaml1,tnnt2,pla2g3,nyap1,pax2,top2b,epha6,nyap2,plxnc1
SIIvsSI	GO:0098660	25	Human	GO:BP	inorganic ion transmembrane transport	6.92e-06	5.15965	949	726	64	21010	prkg1,casr,atp6v1h,nnt,ryr2,ndufa4,hpn,prkaca,slc16a1,best1,ank3,cacna1g,kcna4,oca2,chp1,cox5a,cacng7,slc24a5,cacna2d2,slc2a9,gabrp,micu3,cox1,trpc1,cacna1h,kcnh7,cnga3,drd4,slc18a2,hecw2,hcn1,cyb,grin3a,kcnn3,fxyd6,cacng8,slc6a4,kcnk3,grp,snap25,trpc7,cacna1f,hcn2,kcng2,dmd,cacna1d,galr2,kcns2,cacna1e,kcnk2,nos1ap,kcnb1,scn2a,kcna3,anxa2,trpm3,slc6a1,slc24a2,cacna1c,ryr1,ankh,atp8,stac,scn8a
SIIvsSI	GO:0019220	1	Human	GO:BP	regulation of phosphate metabolic process	7.1e-06	5.14853	1261	706	77	21010	socs4,prkg1,mllt1,aurkb,nnt,ccnf,iqgap3,plk1,hsp90ab1,znf16,tfrc,cdc25b,clspn,dvl1,cox11,mcm7,ptges3,camk2n2,cdc6,tigar,epha4,mcph1,men1,pfkfb2,nup62,bora,tpx2,chp1,ect2,ipo5,npm1,hexim1,inpp5j,cenpe,grm5,dscam,bmp7,c5ar1,pdgfa,itga2,fgfr4,smad3,cdk5r1,pdgfra,plec,sox9,rab38,drd4,chrna3,pthr1,fshr,cspg4,fxr1,bmp4,pik3r3,spry4,erbb4,spry1,pax6,dkk1,hes5,dock3,dmd,hspb1,hgf,ehd4,pard3,cdkn3,map3k12…
SIIvsSI	GO:0070887	1	Human	GO:BP	cellular response to chemical stimulus	7.1e-06	5.14853	2691	717	139	21010	uso1,gapdh,casr,cxcr4,hmgb2,myb,nnt,nqo1,skp2,pcna,eny2,pmaip1,ryr2,rpl13a,cdk1,rpl3,iqgap3,hsp90ab1,znf16,tfrc,akr1b1,prpf8,prkaca,ran,pacrg,eif4e,slc16a1,mcm2,mcm7,ptges3,dnmt3a,net1,ruvbl2,jund,cdc6,tigar,ank3,cps1,hmgb1,epha4,smarca5,dnmt1,fancd2,pafah1b1,suv39h1,gpd1,ddx11,ect2,ipo5,esr1,rangap1,vsnl1,npm1,ctsh,rab8a,shmt1,rpl23,grm5,kank2,klf15,tnip1,bmp7,c5ar1,itga2,gpr173,robo2,ephb1,cdk5…
SIIvsSI	GO:0043687	1	Human	GO:BP	post-translational protein modification	7.24e-06	5.14023	1276	383	50	21010	klhl10,socs4,fbxo5,rpgr,mefv,aurkb,esco2,nqo1,skp2,eny2,cdc20,cdca3,ubc,cdk1,ccnf,rps15,uhrf1,rnf43,plk1,hsp90ab1,trim50,dtl,rbbp4,ube2i,clns1a,ruvbl2,rpl37,prmt1,men1,prpf19,bub3,smarca5,ruvbl1,faap100,suv39h1,ubr7,pole3,chp1,dek,rangap1,npm1,ube2s,uba2,icmt,cenps,pcgf1,shmt1,rpl23,hpf1,kat7
SIIvsSI	GO:0051174	1	Human	GO:BP	regulation of phosphorus metabolic process	7.25e-06	5.13969	1262	706	77	21010	socs4,prkg1,mllt1,aurkb,nnt,ccnf,iqgap3,plk1,hsp90ab1,znf16,tfrc,cdc25b,clspn,dvl1,cox11,mcm7,ptges3,camk2n2,cdc6,tigar,epha4,mcph1,men1,pfkfb2,nup62,bora,tpx2,chp1,ect2,ipo5,npm1,hexim1,inpp5j,cenpe,grm5,dscam,bmp7,c5ar1,pdgfa,itga2,fgfr4,smad3,cdk5r1,pdgfra,plec,sox9,rab38,drd4,chrna3,pthr1,fshr,cspg4,fxr1,bmp4,pik3r3,spry4,erbb4,spry1,pax6,dkk1,hes5,dock3,dmd,hspb1,hgf,ehd4,pard3,cdkn3,map3k12…
SIIvsSI	GO:0072001	9	Human	GO:BP	renal system development	7.25e-06	5.13969	327	750	32	21010	sox11,akr1b1,cenpf,odc1,epha4,ctsh,nup133,kank2,klf15,acvr2b,bmp7,dact2,pdgfa,robo2,smad3,shh,pdgfra,sox9,dlg5,ext1,gdnf,bmp4,erbb4,spry1,dchs1,hes5,foxj1,bmp6,pax2,smad1,bmp2,wt1
SIIvsSI	GO:0043292	7	Human	GO:CC	contractile fiber	7.3e-06	5.13646	245	737	25	22090	myh8,ryr2,ank3,dek,dnajb6,cdk5r1,obscn,plec,dst,fxr1,slc2a1,svil,xirp2,dmd,synpo,myh7,hspb1,cacna1d,nos1ap,myh6,tnnt2,cacna1c,ryr1,scn8a,mybpc3
SIIvsSI	GO:0005245	14	Human	GO:MF	voltage-gated calcium channel activity	7.47e-06	5.12697	53	726	12	20139	cacna1g,cacng7,cacna2d2,cacna1h,cacng8,cacna1f,cacna1d,cacna1e,scn2a,cacna1c,ryr1,scn8a
SIIvsSI	GO:0060485	19	Human	GO:BP	mesenchyme development	7.92e-06	5.10129	312	750	31	21010	hpn,epha4,nup133,bmp7,dact3,robo2,smad3,shh,radil,sox9,dlg5,tbx3,ext1,gata4,gdnf,vasn,bmp4,erbb4,spry1,nrp2,dchs1,pax6,dkk1,tbx2,sp6,hgf,nodal,tgfbr2,pax2,bmp2,wt1
SIIvsSI	GO:0031967	1	Human	GO:CC	organelle envelope	8.39e-06	5.07641	1293	545	61	22090	gapdh,mrpl22,rrm1,tufm,nnt,eny2,pmaip1,ndufs1,ndufa4,gatm,ubc,hpn,rnf43,aldh18a1,tmem120b,kpna2,cenpf,ran,dtl,lbr,slc25a34,tubb,nup205,tfcp2,tyms,cox11,ube2i,nup58,tigar,cps1,epha4,ipo9,pafah1b1,cpox,nup62,ipo5,cox5a,xpo1,nup210,rangap1,cbx3,wasf1,coa3,nup133,rab32,gucy2f,smad3,micu3,mfn1,foxo3,cox1,plec,sfxn5,vamp1,tex2,flvcr2,dst,cyb,fxr1,slc25a6,sting1
SIIvsSI	GO:0031975	1	Human	GO:CC	envelope	8.39e-06	5.07641	1293	545	61	22090	gapdh,mrpl22,rrm1,tufm,nnt,eny2,pmaip1,ndufs1,ndufa4,gatm,ubc,hpn,rnf43,aldh18a1,tmem120b,kpna2,cenpf,ran,dtl,lbr,slc25a34,tubb,nup205,tfcp2,tyms,cox11,ube2i,nup58,tigar,cps1,epha4,ipo9,pafah1b1,cpox,nup62,ipo5,cox5a,xpo1,nup210,rangap1,cbx3,wasf1,coa3,nup133,rab32,gucy2f,smad3,micu3,mfn1,foxo3,cox1,plec,sfxn5,vamp1,tex2,flvcr2,dst,cyb,fxr1,slc25a6,sting1
SIIvsSI	GO:0099513	2	Human	GO:CC	polymeric cytoskeletal fiber	8.47e-06	5.07228	793	171	21	22090	gas8,aspm,zw10,tekt2,kifc1,mefv,prc1,aurkb,kif2c,kif11,cdk1,gtse1,plk1,tekt1,stmn1,tubb,dvl1,kif23,pacrg,racgap1,ckap2
SIIvsSI	GO:0120039	5	Human	GO:BP	plasma membrane bounded cell projection morphogenesis	8.48e-06	5.0716	653	747	50	21010	prkg1,cxcr4,hsp90ab1,stmn1,dvl1,wee1,ank3,epha4,pafah1b1,aurka,wasf1,rab8a,cacng7,dscam,bmp7,map2,ptprd,fgfr4,robo2,lhx9,ephb1,cdk5r1,shh,obscn,nrn1,epha5,ext1,ptprs,hecw2,chrna3,etv1,gdnf,tanc2,islr2,nrp2,snap25,ephb3,ntng2,pax6,dmd,macf1,pard3,adcy1,dscaml1,nyap1,pax2,top2b,epha6,nyap2,plxnc1
SIIvsSI	GO:0043596	5	Human	GO:CC	nuclear replication fork	9.59e-06	5.01827	42	287	7	22090	pcna,pold3,prpf19,smarca5,wdhd1,pold1,tipin
SIIvsSI	GO:0015631	9	Human	GO:MF	tubulin binding	9.62e-06	5.01693	385	439	26	20139	gapdh,gas8,kifc1,prc1,spc24,kif2c,kif11,b9d2,gtse1,plk1,cenpf,stmn1,kif23,pacrg,racgap1,hdgf,spag8,pafah1b1,ska1,chp1,polb,cenpe,map2,kif3c,cgn,cdk5r1
SIIvsSI	GO:0051171	1	Human	GO:BP	regulation of nitrogen compound metabolic process	1.01e-05	4.99574	5587	687	241	21010	gapdh,larp6,zbed4,socs4,fbxo5,mllt1,hmgb2,e2f2,mefv,myb,nostrin,sox11,cdca7,aurkb,esco2,nnt,nqo1,skp2,pcna,eny2,cdc20,pmaip1,rpl13a,cdk1,hpn,ccnf,rps15,uhrf1,iqgap3,plk1,hsp90ab1,kpna2,tfrc,cdc25b,clspn,cenpf,e2f7,prkaca,ppp4r3b,pidd1,crem,dtl,dvl1,eif4e,tfcp2,tyms,pa2g4,ckap2,mcm2,mcm7,mak,rbbp4,ube2i,clns1a,ptges3,dnmt3a,camk2n2,hdgf,ruvbl2,nkx2-4,jund,rfc3,cdc6,pif1,tigar,gins3,odc1,hmgb1,rpl3…
SIIvsSI	GO:0098662	25	Human	GO:BP	inorganic cation transmembrane transport	1.02e-05	4.99078	857	726	59	21010	prkg1,atp6v1h,nnt,ryr2,ndufa4,hpn,prkaca,slc16a1,ank3,cacna1g,kcna4,chp1,cox5a,cacng7,slc24a5,cacna2d2,slc2a9,micu3,cox1,trpc1,cacna1h,kcnh7,cnga3,drd4,slc18a2,hecw2,hcn1,cyb,grin3a,kcnn3,fxyd6,cacng8,slc6a4,kcnk3,grp,snap25,trpc7,cacna1f,hcn2,kcng2,dmd,cacna1d,galr2,kcns2,cacna1e,kcnk2,nos1ap,kcnb1,scn2a,kcna3,anxa2,trpm3,slc6a1,slc24a2,cacna1c,ryr1,atp8,stac,scn8a
SIIvsSI	GO:0005683	42	Human	GO:CC	U7 snRNP	1.05e-05	4.97827	7	303	4	22090	snrpf,snrpe,snrpg,snrpd3
SIIvsSI	GO:0048858	5	Human	GO:BP	cell projection morphogenesis	1.05e-05	4.97727	658	747	50	21010	prkg1,cxcr4,hsp90ab1,stmn1,dvl1,wee1,ank3,epha4,pafah1b1,aurka,wasf1,rab8a,cacng7,dscam,bmp7,map2,ptprd,fgfr4,robo2,lhx9,ephb1,cdk5r1,shh,obscn,nrn1,epha5,ext1,ptprs,hecw2,chrna3,etv1,gdnf,tanc2,islr2,nrp2,snap25,ephb3,ntng2,pax6,dmd,macf1,pard3,adcy1,dscaml1,nyap1,pax2,top2b,epha6,nyap2,plxnc1
SIIvsSI	GO:0045740	1	Human	GO:BP	positive regulation of DNA replication	1.09e-05	4.96284	39	383	8	21010	pcna,cdk1,e2f7,smarca5,dna2,e2f8,atad5,kat7
SIIvsSI	GO:0032990	5	Human	GO:BP	cell part morphogenesis	1.09e-05	4.96396	678	747	51	21010	prkg1,cxcr4,hsp90ab1,stmn1,dvl1,wee1,ank3,epha4,pafah1b1,aurka,wasf1,rab8a,cacng7,dscam,bmp7,map2,ptprd,fgfr4,robo2,lhx9,ephb1,cdk5r1,shh,obscn,nrn1,plec,epha5,ext1,ptprs,hecw2,chrna3,etv1,gdnf,tanc2,islr2,nrp2,snap25,ephb3,ntng2,pax6,dmd,macf1,pard3,adcy1,dscaml1,nyap1,pax2,top2b,epha6,nyap2,plxnc1
SIIvsSI	GO:0043604	51	Human	GO:BP	amide biosynthetic process	1.09e-05	4.96396	927	397	41	21010	gapdh,rpl18a,larp6,rpl39,mrpl22,rps8,rpl7a,tufm,rpl12,eef1g,rpl13a,rpl3,rps15,rpl27a,rpl14,rpl4,eif4e,tyms,pa2g4,rpl13,rpl34,cps1,rpl37,epha4,prmt1,gars1,pask,slbp,rps29,rpl18,rps11,rpl8,rpl15,npm1,coa3,eloa,rps12,shmt1,rpl23,grm5,tnip1
SIIvsSI	GO:0008284	1	Human	GO:BP	positive regulation of cell population proliferation	1.1e-05	4.9603	1248	747	79	21010	aspm,casr,fbxo5,hmgb2,myb,sox11,anln,prc1,marcksl1,cdk1,hpn,iqgap3,znf16,tfrc,cdc25b,dvl1,cdc6,odc1,hmgb1,epha4,rtkn2,prmt1,dnmt1,pafah1b1,pap,tipin,esr1,npm1,ctsh,atad5,rpl23,kat7,dscam,bmp7,ptprd,c5ar1,pdgfa,itga2,fgfr4,robo2,esm1,shh,dpp4,pdgfra,sox9,sash3,tbx3,gdnf,pthr1,rp1,rassf10,gata2,islr2,bmp4,erbb4,nrp2,pax6,hes5,dmd,macf1,tjp1,tbx2,eps8,avpr2,calcrl,nodal,adm,tgfbr2,cd40,clcf1,pla2g3,…
SIIvsSI	GO:0043085	1	Human	GO:BP	positive regulation of catalytic activity	1.19e-05	4.92458	1091	741	71	21010	hmgb2,mefv,aurkb,pcna,cdc20,pmaip1,ndufa4,uhrf1,plk1,hsp90ab1,znf16,cdc25b,clspn,pidd1,ube2i,ptges3,net1,rfc3,cdc6,tigar,gins3,hmgb1,epha4,pfkfb2,bora,tpx2,ddx11,ect2,rfc4,esr1,nhej1,nek2,rangap1,npm1,ube2s,ctsh,cenpe,grm5,c5ar1,npr3,pdgfa,itga2,fgfr4,smad3,cdk5r1,ccl25,pdgfra,drd4,chrna3,gdnf,erbb4,dkk1,dock3,cacna1d,avpr2,nlrp3,nos1ap,map3k12,cdkn2a,adra2c,foxj1,nodal,rasgrf1,tgfbr2,cd40,cacna1…
SIIvsSI	GO:0015318	14	Human	GO:MF	inorganic molecular entity transmembrane transporter activity	1.19e-05	4.92347	694	744	53	20139	atp6v1h,nnt,ryr2,slc16a1,best1,cacna1g,kcna4,oca2,chp1,grik4,cox5a,cacng7,slc24a5,cacna2d2,slc2a9,gabrp,cox1,trpc1,cacna1h,kcnh7,slc18a2,hcn1,cyb,grin3a,kcnn3,cacng8,slc6a4,kcnk3,snap25,trpc7,cacna1f,hcn2,kcng2,slc1a2,cacna1d,kcns2,gria1,cacna1e,kcnk2,kcnb1,scn2a,kcna3,anxa2,trpm3,slc6a1,slc24a2,cacna1c,ryr1,ankh,atp8,gria3,scn8a,slc15a2
SIIvsSI	GO:0051253	1	Human	GO:BP	negative regulation of RNA metabolic process	1.23e-05	4.90956	1438	751	88	21010	hmgb2,myb,nostrin,sox11,aurkb,pcna,uhrf1,plk1,cenpf,e2f7,crem,pa2g4,rbbp4,ube2i,dnmt3a,hdgf,ruvbl2,jund,hmgb1,mcph1,purb,men1,smarca5,znf596,phf19,dnmt1,suv39h1,zmym2,nelfb,eed,sfrs2,esr1,e2f8,actr6,cbx3,npm1,phax,dnajb6,hexim1,scmh1,rtf1,kdm1b,pcgf1,rpl23,kank2,acvr2b,bmp7,rasd1,ezh1,lhx9,smad3,cdk5r1,shh,foxo3,sox9,tbx3,upf3a,msc,gata4,gdnf,gata2,tle1,bmp4,ahr,pax6,cbx1,dkk1,hes5,sp5,tbx2,myf6,…
SIIvsSI	GO:0034501	1	Human	GO:BP	protein localization to kinetochore	1.28e-05	4.89167	15	240	5	21010	zw10,aurkb,cdk1,knl1,bub3
SIIvsSI	GO:1903083	1	Human	GO:BP	protein localization to condensed chromosome	1.28e-05	4.89167	15	240	5	21010	zw10,aurkb,cdk1,knl1,bub3
SIIvsSI	GO:0008017	9	Human	GO:MF	microtubule binding	1.31e-05	4.88393	274	433	21	20139	gapdh,gas8,kifc1,prc1,spc24,kif2c,kif11,gtse1,plk1,cenpf,kif23,racgap1,spag8,pafah1b1,ska1,chp1,polb,cenpe,map2,kif3c,cgn
SIIvsSI	GO:0031674	7	Human	GO:CC	I band	1.34e-05	4.87252	146	726	18	22090	ryr2,ank3,dnajb6,obscn,plec,dst,slc2a1,xirp2,dmd,synpo,myh7,hspb1,cacna1d,nos1ap,myh6,cacna1c,ryr1,scn8a
SIIvsSI	GO:0009314	1	Human	GO:BP	response to radiation	1.4e-05	4.85439	426	341	23	21010	rrm1,aurkb,pcna,dtl,rad54l,pold3,best1,fen1,dnmt3a,net1,ruvbl2,grk1,tigar,rad51ap1,men1,rad54b,pold1,fancd2,tipin,ect2,nhej1,polb,npm1
SIIvsSI	GO:0009893	1	Human	GO:BP	positive regulation of metabolic process	1.41e-05	4.85044	3797	729	184	21010	gapdh,larp6,zbed4,socs4,casr,mllt1,cxcr4,hmgb2,e2f2,mefv,myb,sox11,aurkb,nnt,skp2,pcna,eny2,cdc20,pmaip1,gatm,cdk1,hpn,uhrf1,iqgap3,plk1,hsp90ab1,znf16,tfrc,cdc25b,clspn,e2f7,prkaca,ppp4r3b,pidd1,crem,dtl,dvl1,tfcp2,ckap2,mak,rbbp4,clns1a,ptges3,hdgf,ruvbl2,jund,rfc3,cdc6,tigar,gins3,ank3,hmgb1,epha4,prmt1,rad51ap1,men1,psmc4,prpf19,smarca5,ruvbl1,spag8,pfkfb2,pask,dnmt1,suv39h1,nup62,apob,bora,t…
SIIvsSI	GO:0003677	2	Human	GO:MF	DNA binding	1.47e-05	4.83341	2530	346	76	20139	zbed4,zw10,pgbd1,cenpb,hmgb2,tbpl2,e2f2,exo1,myb,nostrin,sox11,pcna,kif2c,cdc45,zmym6,orc6,rps15,uhrf1,znf16,ercc6l,clspn,e2f7,crem,lbr,rad54l,tfcp2,mcm2,gen1,mcm7,rbbp4,fen1,dnmt3a,hdgf,ruvbl2,nkx2-4,smc2,jund,rfc3,pif1,hmgb1,prmt1,rad51ap1,purb,men1,orc3,sycp1,smarca5,wdhd1,znf596,msh5,smc4,rad54b,phf19,faap100,pold1,recql4,dnmt1,cenpt,suv39h1,tipin,pole3,dna2,ddx11,tcf24,rfc4,esr1,e2f8,pole2,n…
SIIvsSI	GO:0000912	1	Human	GO:BP	assembly of actomyosin apparatus involved in cytokinesis	1.51e-05	4.82194	9	465	5	21010	anln,iqgap3,racgap1,ect2,plec
SIIvsSI	GO:0000915	1	Human	GO:BP	actomyosin contractile ring assembly	1.51e-05	4.82194	9	465	5	21010	anln,iqgap3,racgap1,ect2,plec
SIIvsSI	GO:0031570	1	Human	GO:BP	DNA integrity checkpoint signaling	1.51e-05	4.82194	137	298	12	21010	cdk1,cdc45,gtse1,plk1,clspn,pidd1,dtl,cdc6,prpf19,fancd2,tipin,dna2
SIIvsSI	GO:0045934	1	Human	GO:BP	negative regulation of nucleobase-containing compound metabolic process	1.51e-05	4.82152	1555	751	93	21010	fbxo5,hmgb2,myb,nostrin,sox11,aurkb,pcna,uhrf1,plk1,cenpf,e2f7,crem,pa2g4,rbbp4,ube2i,dnmt3a,hdgf,ruvbl2,jund,cdc6,pif1,hmgb1,mcph1,purb,men1,smarca5,znf596,phf19,dnmt1,suv39h1,zmym2,tipin,nelfb,eed,sfrs2,esr1,e2f8,actr6,cbx3,npm1,phax,dnajb6,hexim1,scmh1,rtf1,kdm1b,pcgf1,rpl23,kank2,acvr2b,bmp7,rasd1,ezh1,lhx9,smad3,cdk5r1,shh,foxo3,sox9,tbx3,upf3a,msc,gata4,gdnf,gata2,tle1,bmp4,ahr,pax6,cbx1,dk…
SIIvsSI	GO:0070182	11	Human	GO:MF	DNA polymerase binding	1.52e-05	4.81904	21	319	6	20139	pcna,hsp90ab1,ptges3,hmgb1,fancd2,nhej1
SIIvsSI	GO:1901701	1	Human	GO:BP	cellular response to oxygen-containing compound	1.54e-05	4.81328	1269	717	77	21010	uso1,casr,hmgb2,myb,nqo1,pcna,eny2,ryr2,cdk1,znf16,prpf8,prkaca,eif4e,dnmt3a,net1,ruvbl2,jund,cdc6,cps1,hmgb1,epha4,dnmt1,gpd1,ddx11,ect2,ipo5,esr1,rangap1,vsnl1,rab8a,shmt1,rpl23,grm5,kank2,klf15,tnip1,bmp7,itga2,gpr173,cdk5r1,sh2b2,shh,pdgfra,plec,sox9,epha5,cacna1h,drd4,chrna3,gata4,hcn1,pik3r3,slc6a4,ahr,hcn2,pax6,slc1a2,colec12,gnrhr,syt7,tjp1,syt10,hgf,syt9,nlrp3,gria1,adcy1,calcrl,kcnb1,ly…
SIIvsSI	GO:0003007	19	Human	GO:BP	heart morphogenesis	1.54e-05	4.81328	261	741	27	21010	sox11,ryr2,stil,dvl1,bmp7,robo2,smad3,shh,sox9,tbx3,ext1,gata4,bmp4,spry1,nrp2,dchs1,xirp2,dkk1,myh7,tbx2,myh6,tnnt2,nodal,tgfbr2,ryr1,mybpc3,bmp2
SIIvsSI	GO:0007409	19	Human	GO:BP	axonogenesis	1.54e-05	4.81328	449	710	37	21010	prkg1,hsp90ab1,stmn1,dvl1,ank3,epha4,pafah1b1,rab8a,dscam,bmp7,map2,ptprd,fgfr4,robo2,lhx9,ephb1,cdk5r1,shh,obscn,epha5,ext1,ptprs,etv1,gdnf,islr2,nrp2,snap25,ephb3,ntng2,pax6,macf1,pard3,adcy1,dscaml1,pax2,top2b,epha6
SIIvsSI	GO:0048738	19	Human	GO:BP	cardiac muscle tissue development	1.54e-05	4.81293	227	750	25	21010	prkg1,sgcg,ryr2,cdk1,prmt1,cacna1g,bmp7,pdgfra,plec,tbx3,msc,gata4,bmp4,erbb4,xirp2,dkk1,myh7,tbx2,kcnk2,myh6,tnnt2,smad1,mybpc3,bmp2,wt1
SIIvsSI	GO:0140513	2	Human	GO:CC	nuclear protein-containing complex	1.54e-05	4.81351	2711	375	78	22090	mllt1,sf3b2,e2f2,myb,snrpf,zmat5,snrpe,pcna,eny2,cdc20,cdc45,orc6,hsp90ab1,u2af1,prpf8,e2f7,ran,crem,nup205,mcm2,mcm7,pold3,rbbp4,ube2i,nop10,clns1a,ptges3,ruvbl2,jund,snrpg,ppih,rfc3,nup58,gins3,dhx15,men1,prpf19,bub3,orc3,smarca5,phf19,ruvbl1,faap100,pold1,slbp,suv39h1,nup62,tipin,nelfb,gar1,eed,pole3,ddx11,snrpd3,nudt21,ipo5,rfc4,e2f8,pole2,nhej1,actr6,dek,nup210,rangap1,pole4,mcm6,cbx3,pms1,c…
SIIvsSI	GO:0019438	1	Human	GO:BP	aromatic compound biosynthetic process	1.56e-05	4.80693	4110	729	196	21010	zbed4,mllt1,dck,hmgb2,tbpl2,rrm1,rrm2,e2f2,dut,myb,nostrin,sox11,cdca7,aurkb,snapc5,pcna,eny2,ndufs1,cdk1,ncapg2,uhrf1,plk1,hsp90ab1,tfrc,cenpf,e2f7,pidd1,crem,dtl,dvl1,hsf2bp,nme3,tfcp2,tyms,pa2g4,ckap2,mak,pold3,rbbp4,ube2i,nop10,ptges3,dnmt3a,hdgf,ruvbl2,nkx2-4,jund,rfc3,pif1,gins3,hmgb1,slc22a13,rtkn2,mcph1,npm3,purb,men1,gars1,sycp1,smarca5,znf596,phf19,ruvbl1,nmrk1,spag8,pold1,ctps1,dnmt1,f…
SIIvsSI	GO:0046873	10	Human	GO:MF	metal ion transmembrane transporter activity	1.59e-05	4.79848	443	694	37	20139	ryr2,cacna1g,kcna4,chp1,grik4,cacng7,slc24a5,cacna2d2,trpc1,cacna1h,kcnh7,slc18a2,hcn1,grin3a,kcnn3,cacng8,slc6a4,kcnk3,snap25,trpc7,cacna1f,hcn2,kcng2,slc1a2,cacna1d,kcns2,cacna1e,kcnk2,kcnb1,scn2a,kcna3,anxa2,trpm3,slc6a1,slc24a2,cacna1c,ryr1
SIIvsSI	GO:0048646	20	Human	GO:BP	anatomical structure formation involved in morphogenesis	1.61e-05	4.79429	1172	750	75	21010	cxcr4,e2f2,sox11,stil,e2f7,prkaca,dvl1,knl1,pafah1b1,e2f8,ctsh,rtf1,dscam,acvr2b,bmp7,c5ar1,npr3,pdgfa,itga2,robo2,esm1,ephb1,smad3,cdk5r1,shh,pdgfra,obscn,mcam,npr1,plec,sox9,cacna1h,tbx3,ext1,gata4,gdnf,gata2,cspg4,bmp4,pik3r3,spry1,nrp2,dchs1,ephb3,pax6,dkk1,hes5,celsr1,myh7,hspb1,fat3,tjp1,tbx2,myf6,calcrl,myh6,whrn,id1,mafb,nkx3-2,anxa2,tnnt2,foxj1,nodal,adm,tgfbr2,cd40,pla2g3,pax2,smad1,gpn…
SIIvsSI	GO:0006268	1	Human	GO:BP	DNA unwinding involved in DNA replication	1.65e-05	4.78338	21	334	6	21010	cdc45,mcm2,mcm7,gins3,recql4,mcm6
SIIvsSI	GO:0006810	19	Human	GO:BP	transport	1.67e-05	4.7783	4716	751	225	21010	uso1,gas8,prkg1,bsn,zw10,mesd,pgbd1,casr,plcz1,cxcr4,atp6v1h,rpgr,myb,nostrin,sox11,nnt,ly75,eny2,pmaip1,ryr2,ndufa4,spcs2,cdk1,hpn,nasp,rps15,kpna2,tfrc,rer1,cenpf,prkaca,ran,tubb,ipo4,dvl1,nup205,slc16a1,racgap1,cdh17,mak,ube2i,clns1a,best1,gp2,nup58,ank3,hmgb1,slc22a13,ap2s1,cacna1g,scg5,ipo9,kcna4,ppp6c,pfkfb2,pask,pafah1b1,slbp,nup62,apob,oca2,chp1,ect2,grik4,ipo5,fabp7,cox5a,xpo1,nup210,ran…
SIIvsSI	GO:0051246	1	Human	GO:BP	regulation of protein metabolic process	1.68e-05	4.77383	2389	683	120	21010	gapdh,larp6,socs4,fbxo5,mllt1,mefv,aurkb,nnt,nqo1,skp2,cdc20,pmaip1,rpl13a,hpn,ccnf,rps15,uhrf1,iqgap3,plk1,hsp90ab1,tfrc,cdc25b,clspn,prkaca,pidd1,dtl,dvl1,eif4e,tyms,pa2g4,ube2i,camk2n2,cdc6,odc1,hmgb1,rpl37,epha4,prmt1,men1,psmc4,bub3,smarca5,pask,suv39h1,nup62,bora,tpx2,aurka,chp1,ect2,ipo5,xpo1,dek,npm1,dnajb6,ube2s,uba2,hexim1,ctsh,coa3,inpp5j,cenps,cenpe,shmt1,rpl23,hpf1,grm5,klf15,tnip1,b…
SIIvsSI	GO:0031399	1	Human	GO:BP	regulation of protein modification process	1.74e-05	4.75886	1385	683	79	21010	socs4,fbxo5,mllt1,aurkb,nnt,skp2,cdc20,ccnf,rps15,iqgap3,plk1,hsp90ab1,tfrc,cdc25b,clspn,dvl1,ube2i,camk2n2,cdc6,rpl37,epha4,men1,bub3,smarca5,suv39h1,nup62,bora,tpx2,chp1,ect2,ipo5,dek,npm1,ube2s,uba2,hexim1,inpp5j,cenps,cenpe,rpl23,hpf1,grm5,klf15,tnip1,bmp7,c5ar1,pdgfa,cdk5r1,plec,sox9,drd4,chrna3,fshr,gata2,cspg4,fxr1,bmp4,pik3r3,spry4,erbb4,spry1,pax6,dkk1,hes5,dock3,dmd,hspb1,hgf,ehd4,pard3…
SIIvsSI	GO:0072528	8	Human	GO:BP	pyrimidine-containing compound biosynthetic process	1.75e-05	4.75797	39	412	8	21010	dck,dut,nme3,tyms,cps1,ctps1,shmt1,uckl1
SIIvsSI	GO:0051239	20	Human	GO:BP	regulation of multicellular organismal process	1.75e-05	4.75797	2968	751	154	21010	gapdh,aspm,prkg1,casr,fbxo5,cxcr4,hmgb2,e2f2,mefv,myb,sox11,ryr2,gatm,cdk1,hpn,anxa5,iqgap3,hsp90ab1,znf16,tfrc,prkaca,xaf1,dvl1,pld3,nmu,racgap1,rbbp4,ruvbl2,hmgb1,epha4,prmt1,cacna1g,purb,ruvbl1,pask,fancd2,pafah1b1,pap,esr1,ctsh,atad5,grm5,dscam,acvr2b,bmp7,map2,ptprd,c5ar1,npr3,esrp1,pdgfa,dact3,itga2,robo2,ephb1,smad3,shh,dpp4,pdgfra,npr1,foxo3,trpc1,sox9,sfxn5,sash3,dlg5,cacna1h,tbx3,lrrc4b…
SIIvsSI	GO:0022603	19	Human	GO:BP	regulation of anatomical structure morphogenesis	1.77e-05	4.75313	866	750	60	21010	cxcr4,e2f2,hpn,zmym6,tfrc,dvl1,epha4,pafah1b1,arhgap18,aurka,esr1,ctsh,cacng7,dscam,bmp7,map2,ptprd,c5ar1,pdgfa,robo2,cdk5r1,shh,npr1,sox9,ptprs,hecw2,chrna3,gata4,gdnf,tanc2,gata2,islr2,bmp4,spry1,myo10,rdx,ephb3,ntng2,dkk1,celsr1,hspb1,macf1,tjp1,tbx2,sp6,hgf,syne3,eps8,foxj1,nodal,adm,tgfbr2,cd40,pax2,smad1,gpnmb,krt1,bmp2,plxnc1,wt1
SIIvsSI	GO:0000217	8	Human	GO:MF	DNA secondary structure binding	1.83e-05	4.73841	40	266	7	20139	hmgb2,clspn,gen1,hmgb1,rad51ap1,men1,recql4
SIIvsSI	GO:0035239	20	Human	GO:BP	tube morphogenesis	1.83e-05	4.73808	867	750	60	21010	casr,cxcr4,e2f2,sox11,ryr2,stil,e2f7,prkaca,dvl1,epha4,apob,esr1,e2f8,ctsh,acvr2b,bmp7,c5ar1,npr3,pdgfa,efemp2,esm1,ephb1,smad3,shh,pdgfra,mcam,npr1,sox9,dlg5,tbx3,ext1,gata4,gdnf,gata2,cspg4,bmp4,pik3r3,spry1,nrp2,dchs1,ephb3,hes5,celsr1,hspb1,tjp1,tbx2,calcrl,id1,anxa2,nodal,adm,tgfbr2,cd40,pax2,rin2,smad1,gpnmb,krt1,bmp2,wt1
SIIvsSI	GO:0032153	6	Human	GO:CC	cell division site	1.84e-05	4.73523	72	567	11	22090	anln,racgap1,men1,septin6,ect2,plk4,cep55,psd,septin5,rdx,svil
SIIvsSI	GO:0051640	1	Human	GO:BP	organelle localization	1.86e-05	4.72935	603	646	42	21010	uso1,aspm,bsn,zw10,kifc1,aurkb,spc24,kif2c,rps15,plk1,cenpf,ran,racgap1,knl1,mcph1,sgol1,bub3,ppp6c,pafah1b1,nup62,ect2,xpo1,nek2,npm1,arl6,rab8a,cenpe,map2,rab34,mfn1,septin5,slc18a2,tanc2,gata2,spry1,grp,snap25,pax6,dmd,syne3,pard3,kcnb1
SIIvsSI	GO:0019538	1	Human	GO:BP	protein metabolic process	1.99e-05	4.70112	5373	500	176	21010	gapdh,rpl18a,klhl10,larp6,rpl39,socs4,prkg1,mesd,fbxo5,mllt1,mrpl22,rps8,rpl7a,fbxo39,rpgr,mefv,tufm,aurkb,esco2,nnt,rpl12,nqo1,skp2,eny2,cdc20,pmaip1,eef1g,cdca3,spcs2,rpl13a,ubc,cdk1,rpl3,hpn,cuzd1,ccnf,rps15,uhrf1,rnf43,iqgap3,plk1,rpl27a,hsp90ab1,tfrc,trim50,cdc25b,clspn,prkaca,rpl14,ppp4r3b,pidd1,dtl,ddost,dvl1,rpl4,eif4e,tyms,psmb2,pa2g4,mak,rbbp4,ube2i,bub1,clns1a,ptges3,camk2n2,rpl13,wee1…
SIIvsSI	GO:0005814	2	Human	GO:CC	centriole	2.03e-05	4.69209	156	370	13	22090	rttn,ccnf,plk1,stil,ran,mphosph9,cep20,aurka,tedc2,plk4,cep76,cep55,rab8a
SIIvsSI	GO:0030425	2	Human	GO:CC	dendrite	2.03e-05	4.69209	621	736	44	22090	bsn,nqo1,hsp90ab1,zwint,prkaca,dvl1,ank3,epha4,kcna4,rangap1,wasf1,rab8a,inpp5j,grm5,dscam,map2,psd,ephb1,cdk5r1,plec,sez6,epha5,cnga3,drd4,slc18a2,drp2,chrna3,tanc2,hcn1,fxr1,apba2,ephb3,hcn2,synpo,fat3,gria1,kcnb1,cacna1c,trim9,gria3,hspa8,epha6,grm7,grm3
SIIvsSI	GO:0051298	1	Human	GO:BP	centrosome duplication	2.06e-05	4.68581	73	387	10	21010	rttn,ccnf,stil,gen1,nup62,xpo1,npm1,plk4,cep76,rbm14
SIIvsSI	GO:0051173	1	Human	GO:BP	positive regulation of nitrogen compound metabolic process	2.1e-05	4.6773	3071	729	154	21010	larp6,zbed4,socs4,mllt1,hmgb2,e2f2,mefv,myb,sox11,aurkb,skp2,pcna,eny2,cdc20,pmaip1,cdk1,hpn,uhrf1,iqgap3,plk1,hsp90ab1,tfrc,cdc25b,clspn,e2f7,pidd1,crem,dtl,dvl1,tfcp2,ckap2,mak,rbbp4,clns1a,ptges3,hdgf,ruvbl2,jund,rfc3,cdc6,tigar,gins3,hmgb1,epha4,prmt1,rad51ap1,men1,psmc4,prpf19,smarca5,ruvbl1,spag8,pask,suv39h1,nup62,bora,tpx2,dna2,ddx11,aurka,chp1,ect2,rfc4,esr1,e2f8,actr6,nek2,dek,npm1,ube2…
SIIvsSI	GO:0001701	1	Human	GO:BP	in utero embryonic development	2.17e-05	4.66286	402	741	35	21010	rrm2,ncapg2,nasp,stil,e2f7,slc25a34,rpl13,prmt1,psmc4,apob,e2f8,nek2,polb,dnajb6,plk4,rtf1,bmp7,smad3,jag2,pdgfra,dad1,tbx3,upf3a,pthr1,tanc2,gata2,apba2,plpp4,tjp1,myh6,nodal,adm,tgfbr2,zp3,bmp2
SIIvsSI	GO:0045597	6	Human	GO:BP	positive regulation of cell differentiation	2.19e-05	4.65989	851	751	59	21010	aspm,fbxo5,cxcr4,hmgb2,myb,sox11,hsp90ab1,znf16,pa2g4,jund,hmgb1,epha4,prmt1,pafah1b1,apob,aurka,nudt21,ect2,grm5,dscam,acvr2b,bmp7,ptprd,efemp2,robo2,adamts20,smad3,shh,foxo3,sox9,sash3,gdnf,rassf10,gata2,islr2,bmp4,pax6,dkk1,dmd,nell1,macf1,hgf,myf6,nlrp3,adra2c,foxj1,adm,tgfbr2,clcf1,pla2g3,vwc2l,bmp6,pax2,btc,rin2,smad1,bmp2,plxnc1,il33
SIIvsSI	GO:0097447	2	Human	GO:CC	dendritic tree	2.19e-05	4.65986	623	736	44	22090	bsn,nqo1,hsp90ab1,zwint,prkaca,dvl1,ank3,epha4,kcna4,rangap1,wasf1,rab8a,inpp5j,grm5,dscam,map2,psd,ephb1,cdk5r1,plec,sez6,epha5,cnga3,drd4,slc18a2,drp2,chrna3,tanc2,hcn1,fxr1,apba2,ephb3,hcn2,synpo,fat3,gria1,kcnb1,cacna1c,trim9,gria3,hspa8,epha6,grm7,grm3
SIIvsSI	GO:0010647	6	Human	GO:BP	positive regulation of cell communication	2.2e-05	4.65812	1725	723	97	21010	gapdh,gas8,aspm,casr,cxcr4,myb,sox11,aurkb,skp2,pmaip1,rps15,iqgap3,hsp90ab1,tfrc,prkaca,dvl1,nmu,gen1,ube2i,net1,ank3,hmgb1,rpl37,epha4,rtkn2,dhx15,prmt1,men1,ruvbl1,pfkfb2,pafah1b1,nup62,ect2,tedc2,vsnl1,wasf1,hexim1,ctsh,rps12,rpl23,cacng7,grm5,acvr2b,bmp7,c5ar1,rab34,pdgfa,itga2,fgfr4,robo2,esm1,adamts20,smad3,jag2,shh,ccl25,pdgfra,npr1,myrip,dlg5,drd4,gata4,fshr,cspg4,fxr1,bmp4,cacng8,sting1…
SIIvsSI	GO:0097149	6	Human	GO:CC	centralspindlin complex	2.2e-05	4.65737	3	306	3	22090	kif23,racgap1,ect2
SIIvsSI	GO:0042221	1	Human	GO:BP	response to chemical	2.22e-05	4.6535	3975	721	188	21010	uso1,gapdh,casr,cxcr4,hmgb2,dut,mefv,myb,tufm,nnt,nqo1,skp2,pcna,eny2,pmaip1,ryr2,rpl13a,cdk1,rpl3,hpn,nasp,anxa5,iqgap3,hsp90ab1,znf16,tfrc,akr1b1,prpf8,cenpf,prkaca,ran,xaf1,ddost,rad54l,pmvk,pacrg,eif4e,slc16a1,tyms,psmb2,mcm2,mcm7,ptges3,dnmt3a,net1,ruvbl2,jund,rfc3,ythdc2,cdc6,tigar,ank3,cps1,hmgb1,epha4,dhx15,cacna1g,smarca5,tat,rad54b,pfkfb2,ctps1,dnmt1,fancd2,pafah1b1,suv39h1,pap,gpd1,ddx…
SIIvsSI	GO:0048583	9	Human	GO:BP	regulation of response to stimulus	2.22e-05	4.65448	3909	751	192	21010	uso1,gapdh,gas8,aspm,socs4,prkg1,casr,cxcr4,hmgb2,mefv,sox11,arhgap19,aurkb,skp2,pcna,eny2,pmaip1,rps15,rnf43,iqgap3,hsp90ab1,tfrc,prkaca,ppp4r3b,pidd1,stmn1,dvl1,racgap1,gen1,rbbp4,ube2i,dnmt3a,net1,ruvbl2,grk1,tigar,hmgb1,rpl37,epha4,slc22a13,rtkn2,mcph1,dhx15,prmt1,rad51ap1,men1,ruvbl1,ppp6c,fancd2,pafah1b1,nup62,pap,arhgap18,cit,ddx11,aurka,chp1,ect2,ipo5,esr1,dek,tedc2,efhb,npm1,dnajb6,wasf1…
SIIvsSI	GO:0061138	19	Human	GO:BP	morphogenesis of a branching epithelium	2.22e-05	4.65448	187	750	22	21010	casr,esr1,ctsh,bmp7,pdgfa,shh,sox9,dlg5,tbx3,ext1,gdnf,bmp4,spry1,dchs1,celsr1,tbx2,hgf,adm,tgfbr2,pax2,bmp2,wt1
SIIvsSI	GO:0098655	25	Human	GO:BP	monoatomic cation transmembrane transport	2.22e-05	4.65448	881	726	59	21010	prkg1,atp6v1h,nnt,ryr2,ndufa4,hpn,prkaca,slc16a1,ank3,cacna1g,kcna4,chp1,cox5a,cacng7,slc24a5,cacna2d2,slc2a9,micu3,cox1,trpc1,cacna1h,kcnh7,cnga3,drd4,slc18a2,hecw2,hcn1,cyb,grin3a,kcnn3,fxyd6,cacng8,slc6a4,kcnk3,grp,snap25,trpc7,cacna1f,hcn2,kcng2,dmd,cacna1d,galr2,kcns2,cacna1e,kcnk2,nos1ap,kcnb1,scn2a,kcna3,anxa2,trpm3,slc6a1,slc24a2,cacna1c,ryr1,atp8,stac,scn8a
SIIvsSI	GO:0034061	2	Human	GO:MF	DNA polymerase activity	2.23e-05	4.65095	33	338	7	20139	pold3,ptges3,pold1,pole3,pole2,pole4,polb
SIIvsSI	GO:0019237	11	Human	GO:MF	centromeric DNA binding	2.27e-05	4.64489	6	77	3	20139	zw10,cenpb,kif2c
SIIvsSI	GO:0051233	6	Human	GO:CC	spindle midzone	2.27e-05	4.64467	37	379	7	22090	prc1,aurkb,plk1,racgap1,cdc6,aurka,cenpe
SIIvsSI	GO:0005844	100	Human	GO:CC	polysome	2.35e-05	4.62824	73	9	3	22090	rpl18a,larp6,rpl39
SIIvsSI	GO:0071310	1	Human	GO:BP	cellular response to organic substance	2.36e-05	4.62695	2001	751	112	21010	uso1,gapdh,casr,cxcr4,hmgb2,myb,skp2,eny2,ryr2,rpl13a,cdk1,rpl3,iqgap3,hsp90ab1,znf16,tfrc,prpf8,prkaca,ran,pacrg,eif4e,slc16a1,mcm2,mcm7,ptges3,dnmt3a,ruvbl2,cdc6,cps1,hmgb1,epha4,smarca5,dnmt1,pafah1b1,gpd1,ddx11,ipo5,esr1,rangap1,vsnl1,npm1,ctsh,rab8a,shmt1,rpl23,grm5,kank2,klf15,tnip1,bmp7,itga2,gpr173,robo2,cdk5r1,sh2b2,ccl25,pdgfra,foxo3,sox9,epha5,cacna1h,ext1,drd4,sstr5,chrna3,msc,gata4,n…
SIIvsSI	GO:0006468	1	Human	GO:BP	protein phosphorylation	2.4e-05	4.62046	1493	748	89	21010	socs4,prkg1,mllt1,aurkb,nnt,cdk1,ccnf,iqgap3,plk1,hsp90ab1,tfrc,cdc25b,clspn,prkaca,dvl1,mak,bub1,camk2n2,wee1,cdc6,grk1,epha4,men1,pask,nup62,bora,tpx2,cit,aurka,chp1,ect2,ipo5,nek2,npm1,hexim1,plk4,inpp5j,cenpe,grm5,acvr2b,bmp7,c5ar1,pdgfa,fgfr4,gucy2f,ephb1,cdk5r1,pdgfra,obscn,npr1,plec,sox9,epha5,drd4,chrna3,fshr,cspg4,fxr1,bmp4,pik3r3,spry4,erbb4,spry1,ephb3,pax6,dkk1,hes5,dock3,dmd,hspb1,hg…
SIIvsSI	GO:0005635	2	Human	GO:CC	nuclear envelope	2.48e-05	4.60532	502	336	23	22090	gapdh,rrm1,eny2,hpn,rnf43,tmem120b,kpna2,cenpf,ran,dtl,lbr,tubb,nup205,ube2i,nup58,ipo9,pafah1b1,nup62,ipo5,xpo1,nup210,rangap1,cbx3
SIIvsSI	GO:1902751	1	Human	GO:BP	positive regulation of cell cycle G2/M phase transition	2.52e-05	4.59816	32	369	7	21010	fbxo5,rrm1,cdk1,cdc25b,dtl,npm1,atad5
SIIvsSI	GO:0051256	1	Human	GO:BP	mitotic spindle midzone assembly	2.53e-05	4.59608	11	164	4	21010	prc1,aurkb,kif23,racgap1
SIIvsSI	GO:0008331	14	Human	GO:MF	high voltage-gated calcium channel activity	2.53e-05	4.59705	24	726	8	20139	cacna1g,cacna1h,cacna1f,cacna1d,cacna1e,scn2a,cacna1c,scn8a
SIIvsSI	GO:0099634	8	Human	GO:CC	postsynaptic specialization membrane	2.53e-05	4.59605	124	726	16	22090	epha4,grik4,cacng7,grm5,lrrc4b,ptprs,grin3a,cacng8,erbb4,gria1,adcy1,kcnb1,cacna1c,gria3,hspa8,scn8a
SIIvsSI	GO:0031325	1	Human	GO:BP	positive regulation of cellular metabolic process	2.55e-05	4.59398	3407	729	167	21010	gapdh,larp6,zbed4,casr,mllt1,hmgb2,e2f2,mefv,myb,sox11,aurkb,nnt,pcna,eny2,cdk1,hpn,uhrf1,iqgap3,plk1,hsp90ab1,znf16,tfrc,cdc25b,clspn,e2f7,prkaca,ppp4r3b,crem,dvl1,tfcp2,ckap2,mak,rbbp4,clns1a,ptges3,hdgf,ruvbl2,jund,rfc3,cdc6,tigar,gins3,ank3,hmgb1,epha4,prmt1,rad51ap1,men1,prpf19,smarca5,ruvbl1,spag8,pfkfb2,pask,dnmt1,nup62,apob,bora,tpx2,gpd1,dna2,ddx11,chp1,ect2,rfc4,esr1,e2f8,actr6,nek2,dek…
SIIvsSI	GO:0044837	1	Human	GO:BP	actomyosin contractile ring organization	2.66e-05	4.5751	10	465	5	21010	anln,iqgap3,racgap1,ect2,plec
SIIvsSI	GO:0018130	1	Human	GO:BP	heterocycle biosynthetic process	2.85e-05	4.54544	4099	729	194	21010	zbed4,mllt1,dck,hmgb2,tbpl2,rrm1,rrm2,e2f2,dut,myb,nostrin,sox11,cdca7,aurkb,snapc5,pcna,eny2,ndufs1,cdk1,ncapg2,uhrf1,aldh18a1,plk1,hsp90ab1,tfrc,akr1b1,cenpf,e2f7,pidd1,crem,dtl,dvl1,hsf2bp,nme3,tfcp2,tyms,pa2g4,ckap2,mak,pold3,rbbp4,ube2i,nop10,ptges3,dnmt3a,hdgf,ruvbl2,nkx2-4,jund,rfc3,pif1,gins3,cps1,hmgb1,slc22a13,rtkn2,mcph1,npm3,purb,men1,gars1,sycp1,smarca5,znf596,phf19,ruvbl1,nmrk1,spag…
SIIvsSI	GO:0010971	1	Human	GO:BP	positive regulation of G2/M transition of mitotic cell cycle	3.03e-05	4.51868	29	142	5	21010	fbxo5,rrm1,cdk1,cdc25b,dtl
SIIvsSI	GO:0051348	1	Human	GO:BP	negative regulation of transferase activity	3.13e-05	4.50489	258	552	22	21010	socs4,fbxo5,mllt1,cdc20,plk1,dvl1,cox11,camk2n2,pif1,men1,bub3,nup62,chp1,ipo5,npm1,hexim1,rpl23,bmp7,plec,bmp4,spry4,spry1
SIIvsSI	GO:0017108	2	Human	GO:MF	5'-flap endonuclease activity	3.27e-05	4.48517	7	298	4	20139	exo1,gen1,fen1,dna2
SIIvsSI	GO:0003197	20	Human	GO:BP	endocardial cushion development	3.46e-05	4.46106	52	741	11	21010	bmp7,robo2,sox9,tbx3,gata4,bmp4,dchs1,dkk1,tbx2,tgfbr2,bmp2
SIIvsSI	GO:0032200	1	Human	GO:BP	telomere organization	3.59e-05	4.44537	191	323	14	21010	exo1,aurkb,pcna,hsp90ab1,nop10,fen1,ptges3,ruvbl2,pif1,ruvbl1,recql4,gar1,dna2,nek2
SIIvsSI	GO:0010038	4	Human	GO:BP	response to metal ion	3.64e-05	4.43833	361	701	31	21010	casr,nqo1,pcna,ryr2,cdk1,tfrc,dnmt3a,jund,tigar,ank3,cps1,cacna1g,tat,ect2,shh,cox1,trpc1,cacna1h,cnga3,kcnk3,syt7,syt10,syt9,gria1,adcy1,kcnb1,tnnt2,slc6a1,ryr1,bmp6,cpne8
SIIvsSI	GO:0048589	4	Human	GO:BP	developmental growth	3.64e-05	4.43833	655	677	45	21010	aspm,prkg1,cxcr4,cdk1,ncapg2,hsp90ab1,stil,dvl1,tyms,pafah1b1,aurka,esr1,wasf1,rtf1,cacng7,dscam,acvr2b,map2,smad3,shh,nrn1,plec,sox9,sash3,ext1,ptprs,gata4,gas1,fshr,islr2,bmp4,apba2,erbb4,slc6a4,spry1,nrp2,slc1a2,dmd,macf1,tbx2,gpr149,kcnk2,myh6,adm,tgfbr2
SIIvsSI	GO:0000022	1	Human	GO:BP	mitotic spindle elongation	3.66e-05	4.436	12	164	4	21010	prc1,aurkb,kif23,racgap1
SIIvsSI	GO:0030016	7	Human	GO:CC	myofibril	3.71e-05	4.43059	236	737	23	22090	myh8,ryr2,ank3,dnajb6,obscn,plec,dst,fxr1,slc2a1,svil,xirp2,dmd,synpo,myh7,hspb1,cacna1d,nos1ap,myh6,tnnt2,cacna1c,ryr1,scn8a,mybpc3
SIIvsSI	GO:0023056	10	Human	GO:BP	positive regulation of signaling	3.73e-05	4.42886	1725	723	96	21010	gapdh,gas8,aspm,casr,cxcr4,myb,sox11,aurkb,skp2,pmaip1,rps15,iqgap3,hsp90ab1,tfrc,prkaca,dvl1,nmu,gen1,ube2i,net1,hmgb1,rpl37,epha4,rtkn2,dhx15,prmt1,men1,ruvbl1,pfkfb2,pafah1b1,nup62,ect2,tedc2,vsnl1,wasf1,hexim1,ctsh,rps12,rpl23,cacng7,grm5,acvr2b,bmp7,c5ar1,rab34,pdgfa,fgfr4,robo2,esm1,adamts20,smad3,jag2,shh,ccl25,pdgfra,npr1,myrip,dlg5,drd4,gata4,fshr,cspg4,fxr1,bmp4,cacng8,sting1,mc1r,erbb4…
SIIvsSI	GO:0010604	1	Human	GO:BP	positive regulation of macromolecule metabolic process	3.92e-05	4.40618	3483	729	169	21010	gapdh,larp6,zbed4,socs4,casr,mllt1,hmgb2,e2f2,mefv,myb,sox11,aurkb,skp2,pcna,eny2,cdc20,pmaip1,cdk1,hpn,uhrf1,iqgap3,plk1,hsp90ab1,tfrc,cdc25b,clspn,e2f7,pidd1,crem,dtl,dvl1,tfcp2,ckap2,mak,rbbp4,clns1a,ptges3,hdgf,ruvbl2,jund,rfc3,cdc6,tigar,gins3,ank3,hmgb1,epha4,prmt1,rad51ap1,men1,psmc4,prpf19,smarca5,ruvbl1,spag8,pask,dnmt1,suv39h1,nup62,apob,bora,tpx2,dna2,ddx11,aurka,chp1,ect2,rfc4,esr1,e2…
SIIvsSI	GO:1901698	8	Human	GO:BP	response to nitrogen compound	3.97e-05	4.40156	1105	717	68	21010	uso1,casr,cxcr4,nqo1,pcna,pmaip1,ryr2,cdk1,prkaca,tyms,psmb2,dnmt3a,cdc6,cps1,epha4,dhx15,dnmt1,pap,gpd1,ddx11,ipo5,rangap1,npm1,rab8a,adss2,shmt1,rpl23,kat7,grm5,klf15,bmp7,c5ar1,itga2,gpr173,cdk5r1,sh2b2,pdgfra,sox9,ext1,cnga3,drd4,slc18a2,chrna3,hcn1,pik3r3,sting1,vgf,slc6a4,slc2a1,ahr,kl,hcn2,pax6,slc1a2,colec12,gnrhr,nlrp3,gria1,kcnb1,bche,oxtr,lypd1,adm,slc6a1,cd40,ryr1,top2b,drd5
SIIvsSI	GO:0003002	19	Human	GO:BP	regionalization	3.98e-05	4.40044	427	750	36	21010	gas8,rttn,stil,prkaca,dvl1,aurka,arl6,scmh1,acvr2b,pcsk6,robo2,smad3,shh,tbx3,ext1,gata4,gdnf,bmp4,spry1,nrp2,pax6,dkk1,hes5,celsr1,tbx2,myf6,mafb,nkx3-2,six3,dscaml1,foxj1,nodal,tgfbr2,pax2,bmp2,wt1
SIIvsSI	GO:0009394	1	Human	GO:BP	2'-deoxyribonucleotide metabolic process	4.1e-05	4.38758	41	46	4	21010	dck,rrm1,rrm2,dut
SIIvsSI	GO:0010035	2	Human	GO:BP	response to inorganic substance	4.1e-05	4.38758	530	708	40	21010	casr,myb,nqo1,pcna,ryr2,cdk1,tfrc,dnmt3a,net1,jund,tigar,ank3,cps1,cacna1g,tat,ddx11,ect2,adss2,bmp7,shh,cox1,trpc1,plec,cacna1h,cnga3,kcnk3,syt7,syt10,syt9,gria1,adcy1,kcnb1,tnnt2,slc6a1,ryr1,ankh,bmp6,cpne8,pax2,top2b
SIIvsSI	GO:0070192	1	Human	GO:BP	chromosome organization involved in meiotic cell cycle	4.18e-05	4.37854	66	269	8	21010	ncaph,ncapd3,ncaph2,smc2,sycp1,msh5,smc4,fancd2
SIIvsSI	GO:1990234	2	Human	GO:CC	transferase complex	4.28e-05	4.36861	892	396	36	22090	socs4,fbxo39,snrpf,snrpe,skp2,pcna,eny2,cdc20,cdk1,ccnf,prkaca,dtl,ddost,pold3,rbbp4,ube2i,clns1a,ruvbl2,snrpg,prmt1,men1,phf19,ruvbl1,pold1,eed,pole3,dna2,snrpd3,pole2,rangap1,pole4,ube2s,rtf1,pcgf1,kat7,acvr2b
SIIvsSI	GO:0098839	8	Human	GO:CC	postsynaptic density membrane	4.34e-05	4.36273	101	726	14	22090	epha4,grik4,cacng7,grm5,lrrc4b,ptprs,grin3a,cacng8,erbb4,gria1,adcy1,cacna1c,gria3,scn8a
SIIvsSI	GO:0009262	1	Human	GO:BP	deoxyribonucleotide metabolic process	4.46e-05	4.35029	42	46	4	21010	dck,rrm1,rrm2,dut
SIIvsSI	GO:0019692	1	Human	GO:BP	deoxyribose phosphate metabolic process	4.46e-05	4.35029	42	46	4	21010	dck,rrm1,rrm2,dut
SIIvsSI	GO:0034654	1	Human	GO:BP	nucleobase-containing compound biosynthetic process	4.46e-05	4.35029	4026	729	190	21010	zbed4,mllt1,dck,hmgb2,tbpl2,rrm1,rrm2,e2f2,dut,myb,nostrin,sox11,cdca7,aurkb,snapc5,pcna,eny2,ndufs1,cdk1,ncapg2,uhrf1,plk1,hsp90ab1,tfrc,cenpf,e2f7,pidd1,crem,dtl,dvl1,hsf2bp,nme3,tfcp2,tyms,pa2g4,ckap2,mak,pold3,rbbp4,ube2i,nop10,ptges3,dnmt3a,hdgf,ruvbl2,nkx2-4,jund,rfc3,pif1,gins3,hmgb1,slc22a13,rtkn2,mcph1,npm3,purb,men1,gars1,sycp1,smarca5,znf596,phf19,ruvbl1,nmrk1,spag8,pold1,ctps1,dnmt1,f…
SIIvsSI	GO:0072073	9	Human	GO:BP	kidney epithelium development	4.47e-05	4.34992	152	750	19	21010	epha4,kank2,klf15,bmp7,robo2,smad3,shh,sox9,ext1,gdnf,bmp4,spry1,dchs1,hes5,foxj1,pax2,smad1,bmp2,wt1
SIIvsSI	GO:0030001	25	Human	GO:BP	metal ion transport	4.47e-05	4.34992	903	726	59	21010	prkg1,casr,plcz1,cxcr4,ryr2,hpn,tfrc,prkaca,best1,ank3,cacna1g,kcna4,chp1,efhb,cacng7,slc24a5,cacna2d2,micu3,trpc1,cacna1h,kcnh7,cltc,flvcr2,drd4,hecw2,hcn1,grin3a,kcnn3,plpp4,fxyd6,cacng8,slc6a4,kcnk3,grp,snap25,trpc7,cacna1f,hcn2,kcng2,dmd,cdh23,cacna1d,galr2,kcns2,cacna1e,calcrl,kcnk2,nos1ap,kcnb1,scn2a,kcna3,anxa2,trpm3,slc6a1,slc24a2,cacna1c,ryr1,stac,scn8a
SIIvsSI	GO:0005881	2	Human	GO:CC	cytoplasmic microtubule	5.06e-05	4.29556	105	349	10	22090	tekt2,kif2c,gtse1,tekt1,pacrg,spag8,pafah1b1,arhgap18,efhb,arl6
SIIvsSI	GO:0010212	1	Human	GO:BP	response to ionizing radiation	5.14e-05	4.2894	138	338	12	21010	rrm1,rad54l,dnmt3a,net1,tigar,rad51ap1,men1,rad54b,fancd2,ect2,nhej1,polb
SIIvsSI	GO:0017022	9	Human	GO:MF	myosin binding	5.14e-05	4.28875	74	737	13	20139	myh8,larp6,cxcr4,iqgap3,rab8a,ush2a,myrip,cnga3,rab39b,snap25,dmd,gria1,mybpc3
SIIvsSI	GO:0061564	19	Human	GO:BP	axon development	5.23e-05	4.28176	509	718	39	21010	prkg1,hsp90ab1,stmn1,dvl1,ank3,epha4,pafah1b1,rab8a,dscam,bmp7,map2,ptprd,fgfr4,robo2,lhx9,ephb1,cdk5r1,shh,obscn,epha5,ext1,ptprs,etv1,gdnf,islr2,nrp2,snap25,ephb3,ntng2,pax6,bhlhe23,macf1,pard3,adcy1,dscaml1,pax2,top2b,epha6,grm7
SIIvsSI	GO:1903241	110	Human	GO:BP	U2-type prespliceosome assembly	5.4e-05	4.26767	24	362	6	21010	sf3b2,snrpf,snrpe,snrpg,snrpd3,snrpa1
SIIvsSI	GO:0042788	12	Human	GO:CC	polysomal ribosome	5.45e-05	4.2639	32	331	6	22090	rpl18a,rpl39,rpl7a,rps29,rpl18,rpl8
SIIvsSI	GO:0005643	2	Human	GO:CC	nuclear pore	5.5e-05	4.25978	99	375	10	22090	eny2,ran,nup205,ube2i,nup58,nup62,ipo5,nup210,rangap1,nup133
SIIvsSI	GO:0032154	6	Human	GO:CC	cleavage furrow	5.58e-05	4.25347	53	567	9	22090	racgap1,men1,septin6,ect2,plk4,cep55,psd,rdx,svil
SIIvsSI	GO:0048667	19	Human	GO:BP	cell morphogenesis involved in neuron differentiation	5.7e-05	4.24383	576	710	42	21010	prkg1,hsp90ab1,stmn1,dvl1,ank3,epha4,pafah1b1,rab8a,dscam,bmp7,map2,ptprd,fgfr4,robo2,lhx9,ephb1,cdk5r1,shh,obscn,epha5,ext1,ptprs,hecw2,chrna3,etv1,gdnf,tanc2,islr2,nrp2,snap25,ephb3,ntng2,pax6,cdh23,macf1,pard3,adcy1,whrn,dscaml1,pax2,top2b,epha6
SIIvsSI	GO:0022412	1	Human	GO:BP	cellular process involved in reproduction in multicellular organism	5.71e-05	4.24304	454	301	21	21010	klhl10,aspm,prkg1,fbxo5,hmgb2,dcst2,ncaph,plk1,cdc25b,prkaca,ran,ncaph2,pacrg,hsf2bp,ythdc2,knl1,sycp1,pafah1b1,ddx4,oca2,aurka
SIIvsSI	GO:0070062	2	Human	GO:CC	extracellular exosome	5.76e-05	4.23928	2109	168	35	22090	gapdh,rps8,cxcr4,atp6v1h,neu1,dut,tufm,rpl12,ckb,marcksl1,ly75,pcna,eef1g,gatm,ubc,cdk1,rpl3,hpn,anxa5,hsp90ab1,tfrc,akr1b1,prkaca,rpl14,ran,stmn1,tubb,rpl4,pld3,pmvk,eif4e,slc16a1,racgap1,psmb2,pa2g4
SIIvsSI	GO:0003887	2	Human	GO:MF	DNA-directed DNA polymerase activity	5.78e-05	4.23772	25	338	6	20139	pold3,pold1,pole3,pole2,pole4,polb
SIIvsSI	GO:0010243	8	Human	GO:BP	response to organonitrogen compound	5.82e-05	4.23471	1031	717	64	21010	uso1,casr,cxcr4,nqo1,pcna,ryr2,cdk1,prkaca,tyms,psmb2,dnmt3a,cdc6,cps1,epha4,dhx15,dnmt1,pap,gpd1,ddx11,ipo5,rangap1,rab8a,adss2,shmt1,rpl23,kat7,grm5,klf15,bmp7,c5ar1,itga2,gpr173,cdk5r1,sh2b2,pdgfra,sox9,ext1,cnga3,drd4,slc18a2,chrna3,hcn1,pik3r3,vgf,slc6a4,slc2a1,ahr,kl,hcn2,pax6,slc1a2,gnrhr,nlrp3,gria1,kcnb1,bche,oxtr,lypd1,adm,slc6a1,cd40,ryr1,top2b,drd5
SIIvsSI	GO:0036261	141	Human	GO:BP	7-methylguanosine cap hypermethylation	5.82e-05	4.23471	8	303	4	21010	snrpf,snrpe,snrpg,snrpd3
SIIvsSI	GO:0003013	20	Human	GO:BP	circulatory system process	5.86e-05	4.23186	589	744	44	21010	prkg1,casr,cxcr4,sgcg,ryr2,tfrc,prkaca,slc16a1,cps1,cacna1g,npr3,smad3,npr1,trpc1,plec,cacna1h,ext1,gata4,hcn1,fshr,slc6a4,slc2a1,kl,hcn2,kcng2,slc1a2,dmd,myh7,tjp1,cacna1d,tbx2,avpr2,nos1ap,myh6,oxtr,adra2c,tnnt2,adm,slc6a1,cacna1c,bmp6,drd5,mybpc3,slc15a2
SIIvsSI	GO:0046599	1	Human	GO:BP	regulation of centriole replication	5.93e-05	4.22666	23	387	6	21010	stil,nup62,npm1,plk4,cep76,rbm14
SIIvsSI	GO:0006221	8	Human	GO:BP	pyrimidine nucleotide biosynthetic process	5.93e-05	4.22666	33	412	7	21010	dck,dut,nme3,tyms,ctps1,shmt1,uckl1
SIIvsSI	GO:0007276	1	Human	GO:BP	gamete generation	5.97e-05	4.22425	792	362	33	21010	klhl10,aspm,prkg1,fbxo5,hmgb2,ncaph,plk1,cdc25b,prkaca,ran,crem,ncaph2,pacrg,hsf2bp,racgap1,mak,dnmt3a,ythdc2,knl1,sycp1,ruvbl1,spag8,fancd2,pafah1b1,apob,septin6,ddx4,oca2,aurka,ndrg3,scmh1,ttc12,snrpa1
SIIvsSI	GO:0045859	1	Human	GO:BP	regulation of protein kinase activity	6.03e-05	4.21991	606	748	45	21010	socs4,mllt1,ccnf,plk1,hsp90ab1,cdc25b,clspn,dvl1,camk2n2,cdc6,epha4,men1,nup62,bora,tpx2,chp1,ect2,ipo5,npm1,hexim1,cenpe,grm5,bmp7,c5ar1,pdgfa,cdk5r1,plec,drd4,chrna3,bmp4,spry4,spry1,dkk1,dock3,hspb1,hgf,cdkn3,map3k12,cdkn2a,adra2c,tgfbr2,cd40,btc,bmp2,npffr2
SIIvsSI	GO:1901566	51	Human	GO:BP	organonitrogen compound biosynthetic process	6.14e-05	4.2118	1816	490	73	21010	gapdh,rpl18a,larp6,rpl39,dck,mrpl22,rps8,rpl7a,dut,tufm,rpl12,ckb,ndufs1,eef1g,rpl13a,gatm,rpl3,rps15,aldh18a1,rpl27a,rpl14,ddost,rpl4,eif4e,nme3,tyms,pa2g4,rpl13,rpl34,cps1,odc1,rpl37,epha4,slc22a13,prmt1,gars1,nmrk1,pask,ctps1,slbp,cpox,rps29,rpl18,apob,chp1,rps11,rpl8,rpl15,npm1,adk,coa3,eloa,ckm,adss2,rps12,shmt1,rpl23,grm5,tnip1,uckl1,itga2,gucy2f,eef2,npr1,foxo3,mgat5b,dad1,tmtc2,ndst4,upf3…
SIIvsSI	GO:0048256	2	Human	GO:MF	flap endonuclease activity	6.19e-05	4.20855	8	298	4	20139	exo1,gen1,fen1,dna2
SIIvsSI	GO:0051347	1	Human	GO:BP	positive regulation of transferase activity	6.19e-05	4.20835	522	706	39	21010	aurkb,pcna,cdc20,plk1,hsp90ab1,znf16,cdc25b,clspn,ube2i,ptges3,rfc3,cdc6,tigar,gins3,epha4,pfkfb2,bora,tpx2,ect2,rfc4,nek2,npm1,ube2s,cenpe,grm5,pdgfa,fgfr4,cdk5r1,pdgfra,drd4,chrna3,erbb4,dkk1,dock3,map3k12,adra2c,tgfbr2,cd40,btc
SIIvsSI	GO:0048754	19	Human	GO:BP	branching morphogenesis of an epithelial tube	6.32e-05	4.19951	156	750	19	21010	casr,esr1,ctsh,bmp7,shh,sox9,dlg5,tbx3,ext1,gdnf,bmp4,spry1,dchs1,celsr1,tbx2,tgfbr2,pax2,bmp2,wt1
SIIvsSI	GO:0023061	20	Human	GO:BP	signal release	6.47e-05	4.18897	485	733	38	21010	casr,myb,sox11,eny2,prkaca,dvl1,slc16a1,scg5,pfkfb2,pask,vsnl1,acvr2b,myrip,septin5,epha5,tbx3,sstr5,slc18a2,chrna3,otof,gdnf,vgf,slc6a4,grp,snap25,doc2a,gnrhr,syt7,syt10,syt9,kcnb1,oxtr,adra2c,chrna6,pla2g3,bmp6,stx1a,pclo
SIIvsSI	GO:0044774	1	Human	GO:BP	mitotic DNA integrity checkpoint signaling	6.49e-05	4.18786	88	287	9	21010	cdk1,gtse1,plk1,clspn,pidd1,dtl,cdc6,fancd2,tipin
SIIvsSI	GO:0048584	8	Human	GO:BP	positive regulation of response to stimulus	6.49e-05	4.18757	2212	751	119	21010	gapdh,gas8,aspm,casr,cxcr4,hmgb2,mefv,sox11,aurkb,skp2,pcna,pmaip1,rps15,iqgap3,hsp90ab1,tfrc,dvl1,gen1,ube2i,dnmt3a,net1,ruvbl2,tigar,hmgb1,rpl37,epha4,slc22a13,rtkn2,dhx15,prmt1,rad51ap1,men1,ruvbl1,pafah1b1,nup62,pap,ddx11,ect2,ipo5,esr1,tedc2,wasf1,hexim1,ctsh,atad5,rps12,rpl23,grm5,rbm14,dscam,acvr2b,tnip1,bmp7,c5ar1,rab34,pdgfa,itga2,fgfr4,robo2,esm1,adamts20,smad3,jag2,sh2b2,shh,ccl25,pdgf…
SIIvsSI	GO:0001932	1	Human	GO:BP	regulation of protein phosphorylation	6.63e-05	4.17846	1014	748	65	21010	socs4,mllt1,aurkb,nnt,ccnf,iqgap3,plk1,hsp90ab1,tfrc,cdc25b,clspn,dvl1,camk2n2,cdc6,epha4,men1,nup62,bora,tpx2,chp1,ect2,ipo5,npm1,hexim1,inpp5j,cenpe,grm5,bmp7,c5ar1,pdgfa,cdk5r1,plec,sox9,drd4,chrna3,fshr,cspg4,fxr1,bmp4,pik3r3,spry4,erbb4,spry1,pax6,dkk1,hes5,dock3,dmd,hspb1,hgf,ehd4,pard3,cdkn3,map3k12,cdkn2a,adra2c,parp14,tgfbr2,cd40,clcf1,bmp6,btc,gpnmb,bmp2,npffr2
SIIvsSI	GO:0000082	1	Human	GO:BP	G1/S transition of mitotic cell cycle	6.64e-05	4.17805	229	209	12	21010	rrm1,rrm2,e2f2,skp2,gtse1,iqgap3,stil,e2f7,pidd1,eif4e,wee1,cdc6
SIIvsSI	GO:0032875	1	Human	GO:BP	regulation of DNA endoreduplication	6.64e-05	4.17805	3	316	3	21010	fbxo5,e2f7,e2f8
SIIvsSI	GO:0051255	1	Human	GO:BP	spindle midzone assembly	6.64e-05	4.17805	14	164	4	21010	prc1,aurkb,kif23,racgap1
SIIvsSI	GO:0048562	19	Human	GO:BP	embryonic organ morphogenesis	7.12e-05	4.14725	301	703	27	21010	tmie,sox11,ryr2,hpn,stil,dvl1,bmp7,smad3,shh,pdgfra,sox9,tbx3,gata4,gata2,bmp4,pax6,celsr1,cdh23,tbx2,whrn,mafb,nkx3-2,six3,dscaml1,nodal,tgfbr2,pax2
SIIvsSI	GO:0060560	6	Human	GO:BP	developmental growth involved in morphogenesis	7.21e-05	4.14219	247	612	22	21010	prkg1,cxcr4,hsp90ab1,dvl1,pafah1b1,aurka,esr1,wasf1,cacng7,dscam,map2,shh,nrn1,sox9,ext1,ptprs,islr2,bmp4,spry1,nrp2,macf1,tbx2
SIIvsSI	GO:0043230	2	Human	GO:CC	extracellular organelle	7.27e-05	4.13855	2134	168	35	22090	gapdh,rps8,cxcr4,atp6v1h,neu1,dut,tufm,rpl12,ckb,marcksl1,ly75,pcna,eef1g,gatm,ubc,cdk1,rpl3,hpn,anxa5,hsp90ab1,tfrc,akr1b1,prkaca,rpl14,ran,stmn1,tubb,rpl4,pld3,pmvk,eif4e,slc16a1,racgap1,psmb2,pa2g4
SIIvsSI	GO:0065010	2	Human	GO:CC	extracellular membrane-bounded organelle	7.27e-05	4.13855	2134	168	35	22090	gapdh,rps8,cxcr4,atp6v1h,neu1,dut,tufm,rpl12,ckb,marcksl1,ly75,pcna,eef1g,gatm,ubc,cdk1,rpl3,hpn,anxa5,hsp90ab1,tfrc,akr1b1,prkaca,rpl14,ran,stmn1,tubb,rpl4,pld3,pmvk,eif4e,slc16a1,racgap1,psmb2,pa2g4
SIIvsSI	GO:1903561	2	Human	GO:CC	extracellular vesicle	7.27e-05	4.13855	2133	168	35	22090	gapdh,rps8,cxcr4,atp6v1h,neu1,dut,tufm,rpl12,ckb,marcksl1,ly75,pcna,eef1g,gatm,ubc,cdk1,rpl3,hpn,anxa5,hsp90ab1,tfrc,akr1b1,prkaca,rpl14,ran,stmn1,tubb,rpl4,pld3,pmvk,eif4e,slc16a1,racgap1,psmb2,pa2g4
SIIvsSI	GO:0005971	42	Human	GO:CC	ribonucleoside-diphosphate reductase complex	7.33e-05	4.13465	3	41	2	22090	rrm1,rrm2
SIIvsSI	GO:0001763	19	Human	GO:BP	morphogenesis of a branching structure	7.51e-05	4.12453	203	750	22	21010	casr,esr1,ctsh,bmp7,pdgfa,shh,sox9,dlg5,tbx3,ext1,gdnf,bmp4,spry1,dchs1,celsr1,tbx2,hgf,adm,tgfbr2,pax2,bmp2,wt1
SIIvsSI	GO:0010562	1	Human	GO:BP	positive regulation of phosphorus metabolic process	7.64e-05	4.11687	800	721	53	21010	aurkb,iqgap3,plk1,hsp90ab1,znf16,tfrc,cdc25b,clspn,dvl1,ptges3,cdc6,tigar,epha4,pfkfb2,bora,tpx2,chp1,ect2,npm1,cenpe,grm5,dscam,bmp7,pdgfa,itga2,fgfr4,smad3,cdk5r1,pdgfra,sox9,rab38,drd4,chrna3,pthr1,cspg4,fxr1,bmp4,pik3r3,erbb4,dkk1,hes5,dock3,hgf,ehd4,map3k12,adra2c,parp14,tgfbr2,cd40,clcf1,bmp6,btc,gpnmb
SIIvsSI	GO:0045937	1	Human	GO:BP	positive regulation of phosphate metabolic process	7.64e-05	4.11687	800	721	53	21010	aurkb,iqgap3,plk1,hsp90ab1,znf16,tfrc,cdc25b,clspn,dvl1,ptges3,cdc6,tigar,epha4,pfkfb2,bora,tpx2,chp1,ect2,npm1,cenpe,grm5,dscam,bmp7,pdgfa,itga2,fgfr4,smad3,cdk5r1,pdgfra,sox9,rab38,drd4,chrna3,pthr1,cspg4,fxr1,bmp4,pik3r3,erbb4,dkk1,hes5,dock3,hgf,ehd4,map3k12,adra2c,parp14,tgfbr2,cd40,clcf1,bmp6,btc,gpnmb
SIIvsSI	GO:1902074	24	Human	GO:BP	response to salt	7.65e-05	4.11652	368	717	31	21010	casr,pcna,ryr2,znf16,dnmt3a,jund,ect2,itga2,cdk5r1,shh,trpc1,plec,cacna1h,drd4,chrna3,slc1a2,syt7,syt10,syt9,gria1,adcy1,kcnb1,oxtr,lypd1,tnnt2,slc6a1,ryr1,ankh,cpne8,top2b,drd5
SIIvsSI	GO:0003008	20	Human	GO:BP	system process	7.67e-05	4.11502	2266	744	120	21010	myh8,prkg1,casr,cxcr4,sgcg,rpgr,tmie,ryr2,gatm,hpn,tfrc,akr1b1,prkaca,dvl1,nmu,slc16a1,best1,fen1,lctl,grk1,ank3,cps1,cacna1g,tecta,pafah1b1,arl6,cacng7,grm5,klf15,gja3,c5ar1,npr3,gabrp,rdh8,itga2,gucy2f,ephb1,smad3,jag2,ush2a,rgr,mcam,npr1,foxo3,trpc1,plec,sez6,sox9,cacna1h,tbx3,ext1,cnga3,drd4,chrna3,otof,gata4,gdnf,rp1,hcn1,fshr,grin3a,bmp4,tafa4,cacng8,mc1r,slc6a4,slc2a1,snap25,kl,cacna1f,hcn…
SIIvsSI	GO:1990948	21	Human	GO:MF	ubiquitin ligase inhibitor activity	7.75e-05	4.11044	9	653	5	20139	fbxo5,rps15,rpl37,rpl23,cdkn2a
SIIvsSI	GO:0042592	20	Human	GO:BP	homeostatic process	7.76e-05	4.11015	1704	717	93	21010	klhl10,casr,cxcr4,hmgb2,atp6v1h,myb,nnt,nqo1,eny2,pmaip1,ryr2,rpl13a,gatm,ncapg2,znf16,tfrc,akr1b1,prkaca,nmu,slc16a1,racgap1,cox11,mak,clns1a,ank3,cps1,hmgb1,prmt1,pold1,pask,suv39h1,apob,oca2,chp1,cdin1,vsnl1,polb,npm1,ube2s,ctsh,grm5,slc24a5,klf15,acvr2b,npr3,fgfr4,ush2a,sh2b2,micu3,npr1,foxo3,trpc1,sox9,sfxn5,sash3,tmtc2,epha5,rab38,ext1,drd4,sstr5,gata4,pthr1,rp1,klf13,fshr,gata2,bmp4,vgf,sl…
SIIvsSI	GO:0000076	1	Human	GO:BP	DNA replication checkpoint signaling	7.85e-05	4.10488	18	298	5	21010	cdc45,clspn,cdc6,tipin,dna2
SIIvsSI	GO:0009966	9	Human	GO:BP	regulation of signal transduction	8.02e-05	4.09597	2973	748	150	21010	gapdh,gas8,aspm,socs4,casr,cxcr4,hmgb2,mefv,sox11,arhgap19,aurkb,skp2,pmaip1,rps15,rnf43,iqgap3,hsp90ab1,tfrc,prkaca,pidd1,stmn1,dvl1,racgap1,gen1,rbbp4,ube2i,net1,ruvbl2,grk1,hmgb1,rpl37,epha4,rtkn2,dhx15,prmt1,men1,ruvbl1,fancd2,pafah1b1,nup62,arhgap18,cit,aurka,chp1,ect2,esr1,tedc2,efhb,npm1,wasf1,hexim1,ctsh,atad5,rps12,rpl23,cacng7,grm5,kank2,klf15,acvr2b,tnip1,bmp7,ptprd,c5ar1,dact2,psd,rab…
SIVvsSI	GO:0009725	3	Human	GO:BP	response to hormone	1.55e-17	16.811	858	4448	292	21010	stat5a,npffr2,tacr1,pomc,zbtb7a,ednra,osbpl8,ccna2,pck1,atp2b1,abhd2,hmgb2,ptk2b,adtrp,bbs2,wnt10b,il1b,ide,ghr,alpl,got1,rap1gds1,prkar1a,slc12a3,pcna,gclm,dnaaf4,pkn1,ctnna1,tspo,pik3r1,prkaca,usp8,cps1,skp2,ahcyl1,rangap1,ccnd1,lmo3,tshb,wbp2,agl,hadha,nck1,gtf2h1,htr1b,ran,sp1,ptges3,nr3c1,prkaa2,ptpn1,rbm14,trpv4,kdm4c,nr5a2,ift88,pik3r2,bbs4,cry2,slc27a4,uso1,ptpn11,yy1,mapk3,tshr,npc1,itga…
SIIvsSI	GO:0003688	2	Human	GO:MF	DNA replication origin binding	8.07e-05	4.09315	14	383	5	20139	cdc45,mcm2,orc3,ddx11,kat7
SIIvsSI	GO:0150034	1	Human	GO:CC	distal axon	8.18e-05	4.08733	277	709	24	22090	casr,hsp90ab1,dvl1,nmu,epha4,pafah1b1,septin6,inpp5j,dscam,map2,itga2,cdk5r1,ush2a,ptprs,slc18a2,fxr1,snap25,eps8,kcnk2,map3k12,whrn,kcna3,rasgrf1,hspa8
SIIvsSI	GO:0030017	7	Human	GO:CC	sarcomere	8.26e-05	4.08317	215	737	21	22090	myh8,ryr2,ank3,dnajb6,obscn,plec,dst,slc2a1,xirp2,dmd,synpo,myh7,hspb1,cacna1d,nos1ap,myh6,tnnt2,cacna1c,ryr1,scn8a,mybpc3
SIIvsSI	GO:0071013	39	Human	GO:CC	catalytic step 2 spliceosome	8.31e-05	4.0802	86	362	9	22090	sf3b2,snrpf,snrpe,u2af1,prpf8,snrpg,prpf19,snrpd3,snrpa1
SIIvsSI	GO:0015837	26	Human	GO:BP	amine transport	8.35e-05	4.07851	108	723	15	21010	prkg1,drd4,slc18a2,chrna3,gdnf,syt7,syt10,syt9,kcnb1,oxtr,adra2c,slc6a1,chrna6,grm7,stx1a
SIIvsSI	GO:0000056	1	Human	GO:BP	ribosomal small subunit export from nucleus	8.63e-05	4.06393	8	341	4	21010	rps15,ran,xpo1,npm1
SIIvsSI	GO:0060562	19	Human	GO:BP	epithelial tube morphogenesis	8.63e-05	4.06393	337	750	30	21010	casr,cxcr4,ryr2,stil,prkaca,dvl1,epha4,esr1,ctsh,bmp7,smad3,shh,sox9,dlg5,tbx3,ext1,gata4,gdnf,bmp4,spry1,dchs1,hes5,celsr1,tbx2,nodal,adm,tgfbr2,pax2,bmp2,wt1
SIIvsSI	GO:0048645	19	Human	GO:BP	animal organ formation	8.64e-05	4.06357	68	750	12	21010	bmp7,robo2,shh,ext1,gdnf,bmp4,spry1,dkk1,nkx3-2,tgfbr2,pax2,wt1
SIIvsSI	GO:0006997	1	Human	GO:BP	nucleus organization	8.65e-05	4.06322	146	531	15	21010	hmgb2,cdk1,plk1,nup205,ube2i,sycp1,smarca5,pafah1b1,suv39h1,ddx11,actr6,nup133,plec,fshr,fxr1
SIIvsSI	GO:0032506	1	Human	GO:BP	cytokinetic process	9e-05	4.04562	44	465	8	21010	anln,aurkb,iqgap3,racgap1,nup62,ect2,cep55,plec
SIIvsSI	GO:0005681	39	Human	GO:CC	spliceosomal complex	9.03e-05	4.04408	202	238	11	22090	sf3b2,snrpf,zmat5,snrpe,u2af1,prpf8,clns1a,snrpg,ppih,dhx15,prpf19
SIIvsSI	GO:0005697	32	Human	GO:CC	telomerase holoenzyme complex	9.03e-05	4.04408	23	303	5	22090	snrpe,nop10,ptges3,gar1,snrpd3
SIIvsSI	GO:0002065	8	Human	GO:BP	columnar/cuboidal epithelial cell differentiation	9.35e-05	4.02924	120	741	16	21010	sox11,tubb,tyms,tigar,bmp7,sox9,dlg5,ext1,gata4,gata2,bmp4,pax6,nkx3-2,nodal,bmp6,bmp2
SIIvsSI	GO:0034641	1	Human	GO:BP	cellular nitrogen compound metabolic process	9.79e-05	4.00943	8625	387	202	21010	gapdh,rpl18a,myh8,larp6,rpl39,zbed4,fbxo5,mllt1,sf3b2,dck,mrpl22,rps8,hmgb2,tbpl2,rrm1,nop56,rpl7a,rrm2,e2f2,exo1,dut,myb,nostrin,sox11,tufm,snrpf,zmat5,cdca7,snrpe,aurkb,esco2,nnt,rpl12,nqo1,snapc5,pcna,eny2,ndufs1,eef1g,rpl13a,cdk1,rpl3,ncapg2,cdc45,nasp,orc6,rps15,uhrf1,plk1,rpl27a,hsp90ab1,kpna2,tfrc,u2af1,prpf8,clspn,cenpf,e2f7,prkaca,rpl14,ran,ppp4r3b,pidd1,crem,dtl,rad54l,dvl1,rpl4,pld3,pm…
SIIvsSI	GO:0009880	2	Human	GO:BP	embryonic pattern specification	9.99e-05	4.00048	69	750	12	21010	stil,bmp7,pcsk6,smad3,shh,tbx3,erbb4,nrp2,nodal,smad1,meis2,wt1
SIIvsSI	GO:0007368	19	Human	GO:BP	determination of left/right symmetry	0.000103542	3.98488	132	677	16	21010	gas8,rttn,stil,dvl1,arl6,acvr2b,pcsk6,smad3,shh,tbx3,gata4,tbx2,nkx3-2,foxj1,nodal,tgfbr2
SIIvsSI	GO:0051656	1	Human	GO:BP	establishment of organelle localization	0.000103784	3.98387	468	630	33	21010	zw10,kifc1,aurkb,spc24,kif2c,rps15,plk1,cenpf,ran,racgap1,knl1,mcph1,sgol1,bub3,ppp6c,pafah1b1,nup62,ect2,xpo1,nek2,npm1,arl6,cenpe,map2,septin5,slc18a2,tanc2,gata2,spry1,grp,pax6,syne3,pard3
SIIvsSI	GO:1901873	1	Human	GO:BP	regulation of post-translational protein modification	0.000103784	3.98387	331	397	20	21010	fbxo5,skp2,cdc20,rps15,plk1,hsp90ab1,ube2i,rpl37,bub3,smarca5,suv39h1,chp1,dek,npm1,ube2s,uba2,cenps,rpl23,hpf1,tnip1
SIIvsSI	GO:0003156	9	Human	GO:BP	regulation of animal organ formation	0.000103784	3.98387	29	750	8	21010	bmp7,robo2,shh,gdnf,bmp4,spry1,dkk1,wt1
SIIvsSI	GO:0051952	26	Human	GO:BP	regulation of amine transport	0.000105985	3.97476	97	723	14	21010	prkg1,drd4,chrna3,gdnf,syt7,syt10,syt9,kcnb1,oxtr,adra2c,slc6a1,chrna6,grm7,stx1a
SIIvsSI	GO:0006231	8	Human	GO:BP	dTMP biosynthetic process	0.000107888	3.96703	3	380	3	21010	dut,tyms,shmt1
SIIvsSI	GO:0009177	8	Human	GO:BP	pyrimidine deoxyribonucleoside monophosphate biosynthetic process	0.000107888	3.96703	3	380	3	21010	dut,tyms,shmt1
SIIvsSI	GO:0070848	19	Human	GO:BP	response to growth factor	0.000112433	3.94911	709	741	49	21010	casr,sox11,hsp90ab1,mcm7,rbbp4,cps1,men1,wasf1,acvr2b,bmp7,pcsk6,fgfr4,smad3,pdgfra,sox9,ext1,gata4,vasn,gas1,glg1,bmp4,spry4,erbb4,spry1,nrp2,rdx,kl,pax6,dkk1,hes5,dmd,hspb1,tbx2,hgf,ehd4,tgif1,gria1,id1,nodal,tgfbr2,smad9,fndc4,htra3,vwc2l,bmp6,pax2,smad1,meis2,bmp2
SIIvsSI	GO:0071005	42	Human	GO:CC	U2-type precatalytic spliceosome	0.000113355	3.94556	50	362	7	22090	sf3b2,snrpf,snrpe,prpf8,snrpg,snrpd3,snrpa1
SIIvsSI	GO:0016321	1	Human	GO:BP	female meiosis chromosome segregation	0.000115961	3.93569	6	145	3	21010	ncaph,plk1,ncaph2
SIIvsSI	GO:0043269	20	Human	GO:BP	regulation of monoatomic ion transport	0.000117679	3.9293	583	726	42	21010	prkg1,casr,cxcr4,ryr2,ndufa4,prkaca,best1,ank3,cacna1g,kcna4,chp1,efhb,cacng7,grm5,cacna2d2,trpc1,cacna1h,kcnh7,drd4,hecw2,hcn1,plpp4,fxyd6,cacng8,slc6a4,kcnk3,grp,cacna1f,hcn2,kcng2,dmd,cacna1d,galr2,kcns2,cacna1e,nos1ap,kcnb1,scn2a,kcna3,cacna1c,stac,scn8a
SIIvsSI	GO:0016567	1	Human	GO:BP	protein ubiquitination	0.000117684	3.92928	792	128	17	21010	klhl10,socs4,fbxo5,rpgr,mefv,nqo1,skp2,cdc20,cdca3,ubc,ccnf,rps15,uhrf1,rnf43,plk1,hsp90ab1,trim50
SIIvsSI	GO:0043073	2	Human	GO:CC	germ cell nucleus	0.000122383	3.91228	71	354	8	22090	tbpl2,pcna,ran,sycp1,spag8,dnmt1,aurka,scmh1
SIIvsSI	GO:0051247	1	Human	GO:BP	positive regulation of protein metabolic process	0.000123145	3.90958	1374	706	77	21010	larp6,socs4,mefv,aurkb,skp2,cdc20,pmaip1,hpn,uhrf1,iqgap3,plk1,hsp90ab1,tfrc,cdc25b,clspn,pidd1,dtl,dvl1,cdc6,hmgb1,epha4,prmt1,psmc4,smarca5,pask,suv39h1,bora,tpx2,aurka,chp1,ect2,dek,npm1,ube2s,uba2,ctsh,coa3,cenps,cenpe,grm5,tnip1,bmp7,pdgfa,itga2,fgfr4,smad3,cdk5r1,eef2,sox9,upf3a,drd4,chrna3,cspg4,fxr1,bmp4,pik3r3,erbb4,rdx,dkk1,hes5,dock3,sh3rf3,hgf,ehd4,nlrp3,nos1ap,map3k12,cdkn2a,anxa2,ad…
SIIvsSI	GO:0034765	20	Human	GO:BP	regulation of monoatomic ion transmembrane transport	0.000123145	3.90958	467	726	36	21010	prkg1,ryr2,ndufa4,prkaca,ank3,cacna1g,kcna4,chp1,cacng7,grm5,cacna2d2,trpc1,cacna1h,kcnh7,drd4,hecw2,hcn1,fxyd6,cacng8,kcnk3,grp,cacna1f,hcn2,kcng2,dmd,cacna1d,galr2,kcns2,cacna1e,nos1ap,kcnb1,scn2a,kcna3,cacna1c,stac,scn8a
SIIvsSI	GO:0003006	1	Human	GO:BP	developmental process involved in reproduction	0.000125022	3.90301	992	548	50	21010	klhl10,aspm,prkg1,fbxo5,hmgb2,rrm1,nasp,cdc25b,e2f7,prkaca,ran,crem,pacrg,hsf2bp,racgap1,mak,dnmt3a,ythdc2,knl1,sycp1,ruvbl1,spag8,pafah1b1,apob,septin6,ddx4,oca2,aurka,esr1,e2f8,ndrg3,dnajb6,plk4,scmh1,ttc12,snrpa1,bmp7,robo2,lhx9,jag2,shh,pdgfra,sox9,tbx3,upf3a,gata4,fshr,fxr1,bmp4,vgf
SIIvsSI	GO:0031328	1	Human	GO:BP	positive regulation of cellular biosynthetic process	0.000126933	3.89643	2684	729	134	21010	gapdh,larp6,zbed4,casr,mllt1,hmgb2,e2f2,mefv,myb,sox11,aurkb,pcna,eny2,cdk1,hpn,uhrf1,iqgap3,hsp90ab1,tfrc,e2f7,prkaca,ppp4r3b,crem,dvl1,tfcp2,ckap2,mak,rbbp4,clns1a,ptges3,hdgf,ruvbl2,jund,rfc3,gins3,ank3,hmgb1,prmt1,men1,prpf19,smarca5,ruvbl1,spag8,pask,dnmt1,nup62,apob,ddx11,chp1,rfc4,esr1,e2f8,actr6,nek2,dek,npm1,ctsh,kdm1b,coa3,atad5,rpl23,kat7,rbm14,klf15,tnip1,bmp7,c5ar1,itga2,mycn,ezh1,fg…
SIIvsSI	GO:0009130	8	Human	GO:BP	pyrimidine nucleoside monophosphate biosynthetic process	0.000129821	3.88666	15	412	5	21010	dck,dut,tyms,shmt1,uckl1
SIIvsSI	GO:0001933	1	Human	GO:BP	negative regulation of protein phosphorylation	0.000131225	3.88198	308	672	26	21010	socs4,mllt1,nnt,plk1,dvl1,camk2n2,men1,nup62,chp1,ipo5,npm1,hexim1,inpp5j,bmp7,plec,bmp4,spry4,spry1,pax6,dkk1,dmd,hspb1,hgf,pard3,cdkn2a,parp14
SIIvsSI	GO:0048609	1	Human	GO:BP	multicellular organismal reproductive process	0.000131225	3.88198	904	362	35	21010	klhl10,aspm,prkg1,fbxo5,hmgb2,pcna,ncaph,plk1,cdc25b,prkaca,ran,crem,ncaph2,pacrg,hsf2bp,racgap1,mak,dnmt3a,ythdc2,knl1,sycp1,ruvbl1,spag8,fancd2,pafah1b1,apob,septin6,ddx4,oca2,aurka,esr1,ndrg3,scmh1,ttc12,snrpa1
SIIvsSI	GO:0034399	4	Human	GO:CC	nuclear periphery	0.000135096	3.86936	151	274	10	22090	myb,pcna,uhrf1,cenpf,nup205,dnmt3a,ruvbl2,men1,ruvbl1,suv39h1
SIIvsSI	GO:0071363	19	Human	GO:BP	cellular response to growth factor stimulus	0.000135899	3.86678	679	714	46	21010	casr,sox11,hsp90ab1,mcm7,rbbp4,cps1,men1,wasf1,acvr2b,bmp7,pcsk6,fgfr4,smad3,pdgfra,sox9,ext1,gata4,vasn,gas1,glg1,bmp4,spry4,erbb4,spry1,nrp2,rdx,kl,pax6,dkk1,hes5,dmd,hspb1,tbx2,hgf,ehd4,tgif1,gria1,id1,nodal,tgfbr2,smad9,htra3,vwc2l,bmp6,pax2,smad1
SIIvsSI	GO:0005684	42	Human	GO:CC	U2-type spliceosomal complex	0.000137605	3.86137	92	362	9	22090	sf3b2,snrpf,snrpe,prpf8,snrpg,dhx15,prpf19,snrpd3,snrpa1
SIIvsSI	GO:0042391	20	Human	GO:BP	regulation of membrane potential	0.000139835	3.85438	432	726	34	21010	nnt,pmaip1,ndufs1,ryr2,dvl1,ank3,cacna1g,kcna4,grik4,grm5,gabrp,mfn1,sez6,cacna1h,kcnh7,drd4,chrna3,hcn1,grin3a,tafa4,slc6a4,kcnk3,hcn2,dmd,cacna1d,gria1,kcnk2,nos1ap,kcnb1,chrna6,cacna1c,gria3,stx1a,scn8a
SIIvsSI	GO:0071011	42	Human	GO:CC	precatalytic spliceosome	0.000143216	3.84401	52	362	7	22090	sf3b2,snrpf,snrpe,prpf8,snrpg,snrpd3,snrpa1
SIIvsSI	GO:0072044	19	Human	GO:BP	collecting duct development	0.000146251	3.8349	16	703	6	21010	akr1b1,dact2,shh,dlg5,bmp4,pax2
SIIvsSI	GO:0071805	20	Human	GO:BP	potassium ion transmembrane transport	0.000146251	3.8349	215	686	21	21010	prkg1,hpn,ank3,kcna4,slc24a5,kcnh7,hcn1,kcnn3,kcnk3,grp,snap25,hcn2,kcng2,cacna1d,galr2,kcns2,kcnk2,nos1ap,kcnb1,kcna3,slc24a2
SIIvsSI	GO:0055105	21	Human	GO:MF	ubiquitin-protein transferase inhibitor activity	0.000146753	3.83341	10	653	5	20139	fbxo5,rps15,rpl37,rpl23,cdkn2a
SIIvsSI	GO:0031965	1	Human	GO:CC	nuclear membrane	0.000147572	3.831	318	438	19	22090	gapdh,hpn,tmem120b,kpna2,cenpf,dtl,lbr,nup205,nup58,pafah1b1,nup62,ipo5,xpo1,nup210,rangap1,cbx3,nup133,gucy2f,smad3
SIIvsSI	GO:2000278	1	Human	GO:BP	regulation of DNA biosynthetic process	0.000147874	3.83011	123	429	12	21010	aurkb,pcna,hsp90ab1,ptges3,rfc3,pif1,gins3,men1,rfc4,nek2,kat7,fgfr4
SIIvsSI	GO:0007167	19	Human	GO:BP	enzyme-linked receptor protein signaling pathway	0.000147874	3.83011	960	714	59	21010	socs4,sox11,hsp90ab1,stmn1,rbbp4,epha4,men1,nup62,wasf1,rbm14,acvr2b,bmp7,ptprd,dact2,pdgfa,pcsk6,fgfr4,gucy2f,esm1,shc3,ephb1,smad3,cdk5r1,sh2b2,shh,pdgfra,npr1,sox9,epha5,ext1,chrna3,gata4,vasn,fshr,cspg4,glg1,bmp4,pik3r3,spry4,erbb4,spry1,nrp2,kl,ephb3,dkk1,hes5,hspb1,tbx2,hgf,id1,nodal,tgfbr2,smad9,htra3,vwc2l,bmp6,btc,epha6,smad1
SIIvsSI	GO:0045667	1	Human	GO:BP	regulation of osteoblast differentiation	0.000148825	3.82732	125	741	16	21010	fbxo5,sox11,prkaca,jund,men1,acvr2b,bmp7,smad3,smoc1,sox9,bmp4,nell1,hgf,bmp6,smad1,bmp2
SIIvsSI	GO:0008015	20	Human	GO:BP	blood circulation	0.000149287	3.82598	503	737	38	21010	prkg1,casr,cxcr4,sgcg,ryr2,prkaca,cps1,cacna1g,npr3,smad3,npr1,trpc1,plec,cacna1h,ext1,gata4,hcn1,fshr,slc6a4,kl,hcn2,kcng2,dmd,myh7,tjp1,cacna1d,tbx2,avpr2,nos1ap,myh6,oxtr,adra2c,tnnt2,adm,cacna1c,bmp6,drd5,mybpc3
SIIvsSI	GO:0140142	16	Human	GO:MF	nucleocytoplasmic carrier activity	0.000150692	3.82191	31	320	6	20139	kpna2,ran,ipo4,ipo9,ipo5,xpo1
SIIvsSI	GO:0007131	1	Human	GO:BP	reciprocal meiotic recombination	0.000157188	3.80358	59	372	8	21010	rad54l,hsf2bp,rad51ap1,sycp1,msh5,rad54b,fancd2,cenps
SIIvsSI	GO:0140527	1	Human	GO:BP	reciprocal homologous recombination	0.000157188	3.80358	59	372	8	21010	rad54l,hsf2bp,rad51ap1,sycp1,msh5,rad54b,fancd2,cenps
SIIvsSI	GO:0048511	4	Human	GO:BP	rhythmic process	0.000157188	3.80358	299	658	25	21010	prkg1,pcna,cdk1,crem,dtl,tyms,suv39h1,esr1,cbx3,gpr157,robo2,cdk5r1,pdgfra,kcnh7,drd4,fshr,fxr1,grin3a,slc6a4,ahr,gpr149,adcy1,id1,hlf,oxtr
SIIvsSI	GO:0045664	2	Human	GO:BP	regulation of neuron differentiation	0.000162247	3.78982	201	741	21	21010	aspm,sox11,eif4e,ect2,bmp7,esrp1,cdk5r1,shh,sox9,gata2,bmp4,slc6a4,pax6,dkk1,hes5,dmd,six3,adra2c,vwc2l,bmp6,bmp2
SIIvsSI	GO:0032504	1	Human	GO:BP	multicellular organism reproduction	0.000163927	3.78535	954	362	36	21010	klhl10,aspm,prkg1,fbxo5,hmgb2,pcna,dcst2,ncaph,plk1,cdc25b,prkaca,ran,crem,ncaph2,pacrg,hsf2bp,racgap1,mak,dnmt3a,ythdc2,knl1,sycp1,ruvbl1,spag8,fancd2,pafah1b1,apob,septin6,ddx4,oca2,aurka,esr1,ndrg3,scmh1,ttc12,snrpa1
SIIvsSI	GO:0002064	19	Human	GO:BP	epithelial cell development	0.000167635	3.77564	213	700	21	21010	cxcr4,akr1b1,tyms,tigar,esr1,dact2,plec,sox9,ptprs,fshr,gata2,krt2,bmp4,rdx,pax6,dmd,tjp1,nkx3-2,six3,foxj1,bmp6
SIIvsSI	GO:0032027	9	Human	GO:MF	myosin light chain binding	0.000168869	3.77245	8	112	3	20139	myh8,cxcr4,iqgap3
SIIvsSI	GO:0060972	19	Human	GO:BP	left/right pattern formation	0.000169926	3.76974	138	677	16	21010	gas8,rttn,stil,dvl1,arl6,acvr2b,pcsk6,smad3,shh,tbx3,gata4,tbx2,nkx3-2,foxj1,nodal,tgfbr2
SIIvsSI	GO:0009891	1	Human	GO:BP	positive regulation of biosynthetic process	0.000172904	3.76219	2703	729	134	21010	gapdh,larp6,zbed4,casr,mllt1,hmgb2,e2f2,mefv,myb,sox11,aurkb,pcna,eny2,cdk1,hpn,uhrf1,iqgap3,hsp90ab1,tfrc,e2f7,prkaca,ppp4r3b,crem,dvl1,tfcp2,ckap2,mak,rbbp4,clns1a,ptges3,hdgf,ruvbl2,jund,rfc3,gins3,ank3,hmgb1,prmt1,men1,prpf19,smarca5,ruvbl1,spag8,pask,dnmt1,nup62,apob,ddx11,chp1,rfc4,esr1,e2f8,actr6,nek2,dek,npm1,ctsh,kdm1b,coa3,atad5,rpl23,kat7,rbm14,klf15,tnip1,bmp7,c5ar1,itga2,mycn,ezh1,fg…
SIIvsSI	GO:1905319	1	Human	GO:BP	mesenchymal stem cell migration	0.00017507	3.75679	4	28	2	21010	fbxo5,cxcr4
SIIvsSI	GO:1905320	1	Human	GO:BP	regulation of mesenchymal stem cell migration	0.00017507	3.75679	4	28	2	21010	fbxo5,cxcr4
SIIvsSI	GO:1905322	1	Human	GO:BP	positive regulation of mesenchymal stem cell migration	0.00017507	3.75679	4	28	2	21010	fbxo5,cxcr4
SIIvsSI	GO:1903530	20	Human	GO:BP	regulation of secretion by cell	0.000177576	3.75062	563	741	41	21010	prkg1,casr,myb,sox11,eny2,prkaca,dvl1,slc16a1,scg5,pfkfb2,pask,vsnl1,rab8a,myrip,septin5,epha5,drd4,sstr5,chrna3,otof,gdnf,gata2,slc6a4,grp,snap25,doc2a,syt7,syt10,syt9,kcnb1,oxtr,anxa2,adra2c,chrna6,pla2g3,bmp6,grm7,stx1a,zp3,pclo,bmp2
SIIvsSI	GO:0007099	1	Human	GO:BP	centriole replication	0.000179113	3.74687	42	387	7	21010	rttn,stil,nup62,npm1,plk4,cep76,rbm14
SIIvsSI	GO:0051641	1	Human	GO:BP	cellular localization	0.000179461	3.74603	3652	667	159	21010	uso1,gas8,aspm,bsn,zw10,mesd,casr,kifc1,atp6v1h,rpgr,aurkb,esco2,spc24,eny2,kif2c,pmaip1,ryr2,spcs2,cdk1,nasp,rps15,plk1,hsp90ab1,kpna2,tfrc,zwint,rer1,cenpf,stil,prkaca,ran,tubb,ipo4,dvl1,nup205,pacrg,slc16a1,racgap1,mak,ube2i,hdgf,ruvbl2,nup58,ank3,knl1,mcph1,ap2s1,prpf19,sgol1,bub3,sycp1,scg5,ipo9,ppp6c,pfkfb2,pafah1b1,nup62,apob,bora,emc3,aurka,chp1,ect2,ipo5,esr1,xpo1,nek2,nup210,rangap1,vsn…
SIIvsSI	GO:0044843	1	Human	GO:BP	cell cycle G1/S phase transition	0.000183629	3.73606	257	209	12	21010	rrm1,rrm2,e2f2,skp2,gtse1,iqgap3,stil,e2f7,pidd1,eif4e,wee1,cdc6
SIIvsSI	GO:0099173	19	Human	GO:BP	postsynapse organization	0.000190481	3.72015	198	642	19	21010	mesd,rer1,dvl1,epha4,pafah1b1,ptprd,ephb1,cdk5r1,dlg5,lrrc4b,ptprs,gdnf,tanc2,nrp2,ephb3,ntng2,c1ql2,c1ql3,nos1ap
SIIvsSI	GO:0045120	7	Human	GO:CC	pronucleus	0.000194966	3.71004	15	579	5	22090	plcz1,cenpf,aurka,slc2a1,cbx1
SIIvsSI	GO:0071407	1	Human	GO:BP	cellular response to organic cyclic compound	0.000197018	3.70549	559	750	41	21010	casr,skp2,ryr2,cdk1,prkaca,ran,eif4e,slc16a1,ptges3,dnmt3a,ruvbl2,cps1,dnmt1,gpd1,esr1,npm1,kank2,bmp7,itga2,drd4,sstr5,hcn1,fshr,bmp4,sting1,slc6a4,ahr,hcn2,slc1a2,colec12,sp5,gria1,adcy1,nodal,ryr1,top2b,hspa8,smad1,drd5,bmp2,wt1
SIIvsSI	GO:0007411	19	Human	GO:BP	axon guidance	0.000197172	3.70516	240	578	20	21010	dvl1,epha4,dscam,bmp7,ptprd,fgfr4,robo2,lhx9,ephb1,cdk5r1,shh,obscn,epha5,ext1,ptprs,etv1,gdnf,nrp2,ephb3,pax6
SIIvsSI	GO:0097485	19	Human	GO:BP	neuron projection guidance	0.000197172	3.70516	240	578	20	21010	dvl1,epha4,dscam,bmp7,ptprd,fgfr4,robo2,lhx9,ephb1,cdk5r1,shh,obscn,epha5,ext1,ptprs,etv1,gdnf,nrp2,ephb3,pax6
SIIvsSI	GO:0042393	11	Human	GO:MF	histone binding	0.000197292	3.70489	235	424	17	20139	mllt1,ncapg2,nasp,uhrf1,ncapd3,mcm2,rbbp4,npm3,smarca5,ipo9,phf19,dek,cbx3,npm1,kdm1b,hpf1,ezh1
SIIvsSI	GO:0031400	1	Human	GO:BP	negative regulation of protein modification process	0.00019774	3.70391	455	672	33	21010	socs4,fbxo5,mllt1,nnt,cdc20,rps15,plk1,dvl1,camk2n2,rpl37,men1,bub3,nup62,chp1,ipo5,npm1,hexim1,inpp5j,rpl23,klf15,bmp7,plec,bmp4,spry4,spry1,pax6,dkk1,dmd,hspb1,hgf,pard3,cdkn2a,parp14
SIIvsSI	GO:0006606	1	Human	GO:BP	protein import into nucleus	0.000200731	3.69739	165	446	14	21010	cdk1,kpna2,ran,ipo4,nup58,ipo9,nup62,chp1,ect2,ipo5,nup133,rpl23,smad3,shh
SIIvsSI	GO:0006403	1	Human	GO:BP	RNA localization	0.000203704	3.691	196	375	14	21010	eny2,ran,nup205,nop10,ruvbl2,nup58,ruvbl1,slbp,nup62,xpo1,nup210,npm1,phax,nup133
SIIvsSI	GO:0042327	1	Human	GO:BP	positive regulation of phosphorylation	0.000206158	3.6858	728	741	49	21010	aurkb,iqgap3,plk1,hsp90ab1,znf16,tfrc,cdc25b,clspn,dvl1,ptges3,cdc6,tigar,epha4,pfkfb2,bora,tpx2,ect2,npm1,cenpe,grm5,dscam,bmp7,pdgfa,fgfr4,cdk5r1,pdgfra,sox9,drd4,chrna3,cspg4,fxr1,bmp4,pik3r3,erbb4,dkk1,hes5,dock3,hgf,ehd4,map3k12,adra2c,parp14,tgfbr2,cd40,clcf1,bmp6,btc,gpnmb,bmp2
SIIvsSI	GO:0001657	19	Human	GO:BP	ureteric bud development	0.000206158	3.6858	100	750	14	21010	bmp7,robo2,smad3,shh,sox9,gdnf,bmp4,spry1,dchs1,foxj1,pax2,smad1,bmp2,wt1
SIIvsSI	GO:0005879	2	Human	GO:CC	axonemal microtubule	0.000206318	3.68546	39	349	6	22090	tekt2,tekt1,pacrg,spag8,efhb,arl6
SIIvsSI	GO:0008622	4	Human	GO:CC	epsilon DNA polymerase complex	0.000207627	3.68272	5	328	3	22090	pole3,pole2,pole4
SIIvsSI	GO:0042326	1	Human	GO:BP	negative regulation of phosphorylation	0.000211164	3.67538	337	672	27	21010	socs4,mllt1,nnt,plk1,dvl1,cox11,camk2n2,men1,nup62,chp1,ipo5,npm1,hexim1,inpp5j,bmp7,plec,bmp4,spry4,spry1,pax6,dkk1,dmd,hspb1,hgf,pard3,cdkn2a,parp14
SIIvsSI	GO:0010628	8	Human	GO:BP	positive regulation of gene expression	0.000212925	3.67177	1183	751	71	21010	gapdh,larp6,casr,hmgb2,mefv,myb,sox11,cdk1,hpn,iqgap3,tfrc,clns1a,ank3,hmgb1,prmt1,men1,prpf19,pask,dnmt1,apob,npm1,ctsh,coa3,atad5,rpl23,kat7,rbm14,bmp7,c5ar1,itga2,mycn,fgfr4,smad3,eef2,shh,sox9,sash3,upf3a,gata4,gdnf,gata2,fxr1,tle1,bmp4,pik3r3,sting1,slc6a4,rdx,pax6,dkk1,hspb1,hgf,avpr2,nlrp3,gria1,nos1ap,whrn,cdkn2a,anxa2,nodal,il1rl1,cd40,clcf1,pla2g3,bmp6,hspa8,smad1,zp3,bmp2,wt1,il33
SIIvsSI	GO:0009799	19	Human	GO:BP	specification of symmetry	0.000212925	3.67177	141	677	16	21010	gas8,rttn,stil,dvl1,arl6,acvr2b,pcsk6,smad3,shh,tbx3,gata4,tbx2,nkx3-2,foxj1,nodal,tgfbr2
SIIvsSI	GO:0009855	19	Human	GO:BP	determination of bilateral symmetry	0.000212925	3.67177	141	677	16	21010	gas8,rttn,stil,dvl1,arl6,acvr2b,pcsk6,smad3,shh,tbx3,gata4,tbx2,nkx3-2,foxj1,nodal,tgfbr2
SIIvsSI	GO:0006813	20	Human	GO:BP	potassium ion transport	0.000213911	3.66977	239	686	22	21010	prkg1,hpn,ank3,kcna4,chp1,slc24a5,kcnh7,hcn1,kcnn3,kcnk3,grp,snap25,hcn2,kcng2,cacna1d,galr2,kcns2,kcnk2,nos1ap,kcnb1,kcna3,slc24a2
SIIvsSI	GO:0004748	11	Human	GO:MF	ribonucleoside-diphosphate reductase activity, thioredoxin disulfide as acceptor	0.000213992	3.6696	3	41	2	20139	rrm1,rrm2
SIIvsSI	GO:0061731	11	Human	GO:MF	ribonucleoside-diphosphate reductase activity	0.000213992	3.6696	3	41	2	20139	rrm1,rrm2
SIIvsSI	GO:0070647	1	Human	GO:BP	protein modification by small protein conjugation or removal	0.000215251	3.66706	1019	128	19	21010	klhl10,socs4,fbxo5,rpgr,mefv,nqo1,skp2,eny2,cdc20,cdca3,ubc,cdk1,ccnf,rps15,uhrf1,rnf43,plk1,hsp90ab1,trim50
SIIvsSI	GO:0090596	19	Human	GO:BP	sensory organ morphogenesis	0.000215392	3.66677	287	657	24	21010	tmie,sox11,hpn,dvl1,lctl,dscam,bmp7,ephb1,sox9,tbx3,rp1,hcn1,gata2,bmp4,pax6,celsr1,cdh23,bhlhe23,fat3,tbx2,whrn,mafb,nkx3-2,six3
SIIvsSI	GO:0032070	1	Human	GO:BP	regulation of deoxyribonuclease activity	0.000215412	3.66673	10	341	4	21010	pcna,hmgb1,ddx11,npm1
SIIvsSI	GO:0042023	1	Human	GO:BP	DNA endoreduplication	0.000216175	3.66519	4	316	3	21010	fbxo5,e2f7,e2f8
SIIvsSI	GO:0086015	20	Human	GO:BP	SA node cell action potential	0.000219058	3.65944	12	610	5	21010	ryr2,cacna1g,hcn1,hcn2,cacna1d
SIIvsSI	GO:0086018	20	Human	GO:BP	SA node cell to atrial cardiac muscle cell signaling	0.000219058	3.65944	12	610	5	21010	ryr2,cacna1g,hcn1,hcn2,cacna1d
SIIvsSI	GO:0022857	2	Human	GO:MF	transmembrane transporter activity	0.000220831	3.65594	1130	726	69	20139	atp6v1h,nnt,ndufs1,ryr2,ndufa4,slc16a1,cdh17,best1,slc22a13,cacna1g,kcna4,oca2,chp1,grik4,cox5a,cacng7,slc24a5,cacna2d2,gja3,slc2a9,gabrp,cox1,trpc1,sfxn5,cacna1h,kcnh7,cnga3,flvcr2,slc18a2,chrna3,hcn1,cyb,grin3a,kcnn3,cacng8,slc25a6,slc6a4,slc16a4,kcnk3,slc2a1,snap25,trpc7,cacna1f,hcn2,kcng2,slc1a2,cacna1d,ndufc1,kcns2,gria1,cacna1e,kcnk2,kcnb1,scn2a,kcna3,anxa2,lasp1,trpm3,slc6a1,chrna6,slc24a2…
SIIvsSI	GO:0006298	1	Human	GO:BP	mismatch repair	0.00022281	3.65206	33	343	6	21010	exo1,pcna,pold3,hmgb1,msh5,pms1
SIIvsSI	GO:0045171	12	Human	GO:CC	intercellular bridge	0.000224197	3.64937	94	379	9	22090	prc1,ncaph2,tubb,kif23,cdc6,tpx2,ska1,cep55,cenpe
SIIvsSI	GO:0072163	19	Human	GO:BP	mesonephric epithelium development	0.00022434	3.64909	101	750	14	21010	bmp7,robo2,smad3,shh,sox9,gdnf,bmp4,spry1,dchs1,foxj1,pax2,smad1,bmp2,wt1
SIIvsSI	GO:0072164	19	Human	GO:BP	mesonephric tubule development	0.00022434	3.64909	101	750	14	21010	bmp7,robo2,smad3,shh,sox9,gdnf,bmp4,spry1,dchs1,foxj1,pax2,smad1,bmp2,wt1
SIIvsSI	GO:0030315	7	Human	GO:CC	T-tubule	0.000224858	3.64809	51	719	9	22090	ank3,cacng7,cacng8,rdx,cacna1d,nos1ap,scn2a,cacna1c,stac
SIIvsSI	GO:0048568	9	Human	GO:BP	embryonic organ development	0.000230091	3.6381	459	703	34	21010	tmie,sox11,ryr2,hpn,stil,e2f7,dvl1,e2f8,dnajb6,plk4,bmp7,pdgfa,smad3,shh,pdgfra,sox9,tbx3,gata4,gdnf,gata2,bmp4,pax6,celsr1,cdh23,tbx2,whrn,mafb,nkx3-2,six3,dscaml1,nodal,adm,tgfbr2,pax2
SIIvsSI	GO:0010557	1	Human	GO:BP	positive regulation of macromolecule biosynthetic process	0.000230673	3.637	2599	729	129	21010	gapdh,larp6,zbed4,casr,mllt1,hmgb2,e2f2,mefv,myb,sox11,aurkb,pcna,eny2,cdk1,hpn,uhrf1,iqgap3,hsp90ab1,tfrc,e2f7,crem,dvl1,tfcp2,ckap2,mak,rbbp4,clns1a,ptges3,hdgf,ruvbl2,jund,rfc3,gins3,ank3,hmgb1,prmt1,men1,prpf19,smarca5,ruvbl1,spag8,pask,dnmt1,nup62,apob,ddx11,chp1,rfc4,esr1,e2f8,actr6,nek2,dek,npm1,ctsh,kdm1b,coa3,atad5,rpl23,kat7,rbm14,klf15,tnip1,bmp7,c5ar1,itga2,mycn,ezh1,fgfr4,smad3,eef2,…
SIIvsSI	GO:0016888	2	Human	GO:MF	endodeoxyribonuclease activity, producing 5'-phosphomonoesters	0.000245934	3.60918	11	298	4	20139	exo1,gen1,fen1,dna2
SIIvsSI	GO:0000724	1	Human	GO:BP	double-strand break repair via homologous recombination	0.000251224	3.59994	176	266	11	21010	cdc45,rad54l,mcm2,gen1,mcm7,fen1,ruvbl2,rad51ap1,rad54b,ruvbl1,recql4
SIIvsSI	GO:0009124	8	Human	GO:BP	nucleoside monophosphate biosynthetic process	0.000251224	3.59994	42	412	7	21010	dck,dut,tyms,adk,adss2,shmt1,uckl1
SIIvsSI	GO:0008328	8	Human	GO:CC	ionotropic glutamate receptor complex	0.000254089	3.59501	41	707	8	22090	grik4,cacng7,grin3a,cacng8,eps8,gria1,vwc2l,gria3
SIIvsSI	GO:2000573	1	Human	GO:BP	positive regulation of DNA biosynthetic process	0.000255571	3.59249	73	323	8	21010	aurkb,pcna,hsp90ab1,ptges3,rfc3,gins3,rfc4,nek2
SIIvsSI	GO:0072205	19	Human	GO:BP	metanephric collecting duct development	0.000255571	3.59249	11	703	5	21010	akr1b1,shh,dlg5,bmp4,pax2
SIIvsSI	GO:0007062	1	Human	GO:BP	sister chromatid cohesion	0.000255602	3.59243	57	300	7	21010	esco2,cdc20,plk1,bub1,fen1,sgol1,ddx11
SIIvsSI	GO:0072687	15	Human	GO:CC	meiotic spindle	0.000260543	3.58412	15	301	4	22090	aspm,fbxo5,bora,aurka
SIIvsSI	GO:0051170	1	Human	GO:BP	import into nucleus	0.000265685	3.57563	170	446	14	21010	cdk1,kpna2,ran,ipo4,nup58,ipo9,nup62,chp1,ect2,ipo5,nup133,rpl23,smad3,shh
SIIvsSI	GO:0006816	25	Human	GO:BP	calcium ion transport	0.000265685	3.57563	448	726	34	21010	casr,plcz1,cxcr4,ryr2,prkaca,best1,cacna1g,efhb,cacng7,slc24a5,cacna2d2,micu3,trpc1,cacna1h,drd4,grin3a,plpp4,cacng8,trpc7,cacna1f,dmd,cdh23,cacna1d,cacna1e,calcrl,nos1ap,scn2a,anxa2,trpm3,slc24a2,cacna1c,ryr1,stac,scn8a
SIIvsSI	GO:0051046	20	Human	GO:BP	regulation of secretion	0.000280797	3.55161	616	741	43	21010	prkg1,casr,myb,sox11,eny2,prkaca,dvl1,slc16a1,scg5,pfkfb2,pask,vsnl1,rab8a,npr1,myrip,septin5,epha5,drd4,sstr5,chrna3,otof,gdnf,gata2,slc6a4,grp,snap25,doc2a,syt7,syt10,syt9,kcnb1,oxtr,anxa2,adra2c,slc6a1,chrna6,pla2g3,bmp6,grm7,stx1a,zp3,pclo,bmp2
SIIvsSI	GO:0035098	20	Human	GO:CC	ESC/E(Z) complex	0.000284053	3.5466	16	588	5	22090	rbbp4,phf19,eed,ezh1,phf1
SIIvsSI	GO:0005840	12	Human	GO:CC	ribosome	0.000285489	3.54441	524	381	23	22090	rpl18a,rpl39,mrpl22,rps8,rpl7a,rpl12,rpl13a,rpl3,rps15,rpl27a,rpl14,rpl4,rpl13,rpl34,rpl37,rps29,rpl18,rps11,rpl8,rpl15,npm1,rps12,rpl23
SIIvsSI	GO:0050807	4	Human	GO:BP	regulation of synapse organization	0.000302453	3.51934	242	747	23	21010	cdc20,tubb,dvl1,epha4,pafah1b1,ptprd,robo2,ephb1,cdk5r1,dlg5,lrrc4b,ptprs,tanc2,nrp2,snap25,ephb3,ntng2,dkk1,c1ql2,c1ql3,oxtr,hspa8,plxnc1
SIIvsSI	GO:0000725	1	Human	GO:BP	recombinational repair	0.000304175	3.51688	180	266	11	21010	cdc45,rad54l,mcm2,gen1,mcm7,fen1,ruvbl2,rad51ap1,rad54b,ruvbl1,recql4
SIIvsSI	GO:0044773	1	Human	GO:BP	mitotic DNA damage checkpoint signaling	0.000304175	3.51688	84	287	8	21010	cdk1,gtse1,plk1,clspn,pidd1,dtl,fancd2,tipin
SIIvsSI	GO:0098534	1	Human	GO:BP	centriole assembly	0.000305344	3.51521	46	387	7	21010	rttn,stil,nup62,npm1,plk4,cep76,rbm14
SIIvsSI	GO:2000027	19	Human	GO:BP	regulation of animal organ morphogenesis	0.00030627	3.5139	132	750	16	21010	dvl1,bmp7,pdgfa,robo2,shh,sox9,gdnf,bmp4,spry1,dkk1,celsr1,sp6,hgf,pax2,bmp2,wt1
SIIvsSI	GO:0005930	1	Human	GO:CC	axoneme	0.000313696	3.50349	163	176	8	22090	gas8,tekt2,rsph9,tekt1,cenpf,prkaca,pacrg,mak
SIIvsSI	GO:0045669	1	Human	GO:BP	positive regulation of osteoblast differentiation	0.000320374	3.49434	67	741	11	21010	fbxo5,sox11,jund,acvr2b,bmp7,bmp4,nell1,hgf,bmp6,smad1,bmp2
SIIvsSI	GO:0048762	19	Human	GO:BP	mesenchymal cell differentiation	0.000320433	3.49426	245	741	23	21010	hpn,epha4,bmp7,dact3,smad3,shh,radil,sox9,dlg5,tbx3,ext1,gdnf,vasn,bmp4,erbb4,spry1,nrp2,pax6,sp6,hgf,tgfbr2,pax2,bmp2
SIIvsSI	GO:0032838	1	Human	GO:CC	plasma membrane bounded cell projection cytoplasm	0.000323114	3.49064	252	349	14	22090	gas8,tekt2,rsph9,tekt1,cenpf,prkaca,pacrg,mak,spag8,pafah1b1,rangap1,efhb,wasf1,arl6
SIIvsSI	GO:0097014	1	Human	GO:CC	ciliary plasm	0.000323114	3.49064	164	176	8	22090	gas8,tekt2,rsph9,tekt1,cenpf,prkaca,pacrg,mak
SIIvsSI	GO:0035825	1	Human	GO:BP	homologous recombination	0.000323212	3.49051	66	372	8	21010	rad54l,hsf2bp,rad51ap1,sycp1,msh5,rad54b,fancd2,cenps
SIIvsSI	GO:0048732	2	Human	GO:BP	gland development	0.000323212	3.49051	444	677	32	21010	dut,pcna,hpn,iqgap3,e2f7,tyms,cps1,aurka,esr1,e2f8,polb,bmp7,pdgfa,itga2,smad3,shh,pdgfra,sox9,tbx3,ext1,gata2,bmp4,erbb4,ephb3,pax6,tbx2,hgf,mafb,six3,oxtr,nodal,tgfbr2
SIIvsSI	GO:0030666	11	Human	GO:CC	endocytic vesicle membrane	0.000335705	3.47404	194	707	18	22090	nostrin,ubc,tfrc,ap2s1,apob,rab8a,rab34,rab32,rab38,cltc,cacng8,colec12,syt7,avpr2,syt9,gria1,btc,gria3
SIIvsSI	GO:0001823	19	Human	GO:BP	mesonephros development	0.000336763	3.47268	105	750	14	21010	bmp7,robo2,smad3,shh,sox9,gdnf,bmp4,spry1,dchs1,foxj1,pax2,smad1,bmp2,wt1
SIIvsSI	GO:0031507	1	Human	GO:BP	heterochromatin formation	0.000338327	3.47066	95	424	10	21010	uhrf1,dnmt3a,hmgb1,smarca5,dnmt1,suv39h1,pole3,cbx3,scmh1,ezh1
SIIvsSI	GO:0042306	1	Human	GO:BP	regulation of protein import into nucleus	0.000338381	3.47059	61	534	9	21010	cdk1,ran,nup58,chp1,ect2,ipo5,smad3,shh,bmp4
SIIvsSI	GO:0015616	11	Human	GO:MF	DNA translocase activity	0.000338682	3.47021	5	256	3	20139	ercc6l,rad54l,rad54b
SIIvsSI	GO:0032446	1	Human	GO:BP	protein modification by small protein conjugation	0.000341944	3.46605	872	128	17	21010	klhl10,socs4,fbxo5,rpgr,mefv,nqo1,skp2,cdc20,cdca3,ubc,ccnf,rps15,uhrf1,rnf43,plk1,hsp90ab1,trim50
SIIvsSI	GO:0032069	1	Human	GO:BP	regulation of nuclease activity	0.000349213	3.45691	22	341	5	21010	hmgb2,pcna,hmgb1,ddx11,npm1
SIIvsSI	GO:0001917	1	Human	GO:CC	photoreceptor inner segment	0.000349761	3.45623	70	686	10	22090	zbed4,mak,asrgl1,ush2a,rp1,slc2a1,snap25,cdh23,whrn,slc24a2
SIIvsSI	GO:0045814	1	Human	GO:BP	negative regulation of gene expression, epigenetic	0.000354909	3.44988	116	424	11	21010	uhrf1,dnmt3a,hmgb1,smarca5,phf19,dnmt1,suv39h1,pole3,cbx3,scmh1,ezh1
SIIvsSI	GO:0006807	1	Human	GO:BP	nitrogen compound metabolic process	0.000366902	3.43545	12114	385	261	21010	gapdh,rpl18a,klhl10,myh8,larp6,rpl39,zbed4,socs4,prkg1,mesd,fbxo5,mllt1,sf3b2,dck,mrpl22,rps8,hmgb2,tbpl2,rrm1,hmgcll1,nop56,rpl7a,fbxo39,rpgr,rrm2,e2f2,exo1,neu1,dut,mefv,myb,nostrin,sox11,tufm,snrpf,zmat5,cdca7,snrpe,aurkb,esco2,nnt,rpl12,nqo1,snapc5,skp2,ckb,pcna,eny2,cdc20,pmaip1,ndufs1,eef1g,cdca3,spcs2,rpl13a,gatm,ubc,cdk1,rpl3,ncapg2,cdc45,hpn,cuzd1,nasp,orc6,ccnf,rps15,uhrf1,rnf43,iqgap3,…
SIIvsSI	GO:0048471	1	Human	GO:CC	perinuclear region of cytoplasm	0.000370039	3.43175	733	646	41	22090	uso1,gapdh,plcz1,hmgb2,hmgcll1,ccnf,hsp90ab1,tfrc,cenpf,prkaca,eif4e,ube2i,sprr3,ythdc2,pafah1b1,ddx4,aurka,rangap1,dnajb6,rab34,rasd1,itga2,cdk5r1,plec,myrip,sez6,epha5,rab38,fxr1,sting1,snap25,trpc7,dmd,bud23,nell1,ehd4,avpr2,kcns2,cdkn3,nos1ap,kcnb1
SIIvsSI	GO:0048546	19	Human	GO:BP	digestive tract morphogenesis	0.000371113	3.43049	50	668	9	21010	sox11,acvr2b,smad3,shh,pdgfra,gata4,bmp4,ephb3,nodal
SIIvsSI	GO:0090306	1	Human	GO:BP	meiotic spindle assembly	0.000375226	3.42571	9	18	2	21010	aspm,fbxo5
SIIvsSI	GO:0044304	8	Human	GO:CC	main axon	0.000377221	3.4234	67	726	10	22090	ank3,kcna4,map2,robo2,cnga3,slc1a2,pard3,scn2a,cd40,scn8a
SIIvsSI	GO:0010817	20	Human	GO:BP	regulation of hormone levels	0.000381016	3.41906	545	741	39	21010	casr,myb,sox11,eny2,hpn,akr1b1,prkaca,slc16a1,scg5,pfkfb2,pask,esr1,vsnl1,acvr2b,rdh8,pcsk6,shh,dpp4,pdgfra,myrip,epha5,cacna1h,tbx3,sstr5,slc18a2,fshr,vgf,grp,snap25,gnrhr,syt7,kcnb1,bche,adm,pla2g3,bmp6,stx1a,pclo,bmp2
SIIvsSI	GO:0099568	1	Human	GO:CC	cytoplasmic region	0.000381758	3.41821	290	349	15	22090	gas8,bsn,tekt2,rsph9,tekt1,cenpf,prkaca,pacrg,mak,spag8,pafah1b1,rangap1,efhb,wasf1,arl6
SIIvsSI	GO:0014075	3	Human	GO:BP	response to amine	0.000382121	3.4178	47	717	9	21010	nqo1,cdk1,cps1,itga2,drd4,slc18a2,gria1,oxtr,drd5
SIIvsSI	GO:0072331	1	Human	GO:BP	signal transduction by p53 class mediator	0.000393314	3.40526	180	381	13	21010	e2f2,aurkb,pmaip1,rps15,gtse1,e2f7,pidd1,rpl37,aurka,npm1,hexim1,atad5,rpl23
SIIvsSI	GO:0007144	1	Human	GO:BP	female meiosis I	0.000398122	3.39998	13	301	4	21010	fbxo5,cdc25b,hsf2bp,aurka
SIIvsSI	GO:0007283	1	Human	GO:BP	spermatogenesis	0.000398122	3.39998	615	362	26	21010	klhl10,aspm,prkg1,hmgb2,prkaca,ran,crem,pacrg,hsf2bp,racgap1,mak,dnmt3a,ythdc2,knl1,sycp1,ruvbl1,spag8,pafah1b1,apob,septin6,ddx4,oca2,ndrg3,scmh1,ttc12,snrpa1
SIIvsSI	GO:0046822	1	Human	GO:BP	regulation of nucleocytoplasmic transport	0.000398122	3.39998	112	446	11	21010	cdk1,prkaca,ran,nup58,chp1,ect2,ipo5,xpo1,rangap1,smad3,shh
SIIvsSI	GO:0042470	1	Human	GO:CC	melanosome	0.000398678	3.39938	111	721	13	22090	hsp90ab1,tfrc,ran,oca2,slc24a5,rab32,myrip,rab38,cltc,slc2a1,anxa2,hspa8,gpnmb
SIIvsSI	GO:0048770	1	Human	GO:CC	pigment granule	0.000398678	3.39938	111	721	13	22090	hsp90ab1,tfrc,ran,oca2,slc24a5,rab32,myrip,rab38,cltc,slc2a1,anxa2,hspa8,gpnmb
SIIvsSI	GO:0006936	20	Human	GO:BP	muscle contraction	0.000401549	3.39626	339	737	28	21010	myh8,prkg1,cxcr4,ryr2,prkaca,nmu,cacna1g,itga2,cacna1h,tbx3,chrna3,gata4,gdnf,dmd,myh7,cacna1d,galr2,tbx2,nos1ap,myh6,oxtr,adra2c,tnnt2,cacna1c,ryr1,stac,kbtbd13,mybpc3
SIIvsSI	GO:0035249	20	Human	GO:BP	synaptic transmission, glutamatergic	0.000406089	3.39138	109	736	14	21010	grik4,cacng7,grm5,ext1,hcn1,fxr1,grin3a,cacng8,dkk1,gria1,oxtr,gria3,grm7,grm3
SIIvsSI	GO:0010463	9	Human	GO:BP	mesenchymal cell proliferation	0.000406768	3.39065	46	741	9	21010	bmp7,pdgfa,shh,sox9,bmp4,dchs1,tbx2,tgfbr2,bmp2
SIIvsSI	GO:0000727	1	Human	GO:BP	double-strand break repair via break-induced replication	0.000412861	3.3842	12	334	4	21010	cdc45,mcm2,mcm7,mcm6
SIIvsSI	GO:0043412	1	Human	GO:BP	macromolecule modification	0.000412861	3.3842	3628	643	151	21010	gapdh,klhl10,socs4,prkg1,fbxo5,mllt1,rpgr,mefv,snrpf,snrpe,aurkb,esco2,nnt,nqo1,skp2,eny2,cdc20,cdca3,ubc,cdk1,ccnf,rps15,uhrf1,rnf43,iqgap3,plk1,hsp90ab1,tfrc,trim50,cdc25b,clspn,prkaca,ppp4r3b,dtl,ddost,dvl1,mak,rbbp4,ube2i,nop10,bub1,clns1a,dnmt3a,camk2n2,wee1,ruvbl2,snrpg,ppih,cdc6,grk1,rpl37,epha4,prmt1,men1,prpf19,bub3,smarca5,ruvbl1,ppp6c,faap100,pask,dnmt1,suv39h1,nup62,bora,tpx2,gar1,ubr…
SIIvsSI	GO:0008285	9	Human	GO:BP	negative regulation of cell population proliferation	0.000412861	3.3842	866	751	55	21010	gas8,prkg1,sox11,hpn,e2f7,mak,rbbp4,cdc6,mphosph9,epha4,men1,pafah1b1,nup62,fabp7,npm1,inpp5j,kank2,bmp7,map2,efemp2,ephb1,smad3,shh,npr1,sox9,dlg5,tbx3,sstr5,ptprs,pthr1,klf13,gata2,bmp4,erbb4,slc6a4,spry1,pax6,dkk1,nell1,fat3,avpr2,cdkn3,kcnk2,cdkn2a,bche,foxj1,nodal,adm,nlrc3,smad1,gpnmb,vipr2,bmp2,wt1,il33
SIIvsSI	GO:1903522	20	Human	GO:BP	regulation of blood circulation	0.000412861	3.3842	250	689	22	21010	casr,ryr2,prkaca,cacna1g,trpc1,cacna1h,gata4,hcn1,hcn2,kcng2,dmd,myh7,cacna1d,tbx2,avpr2,nos1ap,myh6,oxtr,adra2c,tnnt2,adm,cacna1c
SIIvsSI	GO:0045936	1	Human	GO:BP	negative regulation of phosphate metabolic process	0.000424118	3.37251	393	672	29	21010	socs4,prkg1,mllt1,nnt,plk1,dvl1,cox11,camk2n2,men1,nup62,chp1,ipo5,npm1,hexim1,inpp5j,bmp7,pdgfa,plec,bmp4,spry4,spry1,pax6,dkk1,dmd,hspb1,hgf,pard3,cdkn2a,parp14
SIIvsSI	GO:1903320	1	Human	GO:BP	regulation of protein modification by small protein conjugation or removal	0.000425079	3.37153	254	397	16	21010	fbxo5,skp2,cdc20,rps15,plk1,hsp90ab1,ube2i,rpl37,bub3,chp1,npm1,ube2s,uba2,cenps,rpl23,tnip1
SIIvsSI	GO:0001221	9	Human	GO:MF	transcription coregulator binding	0.000426112	3.37048	116	657	14	20139	ube2i,hdgf,jund,eed,cit,esr1,cbx3,rpl23,smad3,gata2,ahr,pax6,phf1,six3
SIIvsSI	GO:0051383	1	Human	GO:BP	kinetochore organization	0.000435514	3.361	21	379	5	21010	cenpf,smc2,smc4,cenpt,cenpe
SIIvsSI	GO:0060047	20	Human	GO:BP	heart contraction	0.000436834	3.35968	235	737	22	21010	cxcr4,sgcg,ryr2,prkaca,cacna1g,trpc1,cacna1h,ext1,gata4,hcn1,hcn2,kcng2,dmd,myh7,cacna1d,tbx2,nos1ap,myh6,tnnt2,adm,cacna1c,mybpc3
SIIvsSI	GO:0065004	1	Human	GO:BP	protein-DNA complex assembly	0.000437372	3.35915	238	379	15	21010	hmgb2,cdc45,nasp,cenpf,mcm2,rbbp4,hmgb1,smarca5,cenpt,pole3,esr1,cenpn,chaf1a,npm1,cenpe
SIIvsSI	GO:0010563	1	Human	GO:BP	negative regulation of phosphorus metabolic process	0.000439786	3.35676	394	672	29	21010	socs4,prkg1,mllt1,nnt,plk1,dvl1,cox11,camk2n2,men1,nup62,chp1,ipo5,npm1,hexim1,inpp5j,bmp7,pdgfa,plec,bmp4,spry4,spry1,pax6,dkk1,dmd,hspb1,hgf,pard3,cdkn2a,parp14
SIIvsSI	GO:0050803	4	Human	GO:BP	regulation of synapse structure or activity	0.000440576	3.35598	249	747	23	21010	cdc20,tubb,dvl1,epha4,pafah1b1,ptprd,robo2,ephb1,cdk5r1,dlg5,lrrc4b,ptprs,tanc2,nrp2,snap25,ephb3,ntng2,dkk1,c1ql2,c1ql3,oxtr,hspa8,plxnc1
SIIvsSI	GO:0120293	4	Human	GO:CC	dynein axonemal particle	0.000442855	3.35374	20	258	4	22090	hsp90ab1,ruvbl2,spag1,ruvbl1
SIIvsSI	GO:1900262	1	Human	GO:BP	regulation of DNA-directed DNA polymerase activity	0.000448068	3.34866	13	313	4	21010	pcna,rfc3,gins3,rfc4
SIIvsSI	GO:1900264	1	Human	GO:BP	positive regulation of DNA-directed DNA polymerase activity	0.000448068	3.34866	13	313	4	21010	pcna,rfc3,gins3,rfc4
SIIvsSI	GO:0002009	19	Human	GO:BP	morphogenesis of an epithelium	0.000448446	3.34829	524	750	38	21010	casr,cxcr4,sox11,ryr2,stil,prkaca,dvl1,epha4,pafah1b1,esr1,ctsh,bmp7,pdgfa,smad3,jag2,shh,sox9,dlg5,tbx3,ext1,gata4,gdnf,bmp4,erbb4,spry1,astn2,dchs1,dkk1,hes5,celsr1,tbx2,hgf,nodal,adm,tgfbr2,pax2,bmp2,wt1
SIIvsSI	GO:0000122	1	Human	GO:BP	negative regulation of transcription by RNA polymerase II	0.000448765	3.34798	978	668	55	21010	hmgb2,myb,sox11,aurkb,pcna,uhrf1,plk1,e2f7,crem,rbbp4,ube2i,dnmt3a,hdgf,jund,hmgb1,mcph1,purb,men1,znf596,phf19,dnmt1,suv39h1,eed,esr1,e2f8,cbx3,hexim1,rtf1,kdm1b,pcgf1,rpl23,kank2,acvr2b,ezh1,smad3,shh,foxo3,sox9,tbx3,msc,gata4,gata2,bmp4,pax6,cbx1,dkk1,hes5,sp5,tbx2,tgif1,id1,mafb,nkx3-2,foxj1,nodal
SIIvsSI	GO:0060236	1	Human	GO:BP	regulation of mitotic spindle organization	0.000451238	3.34559	45	286	6	21010	plk1,stil,tacc3,nup62,bora,tpx2
SIIvsSI	GO:0019985	1	Human	GO:BP	translesion synthesis	0.000456176	3.34087	25	318	5	21010	pcna,dtl,pold3,pold1,pole2
SIIvsSI	GO:0005929	1	Human	GO:CC	cilium	0.000463434	3.33401	747	515	35	22090	gas8,tekt2,rpgr,rsph9,rttn,cdc45,b9d2,tekt1,cenpf,prkaca,ran,pacrg,mak,grk1,cep20,spag8,pafah1b1,septin6,aurka,tedc2,efhb,arl6,eno4,rab8a,rab34,kif3c,gpr157,gucy2f,ush2a,pdgfra,myrip,dlg5,tbx3,npffr1,rp1
SIIvsSI	GO:0036211	1	Human	GO:BP	protein modification process	0.000465714	3.33188	3409	585	132	21010	gapdh,klhl10,socs4,prkg1,fbxo5,mllt1,rpgr,mefv,aurkb,esco2,nnt,nqo1,skp2,eny2,cdc20,cdca3,ubc,cdk1,ccnf,rps15,uhrf1,rnf43,iqgap3,plk1,hsp90ab1,tfrc,trim50,cdc25b,clspn,prkaca,ppp4r3b,dtl,ddost,dvl1,mak,rbbp4,ube2i,bub1,clns1a,camk2n2,wee1,ruvbl2,ppih,cdc6,grk1,rpl37,epha4,prmt1,men1,prpf19,bub3,smarca5,ruvbl1,ppp6c,faap100,pask,suv39h1,nup62,bora,tpx2,ubr7,cit,pole3,aurka,chp1,snrpd3,ect2,ipo5,ne…
SIIvsSI	GO:0086070	20	Human	GO:BP	SA node cell to atrial cardiac muscle cell communication	0.000465714	3.33188	14	610	5	21010	ryr2,cacna1g,hcn1,hcn2,cacna1d
SIIvsSI	GO:0043034	7	Human	GO:CC	costamere	0.000473973	3.32425	18	585	5	22090	ank3,plec,fxr1,svil,dmd
SIIvsSI	GO:0098703	20	Human	GO:BP	calcium ion import across plasma membrane	0.000476012	3.32238	48	726	9	21010	cacna1g,cacna1h,cacna1f,cacna1d,cacna1e,scn2a,slc24a2,cacna1c,scn8a
SIIvsSI	GO:1900182	1	Human	GO:BP	positive regulation of protein localization to nucleus	0.000481886	3.31706	95	446	10	21010	cdk1,plk1,tfrc,ran,ect2,ipo5,npm1,kat7,smad3,shh
SIIvsSI	GO:0030324	19	Human	GO:BP	lung development	0.000485152	3.31412	186	677	18	21010	sox11,rpl13a,ptges3,ctsh,acvr2b,pdgfa,shh,pdgfra,sox9,dlg5,ext1,bmp4,spry1,celsr1,tbx2,foxj1,nodal,tgfbr2
SIIvsSI	GO:0050432	26	Human	GO:BP	catecholamine secretion	0.000491903	3.30812	60	723	10	21010	slc18a2,gdnf,syt7,syt10,syt9,kcnb1,oxtr,adra2c,chrna6,stx1a
SIIvsSI	GO:0051098	1	Human	GO:BP	regulation of binding	0.000492061	3.30798	367	580	25	21010	gas8,larp6,hmgb2,sox11,aurkb,plk1,prkaca,ran,stmn1,dvl1,hmgb1,epha4,spag8,ddx11,aurka,nek2,efhb,map2,itga2,smad3,shh,bmp4,sting1,pax6,dkk1
SIIvsSI	GO:0003206	20	Human	GO:BP	cardiac chamber morphogenesis	0.000492061	3.30798	125	741	15	21010	sox11,ryr2,bmp7,robo2,tbx3,gata4,bmp4,nrp2,myh7,tbx2,myh6,tnnt2,tgfbr2,mybpc3,bmp2
SIIvsSI	GO:0009112	2	Human	GO:BP	nucleobase metabolic process	0.000492545	3.30755	35	380	6	21010	rrm1,tyms,cps1,ctps1,adk,shmt1
SIIvsSI	GO:1902893	20	Human	GO:BP	regulation of miRNA transcription	0.000495762	3.30473	70	750	11	21010	myb,esr1,mycn,smad3,foxo3,sox9,gata2,bmp4,smad1,bmp2,wt1
SIIvsSI	GO:0034719	42	Human	GO:CC	SMN-Sm protein complex	0.000521433	3.2828	18	303	4	22090	snrpf,snrpe,snrpg,snrpd3
SIIvsSI	GO:0097452	12	Human	GO:CC	GAIT complex	0.000531118	3.27481	4	88	2	22090	gapdh,rpl13a
SIIvsSI	GO:0098878	8	Human	GO:CC	neurotransmitter receptor complex	0.000531118	3.27481	46	707	8	22090	grik4,cacng7,grin3a,cacng8,eps8,gria1,vwc2l,gria3
SIIvsSI	GO:0010972	1	Human	GO:BP	negative regulation of G2/M transition of mitotic cell cycle	0.000533875	3.27256	63	209	6	21010	aurkb,cdk1,plk1,clspn,dtl,cdc6
SIIvsSI	GO:0033002	3	Human	GO:BP	muscle cell proliferation	0.000533875	3.27256	204	741	20	21010	prkg1,myb,cdk1,dsn1,dnmt1,itga2,efemp2,ephb1,shh,npr1,bmp4,erbb4,hes5,tbx2,hgf,calcrl,kcnk2,smad1,vipr2,bmp2
SIIvsSI	GO:0048617	19	Human	GO:BP	embryonic foregut morphogenesis	0.000538839	3.26854	9	508	4	21010	acvr2b,smad3,shh,gata4
SIIvsSI	GO:0048593	19	Human	GO:BP	camera-type eye morphogenesis	0.000554455	3.25613	133	703	15	21010	sox11,lctl,dscam,bmp7,ephb1,sox9,rp1,hcn1,bmp4,pax6,bhlhe23,fat3,tbx2,six3,pax2
SIIvsSI	GO:0006915	1	Human	GO:BP	apoptotic process	0.00055778	3.25354	1910	751	101	21010	gapdh,cxcr4,hmgb2,e2f2,myb,cdca7,aurkb,nnt,nqo1,skp2,pmaip1,ndufs1,ryr2,cdk1,hpn,anxa5,plk1,hsp90ab1,znf16,tfrc,akr1b1,stil,pidd1,xaf1,nme3,pa2g4,ckap2,mcm2,bub1,dnmt3a,net1,ruvbl2,tigar,hmgb1,rtkn2,ruvbl1,dnmt1,nup62,tpx2,cit,aurka,ect2,esr1,polb,npm1,dnajb6,ctsh,atad5,kank2,bmp7,g2e3,prune2,robo2,adamts20,smad3,cdk5r1,jag2,shh,foxo3,sox9,dlg5,dad1,tbx3,gata4,gdnf,gas1,gata2,fxr1,tle1,bmp4,pik3r…
SIIvsSI	GO:0051168	1	Human	GO:BP	nuclear export	0.00055778	3.25354	164	375	12	21010	eny2,rps15,prkaca,ran,ube2i,nup62,chp1,xpo1,rangap1,npm1,phax,nup133
SIIvsSI	GO:0003012	20	Human	GO:BP	muscle system process	0.00055778	3.25354	422	737	32	21010	myh8,prkg1,cxcr4,ryr2,gatm,prkaca,nmu,cacna1g,klf15,itga2,smad3,foxo3,cacna1h,tbx3,chrna3,gata4,gdnf,dmd,myh7,cacna1d,galr2,tbx2,nos1ap,myh6,oxtr,adra2c,tnnt2,cacna1c,ryr1,stac,kbtbd13,mybpc3
SIIvsSI	GO:0061614	20	Human	GO:BP	miRNA transcription	0.000559221	3.25242	71	750	11	21010	myb,esr1,mycn,smad3,foxo3,sox9,gata2,bmp4,smad1,bmp2,wt1
SIIvsSI	GO:0010701	26	Human	GO:BP	positive regulation of norepinephrine secretion	0.000559408	3.25227	3	723	3	21010	kcnb1,oxtr,stx1a
SIIvsSI	GO:0003272	9	Human	GO:BP	endocardial cushion formation	0.000562126	3.25017	28	741	7	21010	bmp7,robo2,tbx3,dchs1,tbx2,tgfbr2,bmp2
SIIvsSI	GO:0006206	1	Human	GO:BP	pyrimidine nucleobase metabolic process	0.000565002	3.24795	16	267	4	21010	rrm1,tyms,cps1,ctps1
SIIvsSI	GO:0042770	1	Human	GO:BP	signal transduction in response to DNA damage	0.000565152	3.24783	194	369	13	21010	pmaip1,cdk1,gtse1,plk1,clspn,e2f7,pidd1,dtl,prpf19,fancd2,tipin,npm1,atad5
SIIvsSI	GO:0000808	66	Human	GO:CC	origin recognition complex	0.000572048	3.24257	9	241	3	22090	orc6,mcm2,orc3
SIIvsSI	GO:0005664	66	Human	GO:CC	nuclear origin of replication recognition complex	0.000572048	3.24257	9	241	3	22090	orc6,mcm2,orc3
SIIvsSI	GO:0031514	1	Human	GO:CC	motile cilium	0.000573821	3.24122	253	281	12	22090	gas8,tekt2,rpgr,rsph9,tekt1,prkaca,ran,pacrg,mak,cep20,pafah1b1,septin6
SIIvsSI	GO:0015844	26	Human	GO:BP	monoamine transport	0.000574383	3.2408	87	723	12	21010	drd4,slc18a2,gdnf,slc6a4,syt7,syt10,syt9,kcnb1,oxtr,adra2c,chrna6,stx1a
SIIvsSI	GO:0071340	19	Human	GO:BP	skeletal muscle acetylcholine-gated channel clustering	0.000574522	3.24069	10	151	3	21010	mesd,rer1,dvl1
SIIvsSI	GO:0045165	20	Human	GO:BP	cell fate commitment	0.000576038	3.23955	288	750	25	21010	rbbp4,rtf1,esrp1,jag2,shh,sox9,tbx3,ext1,gata4,gas1,gata2,bmp4,erbb4,pax6,dkk1,hes5,bhlhe23,tbx2,myf6,dscaml1,nodal,pax2,smad1,bmp2,wt1
SIIvsSI	GO:0060737	19	Human	GO:BP	prostate gland morphogenetic growth	0.000587555	3.23095	4	468	3	21010	esr1,shh,sox9
SIVvsSI	GO:0032870	3	Human	GO:BP	cellular response to hormone stimulus	1.36e-11	10.8673	603	4434	202	21010	stat5a,npffr2,zbtb7a,ednra,osbpl8,ccna2,pck1,atp2b1,abhd2,adtrp,bbs2,wnt10b,il1b,ide,ghr,got1,rap1gds1,prkar1a,gclm,dnaaf4,pkn1,pik3r1,prkaca,usp8,cps1,skp2,ahcyl1,rangap1,lmo3,wbp2,nck1,gtf2h1,ran,sp1,ptges3,nr3c1,prkaa2,ptpn1,kdm4c,nr5a2,ift88,pik3r2,bbs4,cry2,slc27a4,uso1,ptpn11,mapk3,tshr,npc1,arid5a,prkcd,acaca,pip4k2a,hdac1,ddx5,rab8a,snx5,daxx,avpr1b,atp1a1,rbfox2,acsl1,pmepa1,cpeb2,nsmf,e…
SIIvsSI	GO:0048232	1	Human	GO:BP	male gamete generation	0.000588105	3.23054	633	362	26	21010	klhl10,aspm,prkg1,hmgb2,prkaca,ran,crem,pacrg,hsf2bp,racgap1,mak,dnmt3a,ythdc2,knl1,sycp1,ruvbl1,spag8,pafah1b1,apob,septin6,ddx4,oca2,ndrg3,scmh1,ttc12,snrpa1
SIIvsSI	GO:0072527	4	Human	GO:BP	pyrimidine-containing compound metabolic process	0.000588105	3.23054	85	412	9	21010	dck,rrm1,dut,nme3,tyms,cps1,ctps1,shmt1,uckl1
SIIvsSI	GO:0070410	35	Human	GO:MF	co-SMAD binding	0.000589597	3.22944	12	714	5	20139	smad3,gata4,pax6,tgif1,smad1
SIIvsSI	GO:0008104	1	Human	GO:BP	protein localization	0.000590597	3.22871	2728	653	120	21010	uso1,gas8,bsn,zw10,mesd,casr,rpgr,aurkb,esco2,eny2,ryr2,spcs2,cdk1,nasp,plk1,hsp90ab1,kpna2,tfrc,rer1,cenpf,stil,prkaca,ran,ipo4,dvl1,nup205,pacrg,slc16a1,hdgf,ruvbl2,nup58,ank3,knl1,mcph1,ap2s1,prpf19,bub3,sycp1,scg5,ipo9,pfkfb2,pafah1b1,nup62,apob,bora,emc3,aurka,chp1,ect2,ipo5,esr1,xpo1,nup210,rangap1,vsnl1,npm1,phax,dnajb6,arl6,icmt,cep55,rab8a,nup133,rpl23,kat7,cacng7,gpr158,acvr2b,bmp7,map2…
SIIvsSI	GO:0040007	6	Human	GO:BP	growth	0.000590597	3.22871	930	677	53	21010	aspm,prkg1,cxcr4,cdk1,ncapg2,hpn,hsp90ab1,stil,dvl1,tyms,net1,pafah1b1,aurka,esr1,npm1,ndrg3,wasf1,rtf1,kat7,cacng7,dscam,acvr2b,map2,dact3,smad3,shh,nrn1,npr1,plec,sox9,sash3,ext1,ptprs,gata4,gas1,fshr,islr2,bmp4,apba2,erbb4,slc6a4,spry1,nrp2,slc1a2,dmd,macf1,tbx2,gpr149,kcnk2,myh6,cdkn2a,adm,tgfbr2
SIIvsSI	GO:0032412	20	Human	GO:BP	regulation of monoatomic ion transmembrane transporter activity	0.000590597	3.22871	265	669	22	21010	prkg1,ryr2,ndufa4,prkaca,ank3,chp1,cacng7,grm5,drd4,hecw2,hcn1,fxyd6,cacng8,kcnk3,grp,hcn2,dmd,cacna1d,galr2,kcns2,nos1ap,rasgrf1
SIIvsSI	GO:1905072	20	Human	GO:BP	cardiac jelly development	0.000590597	3.22871	3	741	3	21010	tbx3,tbx2,bmp2
SIIvsSI	GO:0072125	2	Human	GO:BP	negative regulation of glomerular mesangial cell proliferation	0.000607258	3.21663	3	750	3	21010	bmp7,bmp4,wt1
SIIvsSI	GO:0030323	19	Human	GO:BP	respiratory tube development	0.000607258	3.21663	190	677	18	21010	sox11,rpl13a,ptges3,ctsh,acvr2b,pdgfa,shh,pdgfra,sox9,dlg5,ext1,bmp4,spry1,celsr1,tbx2,foxj1,nodal,tgfbr2
SIIvsSI	GO:0046879	20	Human	GO:BP	hormone secretion	0.000607258	3.21663	314	733	26	21010	casr,myb,sox11,eny2,prkaca,slc16a1,scg5,pfkfb2,pask,vsnl1,acvr2b,myrip,epha5,tbx3,sstr5,slc18a2,vgf,grp,snap25,gnrhr,syt7,kcnb1,pla2g3,bmp6,stx1a,pclo
SIIvsSI	GO:1902750	1	Human	GO:BP	negative regulation of cell cycle G2/M phase transition	0.000609859	3.21477	65	209	6	21010	aurkb,cdk1,plk1,clspn,dtl,cdc6
SIIvsSI	GO:0051018	9	Human	GO:MF	protein kinase A binding	0.00061147	3.21362	53	635	9	20139	ryr2,prkaca,wasf1,dact2,dact3,myrip,sox9,rdx,gria1
SVvsSI	GO:0046879	4	Human	GO:BP	hormone secretion	3.74e-09	8.4276	314	2446	77	21010	pla2g3,gpld1,retn,il1b,per2,jak2,btk,ildr1,foxo1,eny2,kcnb1,scg5,stx1a,nr0b2,chd7,exoc3l1,bmp6,f2rl2,blk,p2ry1,cpt1a,pfkfb2,fga,lyn,chrm3,trpv6,smpd3,myb,abcc8,nadk,sox4,inha,aacs,orai1,ppp3ca,snap25,abca12,slc18a2,creb1,kcnj11,irs2,prkce,slc30a8,tacr2,ensa,acvr2b,gnrhr,ptprn,myrip,pclo,ano1,stxbp4,gipr,mtnr1b,edn3,dab2,cckar,vgf,adora1,hcar2,aimp1,sstr5,kalrn,cnr1,mc4r,ghsr,sfrp1,grp,tspo,kcnq1,…
SIIvsSI	GO:0101031	4	Human	GO:CC	protein folding chaperone complex	0.000611802	3.21339	41	258	5	22090	hsp90ab1,ptges3,ruvbl2,spag1,ruvbl1
SIIvsSI	GO:0048871	19	Human	GO:BP	multicellular organismal-level homeostasis	0.000621634	3.20647	816	658	47	21010	klhl10,cxcr4,hmgb2,myb,pmaip1,gatm,ncapg2,znf16,tfrc,akr1b1,prkaca,nmu,racgap1,mak,hmgb1,prmt1,pask,suv39h1,cdin1,polb,ctsh,acvr2b,npr3,ush2a,sh2b2,foxo3,sox9,sfxn5,sash3,ext1,pthr1,rp1,klf13,fshr,gata2,bmp4,vgf,slc2a1,dmd,cdh23,hspb1,tjp1,foxa3,whrn,id1,mafb,oxtr
SIIvsSI	GO:0051309	1	Human	GO:BP	female meiosis chromosome separation	0.000628996	3.20135	2	145	2	21010	ncaph,ncaph2
SIIvsSI	GO:0048211	19	Human	GO:BP	Golgi vesicle docking	0.00063171	3.19948	1	1	1	21010	uso1
SIIvsSI	GO:0031503	2	Human	GO:BP	protein-containing complex localization	0.00063219	3.19915	189	620	17	21010	rpgr,rps15,ran,mak,ap2s1,ipo9,xpo1,npm1,rab8a,cacng7,drd4,fxr1,cacng8,erbb4,snap25,c1ql2,c1ql3
SIIvsSI	GO:0008066	13	Human	GO:MF	glutamate receptor activity	0.000641596	3.19274	27	736	7	20139	grik4,grm5,grin3a,gria1,gria3,grm7,grm3
SIIvsSI	GO:0007100	1	Human	GO:BP	mitotic centrosome separation	0.000642591	3.19207	14	323	4	21010	kif11,nup62,aurka,nek2
SIIvsSI	GO:0006469	1	Human	GO:BP	negative regulation of protein kinase activity	0.00064794	3.18847	198	653	18	21010	socs4,mllt1,plk1,dvl1,camk2n2,men1,nup62,chp1,ipo5,npm1,hexim1,bmp7,plec,bmp4,spry4,spry1,hspb1,cdkn2a
SIIvsSI	GO:0035809	26	Human	GO:BP	regulation of urine volume	0.000653984	3.18443	21	706	6	21010	akr1b1,npr3,npr1,avpr2,adm,btc
SIIvsSI	GO:0045005	1	Human	GO:BP	DNA-templated DNA replication maintenance of fidelity	0.00066232	3.17893	55	372	7	21010	pcna,gen1,pold1,tipin,dna2,ddx11,cenps
SIIvsSI	GO:0045956	26	Human	GO:BP	positive regulation of calcium ion-dependent exocytosis	0.000664514	3.1775	13	729	5	21010	syt7,syt10,kcnb1,stx1a,zp3
SIIvsSI	GO:0070727	1	Human	GO:BP	cellular macromolecule localization	0.000675357	3.17047	2738	653	120	21010	uso1,gas8,bsn,zw10,mesd,casr,rpgr,aurkb,esco2,eny2,ryr2,spcs2,cdk1,nasp,plk1,hsp90ab1,kpna2,tfrc,rer1,cenpf,stil,prkaca,ran,ipo4,dvl1,nup205,pacrg,slc16a1,hdgf,ruvbl2,nup58,ank3,knl1,mcph1,ap2s1,prpf19,bub3,sycp1,scg5,ipo9,pfkfb2,pafah1b1,nup62,apob,bora,emc3,aurka,chp1,ect2,ipo5,esr1,xpo1,nup210,rangap1,vsnl1,npm1,phax,dnajb6,arl6,icmt,cep55,rab8a,nup133,rpl23,kat7,cacng7,gpr158,acvr2b,bmp7,map2…
SIIvsSI	GO:0090224	1	Human	GO:BP	regulation of spindle organization	0.000675357	3.17047	49	286	6	21010	plk1,stil,tacc3,nup62,bora,tpx2
SIIvsSI	GO:0007498	10	Human	GO:BP	mesoderm development	0.00067713	3.16933	134	714	15	21010	mesd,prkaca,nup133,acvr2b,bmp7,itga2,smad3,shh,tbx3,ext1,bmp4,dkk1,nodal,pax2,smad1
SIIvsSI	GO:0007215	26	Human	GO:BP	glutamate receptor signaling pathway	0.00068114	3.16676	50	736	9	21010	grik4,grm5,cdk5r1,grin3a,gria1,kcnb1,gria3,grm7,grm3
SIIvsSI	GO:0010638	1	Human	GO:BP	positive regulation of organelle organization	0.000685215	3.16417	507	353	22	21010	aurkb,cdc20,pmaip1,cdk1,ncapg2,ncaph,ncapd3,stil,ncaph2,fen1,ruvbl2,smc2,ncapg,rad51ap1,smc4,ruvbl1,nup62,ddx11,aurka,nek2,wasf1,plk4
SIIvsSI	GO:0070828	1	Human	GO:BP	heterochromatin organization	0.000685215	3.16417	105	424	10	21010	uhrf1,dnmt3a,hmgb1,smarca5,dnmt1,suv39h1,pole3,cbx3,scmh1,ezh1
SIIvsSI	GO:0021978	19	Human	GO:BP	telencephalon regionalization	0.000709299	3.14917	13	741	5	21010	shh,bmp4,pax6,six3,bmp2
SIIvsSI	GO:0051937	26	Human	GO:BP	catecholamine transport	0.000717976	3.14389	76	723	11	21010	drd4,slc18a2,gdnf,syt7,syt10,syt9,kcnb1,oxtr,adra2c,chrna6,stx1a
SIIvsSI	GO:1903867	1	Human	GO:BP	extraembryonic membrane development	0.000718816	3.14338	12	398	4	21010	e2f7,e2f8,dnajb6,bmp7
SIIvsSI	GO:0002076	1	Human	GO:BP	osteoblast development	0.000721064	3.14203	18	513	5	21010	jund,men1,smad3,shh,pthr1
SIIvsSI	GO:1905330	9	Human	GO:BP	regulation of morphogenesis of an epithelium	0.000721064	3.14203	65	703	10	21010	esr1,bmp7,pdgfa,shh,sox9,gdnf,bmp4,tbx2,hgf,pax2
SIIvsSI	GO:0009129	8	Human	GO:BP	pyrimidine nucleoside monophosphate metabolic process	0.000725542	3.13934	22	412	5	21010	dck,dut,tyms,shmt1,uckl1
SIIvsSI	GO:0060541	19	Human	GO:BP	respiratory system development	0.000725542	3.13934	211	677	19	21010	sox11,rpl13a,ptges3,ctsh,acvr2b,pdgfa,shh,pdgfra,sox9,dlg5,ext1,msc,bmp4,spry1,celsr1,tbx2,foxj1,nodal,tgfbr2
SIIvsSI	GO:0005249	14	Human	GO:MF	voltage-gated potassium channel activity	0.000734574	3.13396	92	660	12	20139	kcna4,kcnh7,hcn1,kcnn3,kcnk3,snap25,hcn2,kcng2,kcns2,kcnk2,kcnb1,kcna3
SIIvsSI	GO:0006287	1	Human	GO:BP	base-excision repair, gap-filling	0.000739919	3.13082	14	338	4	21010	pcna,fen1,pold1,polb
SIIvsSI	GO:0032880	1	Human	GO:BP	regulation of protein localization	0.000739919	3.13082	880	723	53	21010	gas8,mesd,casr,eny2,cdk1,plk1,hsp90ab1,tfrc,rer1,prkaca,ran,dvl1,slc16a1,nup58,ank3,sycp1,pfkfb2,nup62,bora,chp1,ect2,ipo5,xpo1,rangap1,vsnl1,npm1,dnajb6,rab8a,kat7,map2,smad3,cdk5r1,shh,myrip,epha5,rab38,cltc,drd4,sstr5,bmp4,erbb4,astn2,snap25,rdx,syt7,kcnb1,cdkn2a,lypd1,bmp6,hspa8,gpc5,stac,stx1a
SIIvsSI	GO:0033673	1	Human	GO:BP	negative regulation of kinase activity	0.000739919	3.13082	219	653	19	21010	socs4,mllt1,plk1,dvl1,cox11,camk2n2,men1,nup62,chp1,ipo5,npm1,hexim1,bmp7,plec,bmp4,spry4,spry1,hspb1,cdkn2a
SIIvsSI	GO:0016358	19	Human	GO:BP	dendrite development	0.000750871	3.12443	236	606	19	21010	prkg1,dvl1,epha4,pafah1b1,dscam,bmp7,map2,ptprd,ephb1,cdk5r1,sez6,dlg5,ptprs,hecw2,chrna3,tanc2,grin3a,ephb3,fat3
SIIvsSI	GO:0060688	9	Human	GO:BP	regulation of morphogenesis of a branching structure	0.000752449	3.12352	53	703	9	21010	esr1,bmp7,pdgfa,shh,sox9,gdnf,bmp4,hgf,pax2
SIIvsSI	GO:0051960	19	Human	GO:BP	regulation of nervous system development	0.000752489	3.1235	461	751	34	21010	aspm,cxcr4,hmgb2,myb,sox11,epha4,pafah1b1,grm5,dscam,bmp7,map2,ptprd,robo2,ephb1,shh,dlg5,lrrc4b,ptprs,rassf10,gata2,islr2,fxr1,ephb3,pax6,dkk1,hes5,macf1,pard3,oxtr,anxa2,clcf1,bmp2,plxnc1,il33
SIIvsSI	GO:0016772	2	Human	GO:MF	transferase activity, transferring phosphorus-containing groups	0.000754246	3.12249	969	457	42	20139	prkg1,dck,aurkb,skp2,ckb,cdk1,xylb,aldh18a1,plk1,prkaca,pmvk,nme3,mak,pold3,bub1,ptges3,wee1,grk1,epha4,nmrk1,pfkfb2,pold1,pask,cit,pole3,aurka,pole2,nek2,pole4,polb,plk4,adk,ckm,acvr2b,uckl1,fgfr4,gucy2f,ephb1,cdk5r1,pdgfra,obscn,npr1
SIIvsSI	GO:0000054	1	Human	GO:BP	ribosomal subunit export from nucleus	0.000758554	3.12001	14	341	4	21010	rps15,ran,xpo1,npm1
SIIvsSI	GO:0033750	1	Human	GO:BP	ribosome localization	0.000758554	3.12001	14	341	4	21010	rps15,ran,xpo1,npm1
SIIvsSI	GO:0000400	8	Human	GO:MF	four-way junction DNA binding	0.000760173	3.11909	18	235	4	20139	hmgb2,gen1,hmgb1,men1
SIIvsSI	GO:0009162	8	Human	GO:BP	deoxyribonucleoside monophosphate metabolic process	0.000761556	3.1183	24	380	5	21010	dck,dut,tyms,adk,shmt1
SIIvsSI	GO:0070507	1	Human	GO:BP	regulation of microtubule cytoskeleton organization	0.000761866	3.11812	156	288	10	21010	plk1,stil,stmn1,ckap2,tacc3,pafah1b1,nup62,bora,tpx2,ska1
SIIvsSI	GO:0007080	1	Human	GO:BP	mitotic metaphase chromosome alignment	0.000763647	3.11711	58	77	4	21010	zw10,kifc1,aurkb,kif2c
SIIvsSI	GO:0012501	1	Human	GO:BP	programmed cell death	0.000763647	3.11711	1982	688	96	21010	gapdh,cxcr4,hmgb2,e2f2,mefv,myb,cdca7,aurkb,nnt,nqo1,skp2,pmaip1,ndufs1,ryr2,cdk1,hpn,anxa5,plk1,hsp90ab1,znf16,tfrc,akr1b1,stil,pidd1,xaf1,nme3,pa2g4,ckap2,mcm2,bub1,dnmt3a,net1,ruvbl2,tigar,hmgb1,rtkn2,ruvbl1,dnmt1,nup62,tpx2,cit,aurka,ect2,esr1,polb,npm1,dnajb6,ctsh,atad5,kank2,bmp7,g2e3,prune2,robo2,adamts20,smad3,cdk5r1,jag2,shh,foxo3,sox9,dlg5,dad1,tbx3,gata4,gdnf,gas1,gata2,fxr1,tle1,bmp4,…
SIIvsSI	GO:0035265	11	Human	GO:BP	organ growth	0.000763647	3.11711	160	750	17	21010	prkg1,cdk1,esr1,acvr2b,shh,sox9,sash3,ext1,gata4,erbb4,slc6a4,tbx2,kcnk2,myh6,tgfbr2,smad1,wt1
SIIvsSI	GO:0007440	19	Human	GO:BP	foregut morphogenesis	0.000790191	3.10227	10	508	4	21010	acvr2b,smad3,shh,gata4
SIIvsSI	GO:0003015	20	Human	GO:BP	heart process	0.000794907	3.09968	247	737	22	21010	cxcr4,sgcg,ryr2,prkaca,cacna1g,trpc1,cacna1h,ext1,gata4,hcn1,hcn2,kcng2,dmd,myh7,cacna1d,tbx2,nos1ap,myh6,tnnt2,adm,cacna1c,mybpc3
SIIvsSI	GO:0048870	16	Human	GO:BP	cell motility	0.000795927	3.09913	1676	751	90	21010	gas8,aspm,prkg1,fbxo5,tekt2,cxcr4,hmgb2,rsph9,nostrin,anln,rpl13a,cdk1,tekt1,stmn1,astn1,rbbp4,ube2i,net1,gp2,hmgb1,epha4,pafah1b1,apob,arhgap18,ddx4,ctsh,ttc12,eno4,kank2,bmp7,c5ar1,pdgfa,itga2,gpr173,fgfr4,ephb1,smad3,cdk5r1,shh,ccl25,dpp4,pdgfra,mcam,foxo3,radil,plec,sox9,dlg5,ext1,dst,gdnf,gata2,cspg4,krt2,bmp4,pik3r3,tafa4,erbb4,astn2,nrp2,dchs1,itgal,rdx,ephb3,ntng2,pax6,celsr1,hspb1,fat3,m…
SIIvsSI	GO:0072191	19	Human	GO:BP	ureter smooth muscle development	0.000795927	3.09913	4	534	3	21010	shh,sox9,bmp4
SIIvsSI	GO:0072193	19	Human	GO:BP	ureter smooth muscle cell differentiation	0.000795927	3.09913	4	534	3	21010	shh,sox9,bmp4
SIIvsSI	GO:0051299	1	Human	GO:BP	centrosome separation	0.000811529	3.0907	15	323	4	21010	kif11,nup62,aurka,nek2
SIIvsSI	GO:0007626	19	Human	GO:BP	locomotory behavior	0.000811529	3.0907	211	626	18	21010	astn1,epha4,pafah1b1,grm5,dscam,dpp4,sez6,drd4,slc18a2,chrna3,gdnf,fshr,apba2,snap25,dmd,celsr1,cdh23,eps8
SIIvsSI	GO:0040029	1	Human	GO:BP	epigenetic regulation of gene expression	0.000812544	3.09015	228	424	15	21010	uhrf1,dnmt3a,hmgb1,men1,smarca5,phf19,dnmt1,suv39h1,pole3,cbx3,scmh1,kdm1b,kat7,rbm14,ezh1
SIIvsSI	GO:0007416	19	Human	GO:BP	synapse assembly	0.000812544	3.09015	201	658	18	21010	bsn,dvl1,dscam,ptprd,robo2,ephb1,dlg5,lrrc4b,ptprs,erbb4,snap25,ephb3,ntng2,dkk1,c1ql2,c1ql3,gria1,oxtr
SIIvsSI	GO:0031390	42	Human	GO:CC	Ctf18 RFC-like complex	0.000819172	3.08663	8	313	3	22090	rfc3,ddx11,rfc4
SIIvsSI	GO:0000077	1	Human	GO:BP	DNA damage checkpoint signaling	0.000830374	3.08073	128	287	9	21010	cdk1,gtse1,plk1,clspn,pidd1,dtl,prpf19,fancd2,tipin
SIIvsSI	GO:0043279	25	Human	GO:BP	response to alkaloid	0.00083418	3.07874	92	717	12	21010	nqo1,ryr2,dnmt3a,dhx15,drd4,slc1a2,gria1,bche,oxtr,slc6a1,ryr1,drd5
SIIvsSI	GO:0008219	1	Human	GO:BP	cell death	0.000837453	3.07704	1988	688	96	21010	gapdh,cxcr4,hmgb2,e2f2,mefv,myb,cdca7,aurkb,nnt,nqo1,skp2,pmaip1,ndufs1,ryr2,cdk1,hpn,anxa5,plk1,hsp90ab1,znf16,tfrc,akr1b1,stil,pidd1,xaf1,nme3,pa2g4,ckap2,mcm2,bub1,dnmt3a,net1,ruvbl2,tigar,hmgb1,rtkn2,ruvbl1,dnmt1,nup62,tpx2,cit,aurka,ect2,esr1,polb,npm1,dnajb6,ctsh,atad5,kank2,bmp7,g2e3,prune2,robo2,adamts20,smad3,cdk5r1,jag2,shh,foxo3,sox9,dlg5,dad1,tbx3,gata4,gdnf,gas1,gata2,fxr1,tle1,bmp4,…
SIIvsSI	GO:0007155	19	Human	GO:BP	cell adhesion	0.000856253	3.0674	1504	747	82	21010	prkg1,cxcr4,cuzd1,tfrc,cdh17,astn1,ank3,hmgb1,epha4,tecta,pap,dnajb6,dscam,tnip1,bmp7,ptprd,dact2,itga2,efemp2,fgfr4,robo2,ephb1,smad3,cdk5r1,jag2,shh,ccl25,dpp4,pdgfra,obscn,mcam,foxo3,radil,sox9,sash3,dlg5,edil3,rnd1,ext1,lrrc4b,ptprs,dst,bmp4,spry4,slc6a4,astn2,nrp2,dchs1,itgal,myo10,rdx,ephb3,ntng2,hes5,dmd,celsr1,cdh23,hspb1,fat3,macf1,tjp1,b4galnt2,pard3,nlrp3,cdkn2a,anxa2,dscaml1,foxj1,nod…
SIIvsSI	GO:0003735	37	Human	GO:MF	structural constituent of ribosome	0.00086012	3.06544	452	381	22	20139	rpl18a,rpl39,mrpl22,rps8,rpl7a,rpl12,rpl13a,rpl3,rps15,rpl27a,rpl14,rpl4,rpl13,rpl34,rpl37,rps29,rpl18,rps11,rpl8,rpl15,rps12,rpl23
SIIvsSI	GO:0031401	1	Human	GO:BP	positive regulation of protein modification process	0.000881825	3.05462	890	721	53	21010	aurkb,skp2,cdc20,iqgap3,plk1,hsp90ab1,tfrc,cdc25b,clspn,dvl1,cdc6,epha4,smarca5,suv39h1,bora,tpx2,chp1,ect2,dek,npm1,ube2s,uba2,cenps,cenpe,grm5,tnip1,bmp7,pdgfa,cdk5r1,sox9,drd4,chrna3,cspg4,fxr1,bmp4,pik3r3,erbb4,dkk1,hes5,dock3,hgf,ehd4,nos1ap,map3k12,cdkn2a,adra2c,parp14,tgfbr2,cd40,clcf1,bmp6,btc,gpnmb
SIIvsSI	GO:0034502	1	Human	GO:BP	protein localization to chromosome	0.000881825	3.05462	120	240	8	21010	zw10,aurkb,esco2,cdk1,plk1,ruvbl2,knl1,bub3
SIIvsSI	GO:0008038	20	Human	GO:BP	neuron recognition	0.000881825	3.05462	45	663	8	21010	cxcr4,epha4,dscam,robo2,cdk5r1,ext1,ephb3,dscaml1
SIIvsSI	GO:1901699	8	Human	GO:BP	cellular response to nitrogen compound	0.00088288	3.0541	676	717	43	21010	uso1,casr,cxcr4,ryr2,prkaca,dnmt3a,cdc6,cps1,epha4,dnmt1,gpd1,ddx11,ipo5,rangap1,npm1,rab8a,shmt1,rpl23,grm5,klf15,gpr173,cdk5r1,sh2b2,pdgfra,sox9,drd4,chrna3,hcn1,pik3r3,sting1,slc6a4,ahr,hcn2,pax6,slc1a2,colec12,gnrhr,nlrp3,gria1,lypd1,ryr1,top2b,drd5
SIIvsSI	GO:1900180	1	Human	GO:BP	regulation of protein localization to nucleus	0.000886884	3.05213	147	446	12	21010	cdk1,plk1,tfrc,ran,nup58,chp1,ect2,ipo5,npm1,kat7,smad3,shh
SIIvsSI	GO:0090092	8	Human	GO:BP	regulation of transmembrane receptor protein serine/threonine kinase signaling pathway	0.000886884	3.05213	248	741	22	21010	sox11,hsp90ab1,rbbp4,men1,acvr2b,bmp7,dact2,pcsk6,smad3,shh,gata4,vasn,glg1,bmp4,spry1,dkk1,hes5,nodal,htra3,vwc2l,bmp6,bmp2
SIIvsSI	GO:0048598	19	Human	GO:BP	embryonic morphogenesis	0.000886884	3.05213	615	714	40	21010	tmie,sox11,ryr2,hpn,stil,prkaca,dvl1,dnajb6,rtf1,acvr2b,bmp7,itga2,smad3,jag2,shh,pdgfra,sox9,tbx3,ext1,gata4,gdnf,gata2,bmp4,pax6,dkk1,hes5,celsr1,cdh23,tbx2,whrn,mafb,nkx3-2,six3,dscaml1,nodal,adm,tgfbr2,cacna1c,pax2,smad1
SIIvsSI	GO:0051445	1	Human	GO:BP	regulation of meiotic cell cycle	0.000900661	3.04544	64	232	6	21010	aspm,fbxo5,cdc20,cdc25b,ythdc2,rad51ap1
SIIvsSI	GO:0009967	5	Human	GO:BP	positive regulation of signal transduction	0.000900661	3.04544	1510	723	80	21010	gapdh,gas8,aspm,casr,cxcr4,sox11,aurkb,skp2,pmaip1,rps15,iqgap3,hsp90ab1,tfrc,dvl1,gen1,ube2i,net1,hmgb1,rpl37,epha4,rtkn2,dhx15,prmt1,men1,ruvbl1,pafah1b1,nup62,ect2,tedc2,wasf1,hexim1,ctsh,rps12,rpl23,grm5,acvr2b,bmp7,c5ar1,rab34,pdgfa,fgfr4,robo2,esm1,adamts20,smad3,jag2,shh,ccl25,pdgfra,npr1,dlg5,drd4,gata4,fshr,cspg4,bmp4,sting1,mc1r,erbb4,grp,kl,dkk1,hes5,sh3rf3,macf1,hgf,nos1ap,map3k12,tnf…
SIIvsSI	GO:0033993	3	Human	GO:BP	response to lipid	0.000918935	3.03672	907	709	53	21010	casr,hmgb2,myb,nqo1,skp2,pcna,rpl13a,nasp,tfrc,prpf8,ran,pmvk,eif4e,tyms,ptges3,dnmt3a,ruvbl2,cps1,hmgb1,tat,esr1,ctsh,kank2,tnip1,bmp7,itga2,foxo3,sox9,sstr5,gata4,fshr,gata2,bmp4,slc6a4,ahr,kl,pax6,dkk1,tjp1,tbx2,nlrp3,gria1,adcy1,bche,oxtr,nodal,adm,tgfbr2,slc6a1,cd40,bmp6,pax2,hspa8
SIIvsSI	GO:0016728	11	Human	GO:MF	oxidoreductase activity, acting on CH or CH2 groups, disulfide as acceptor	0.000922116	3.03521	6	41	2	20139	rrm1,rrm2
SIIvsSI	GO:0001674	7	Human	GO:CC	female germ cell nucleus	0.000927901	3.0325	17	728	5	22090	tbpl2,dnmt1,aurka,slc2a1,lhx8
SIIvsSI	GO:0003203	9	Human	GO:BP	endocardial cushion morphogenesis	0.000943394	3.02531	41	741	8	21010	bmp7,robo2,sox9,tbx3,dchs1,tbx2,tgfbr2,bmp2
SIIvsSI	GO:0003824	2	Human	GO:MF	catalytic activity	0.000944628	3.02474	5751	373	141	20139	gapdh,myh8,prkg1,casr,plcz1,dck,kifc1,rrm1,hmgcll1,atp6v1h,rpgr,rrm2,exo1,neu1,dut,mefv,tufm,aurkb,esco2,nnt,nqo1,skp2,ckb,pcna,kif2c,ndufs1,ndufa4,spcs2,gatm,cdk1,xylb,hpn,uhrf1,rnf43,aldh18a1,plk1,hsp90ab1,akr1b1,ercc6l,prpf8,trim50,cdc25b,prkaca,ran,pidd1,dtl,lbr,rad54l,tubb,pld3,pmvk,kif23,nme3,tyms,isg20l2,mcm2,gen1,cox11,mcm7,mak,pold3,rbbp4,ube2i,bub1,fen1,ptges3,dnmt3a,wee1,ruvbl2,smc2,sp…
SIIvsSI	GO:0008584	1	Human	GO:BP	male gonad development	0.000946308	3.02397	151	32	4	21010	klhl10,aspm,hmgb2,rrm1
SIIvsSI	GO:0051782	1	Human	GO:BP	negative regulation of cell division	0.000949432	3.02254	16	316	4	21010	aspm,aurkb,e2f7,e2f8
SIIvsSI	GO:0045935	1	Human	GO:BP	positive regulation of nucleobase-containing compound metabolic process	0.000958953	3.0182	2039	751	105	21010	zbed4,mllt1,hmgb2,e2f2,myb,sox11,aurkb,pcna,eny2,cdk1,uhrf1,hsp90ab1,tfrc,e2f7,crem,dvl1,tfcp2,ckap2,mak,rbbp4,clns1a,ptges3,hdgf,ruvbl2,jund,rfc3,tigar,gins3,hmgb1,rad51ap1,men1,prpf19,smarca5,ruvbl1,spag8,nup62,dna2,ddx11,rfc4,esr1,e2f8,actr6,nek2,dek,npm1,kdm1b,atad5,kat7,rbm14,klf15,tnip1,bmp7,mycn,ezh1,fgfr4,smad3,shh,foxo3,sox9,tbx3,znf782,etv1,gata4,gdnf,klf13,gata2,fxr1,bmp4,sting1,mc1r,e…
SIIvsSI	GO:0090407	8	Human	GO:BP	organophosphate biosynthetic process	0.000958953	3.0182	604	486	30	21010	socs4,prkg1,dck,rrm1,rrm2,dut,ckb,ndufs1,xylb,pmvk,nme3,tyms,cps1,slc22a13,gars1,nmrk1,ctps1,tpi1,chp1,adk,ckm,inpp5j,adss2,shmt1,uckl1,pdgfa,gucy2f,npr1,hmgcs1,rab38
SIIvsSI	GO:0009914	20	Human	GO:BP	hormone transport	0.000958953	3.0182	325	733	26	21010	casr,myb,sox11,eny2,prkaca,slc16a1,scg5,pfkfb2,pask,vsnl1,acvr2b,myrip,epha5,tbx3,sstr5,slc18a2,vgf,grp,snap25,gnrhr,syt7,kcnb1,pla2g3,bmp6,stx1a,pclo
SIIvsSI	GO:0030049	25	Human	GO:BP	muscle filament sliding	0.000959201	3.01809	14	737	5	21010	myh8,myh7,myh6,tnnt2,mybpc3
SIIvsSI	GO:0046546	1	Human	GO:BP	development of primary male sexual characteristics	0.000961188	3.01719	152	32	4	21010	klhl10,aspm,hmgb2,rrm1
SIIvsSI	GO:0006335	1	Human	GO:BP	DNA replication-dependent chromatin assembly	0.000961504	3.01705	6	340	3	21010	nasp,rbbp4,chaf1a
SIIvsSI	GO:0000212	1	Human	GO:BP	meiotic spindle organization	0.000978511	3.00943	16	18	2	21010	aspm,fbxo5
SIIvsSI	GO:1902895	4	Human	GO:BP	positive regulation of miRNA transcription	0.000985172	3.00649	52	750	9	21010	myb,mycn,smad3,foxo3,gata2,bmp4,smad1,bmp2,wt1
SIIvsSI	GO:0008134	11	Human	GO:MF	transcription factor binding	0.000985718	3.00625	594	657	38	20139	hmgb2,pcna,ncapg2,cenpf,crem,eif4e,tfcp2,ube2i,dnmt3a,hdgf,ruvbl2,jund,hmgb1,purb,ruvbl1,eed,cit,esr1,cbx3,npm1,rpl23,dact2,smad3,sox9,tbx3,gata4,gata2,tle1,sting1,ahr,pax6,phf1,hspb1,tbx2,nlrp3,foxa3,cdkn2a,six3
SIIvsSI	GO:0022898	20	Human	GO:BP	regulation of transmembrane transporter activity	0.00100062	2.99973	277	669	22	21010	prkg1,ryr2,ndufa4,prkaca,ank3,chp1,cacng7,grm5,drd4,hecw2,hcn1,fxyd6,cacng8,kcnk3,grp,hcn2,dmd,cacna1d,galr2,kcns2,nos1ap,rasgrf1
SIIvsSI	GO:0042491	4	Human	GO:BP	inner ear auditory receptor cell differentiation	0.00100399	2.99827	47	648	8	21010	pafah1b1,esrp1,jag2,ush2a,bmp4,hes5,cdh23,whrn
SIIvsSI	GO:1990226	11	Human	GO:MF	histone methyltransferase binding	0.00103098	2.98675	16	588	5	20139	nop56,hsp90ab1,cbx3,cbx1,phf1
SIIvsSI	GO:0071459	1	Human	GO:BP	protein localization to chromosome, centromeric region	0.00103993	2.983	40	240	5	21010	zw10,aurkb,cdk1,knl1,bub3
SIIvsSI	GO:0009147	8	Human	GO:BP	pyrimidine nucleoside triphosphate metabolic process	0.00103993	2.983	24	412	5	21010	dut,nme3,tyms,ctps1,uckl1
SIIvsSI	GO:0045778	9	Human	GO:BP	positive regulation of ossification	0.00103993	2.983	53	741	9	21010	sox11,acvr2b,bmp7,smad3,bmp4,kl,nell1,bmp6,bmp2
SIIvsSI	GO:0007095	1	Human	GO:BP	mitotic G2 DNA damage checkpoint signaling	0.0010421	2.98209	35	142	4	21010	cdk1,plk1,clspn,dtl
SIIvsSI	GO:0003338	19	Human	GO:BP	metanephros morphogenesis	0.0010437	2.98142	31	750	7	21010	sox9,gdnf,bmp4,hes5,foxj1,pax2,wt1
SIIvsSI	GO:0016796	2	Human	GO:MF	exonuclease activity, active with either ribo- or deoxyribonucleic acids and producing 5'-phosphomonoesters	0.00105528	2.97663	60	345	7	20139	exo1,pld3,isg20l2,fen1,pold1,dis3l,cpsf3
SIIvsSI	GO:0043203	8	Human	GO:CC	axon hillock	0.00105653	2.97612	7	400	3	22090	tpx2,aurka,map2
SIIvsSI	GO:1904666	1	Human	GO:BP	regulation of ubiquitin protein ligase activity	0.00107153	2.97	26	381	5	21010	fbxo5,cdc20,plk1,ube2s,rpl23
SIIvsSI	GO:0042254	1	Human	GO:BP	ribosome biogenesis	0.00107845	2.9672	327	376	17	21010	mrpl22,rps8,nop56,rpl7a,rps15,rpl14,ran,isg20l2,pa2g4,nop10,npm3,suv39h1,gar1,rps11,xpo1,npm1,rps12
SIIvsSI	GO:0043197	2	Human	GO:CC	dendritic spine	0.00107903	2.96697	171	736	16	22090	prkaca,dvl1,epha4,kcna4,rab8a,grm5,psd,cdk5r1,sez6,tanc2,fxr1,apba2,synpo,gria1,gria3,grm3
SIIvsSI	GO:0034762	20	Human	GO:BP	regulation of transmembrane transport	0.00109403	2.96097	591	726	39	21010	prkg1,ryr2,ndufa4,prkaca,ank3,cacna1g,kcna4,chp1,cacng7,grm5,cacna2d2,klf15,trpc1,cacna1h,kcnh7,drd4,hecw2,hcn1,fxyd6,cacng8,kcnk3,grp,cacna1f,hcn2,kcng2,slc1a2,dmd,cacna1d,galr2,kcns2,cacna1e,nos1ap,kcnb1,scn2a,kcna3,rasgrf1,cacna1c,stac,scn8a
SIIvsSI	GO:0090734	4	Human	GO:CC	site of DNA damage	0.00109619	2.96011	117	383	9	22090	esco2,prpf19,smarca5,nhej1,cbx3,eloa,wdr70,hpf1,kat7
SIIvsSI	GO:0030894	42	Human	GO:CC	replisome	0.00109947	2.95882	25	264	4	22090	pcna,pold3,prpf19,pold1
SIIvsSI	GO:0007281	1	Human	GO:BP	germ cell development	0.0011085	2.95527	342	29	5	21010	klhl10,aspm,prkg1,fbxo5,hmgb2
SIIvsSI	GO:0006220	8	Human	GO:BP	pyrimidine nucleotide metabolic process	0.0011085	2.95527	55	412	7	21010	dck,dut,nme3,tyms,ctps1,shmt1,uckl1
SIIvsSI	GO:0016570	1	Human	GO:BP	histone modification	0.00110992	2.95471	291	383	16	21010	aurkb,eny2,uhrf1,rbbp4,clns1a,ruvbl2,prmt1,men1,smarca5,ruvbl1,suv39h1,pole3,dek,pcgf1,hpf1,kat7
SIIvsSI	GO:0032075	1	Human	GO:BP	positive regulation of nuclease activity	0.00111588	2.95238	7	300	3	21010	hmgb2,pcna,ddx11
SIIvsSI	GO:0003205	20	Human	GO:BP	cardiac chamber development	0.00111588	2.95238	168	741	17	21010	sox11,ryr2,bmp7,robo2,tbx3,gata4,bmp4,nrp2,xirp2,myh7,tbx2,kcnk2,myh6,tnnt2,tgfbr2,mybpc3,bmp2
SIIvsSI	GO:0098686	18	Human	GO:CC	hippocampal mossy fiber to CA3 synapse	0.00111731	2.95183	43	638	7	22090	grik4,ptprd,c1ql2,syt7,c1ql3,syt9,adcy1
SIIvsSI	GO:0030426	1	Human	GO:CC	growth cone	0.00113074	2.94664	170	669	15	22090	hsp90ab1,dvl1,epha4,pafah1b1,inpp5j,dscam,map2,cdk5r1,ptprs,fxr1,snap25,eps8,map3k12,whrn,rasgrf1
SIIvsSI	GO:1902969	1	Human	GO:BP	mitotic DNA replication	0.001131	2.94654	16	334	4	21010	cdc45,mcm2,gins3,mcm6
SIIvsSI	GO:0045665	1	Human	GO:BP	negative regulation of neuron differentiation	0.00113651	2.94443	74	657	10	21010	aspm,eif4e,bmp7,shh,sox9,slc6a4,pax6,hes5,dmd,six3
SIIvsSI	GO:0003143	5	Human	GO:BP	embryonic heart tube morphogenesis	0.00114728	2.94033	72	677	10	21010	ryr2,stil,dvl1,smad3,shh,tbx3,gata4,tbx2,nodal,tgfbr2
SIIvsSI	GO:0030500	19	Human	GO:BP	regulation of bone mineralization	0.00115131	2.93881	79	742	11	21010	acvr2b,bmp7,smad3,sox9,bmp4,kl,nell1,ankh,bmp6,bmp2,notum
SIIvsSI	GO:0051972	1	Human	GO:BP	regulation of telomerase activity	0.00115653	2.93684	49	323	6	21010	aurkb,hsp90ab1,ptges3,pif1,men1,nek2
SIIvsSI	GO:0070169	2	Human	GO:BP	positive regulation of biomineral tissue development	0.00117846	2.92869	54	741	9	21010	fbxo5,acvr2b,bmp7,smad3,bmp4,kl,nell1,bmp6,bmp2
SIIvsSI	GO:0005875	8	Human	GO:CC	microtubule associated complex	0.00117978	2.9282	159	417	11	22090	kifc1,mefv,aurkb,kif2c,kif11,kif23,pafah1b1,aurka,haus2,map2,kif3c
SIIvsSI	GO:0044306	1	Human	GO:CC	neuron projection terminus	0.00118099	2.92776	127	709	13	22090	bsn,casr,nmu,epha4,septin6,itga2,ush2a,slc18a2,slc1a2,dmd,kcnk2,kcna3,hspa8
SIIvsSI	GO:0140747	13	Human	GO:BP	regulation of ncRNA transcription	0.001186	2.92591	92	750	12	21010	myb,ddx11,esr1,mycn,smad3,foxo3,sox9,gata2,bmp4,smad1,bmp2,wt1
SIIvsSI	GO:0005005	11	Human	GO:MF	transmembrane-ephrin receptor activity	0.00119317	2.9233	14	710	5	20139	epha4,ephb1,epha5,ephb3,epha6
SIIvsSI	GO:0019226	1	Human	GO:BP	transmission of nerve impulse	0.00123536	2.90821	68	726	10	21010	ank3,pafah1b1,cacng7,itga2,plec,hcn1,cacng8,gria1,drd5,scn8a
SIIvsSI	GO:0007004	1	Human	GO:BP	telomere maintenance via telomerase	0.00123887	2.90698	71	323	7	21010	aurkb,hsp90ab1,nop10,ptges3,pif1,gar1,nek2
SIIvsSI	GO:0007000	1	Human	GO:BP	nucleolus organization	0.00125029	2.90299	17	322	4	21010	smarca5,suv39h1,ddx11,actr6
SIIvsSI	GO:0002520	3	Human	GO:BP	immune system development	0.00125076	2.90282	200	689	18	21010	hmgb2,exo1,tfrc,cdh17,hmgb1,nhej1,polb,atad5,smad3,shh,ephb3,mafb,nkx3-2,foxj1,tgfbr2,cd40,clcf1,cacna1c
SIIvsSI	GO:0048863	19	Human	GO:BP	stem cell differentiation	0.00125076	2.90282	245	612	19	21010	rbbp4,phf19,nelfb,nudt21,esr1,bmp7,shh,pdgfra,radil,sox9,tbx3,ext1,gdnf,bmp4,erbb4,nrp2,pax6,hes5,tbx2
SIIvsSI	GO:0021700	1	Human	GO:BP	developmental maturation	0.00125758	2.90047	328	741	26	21010	fbxo5,atp6v1h,cdc20,akr1b1,cdc25b,prkaca,tyms,aurka,rab32,cdk5r1,sez6,rnd1,rab38,ext1,pthr1,gata2,dchs1,hes5,c1ql2,kcnb1,six3,foxj1,pla2g3,ryr1,pax2,bmp2
SIIvsSI	GO:0032466	1	Human	GO:BP	negative regulation of cytokinesis	0.00126904	2.89652	7	316	3	21010	aurkb,e2f7,e2f8
SIIvsSI	GO:0009221	8	Human	GO:BP	pyrimidine deoxyribonucleotide biosynthetic process	0.00126904	2.89652	6	380	3	21010	dut,tyms,shmt1
SIIvsSI	GO:0046073	8	Human	GO:BP	dTMP metabolic process	0.00126904	2.89652	6	380	3	21010	dut,tyms,shmt1
SIIvsSI	GO:0045666	2	Human	GO:BP	positive regulation of neuron differentiation	0.00128483	2.89116	94	741	12	21010	sox11,ect2,bmp7,gata2,bmp4,pax6,dkk1,dmd,adra2c,vwc2l,bmp6,bmp2
SIIvsSI	GO:0050433	26	Human	GO:BP	regulation of catecholamine secretion	0.00128483	2.89116	56	723	9	21010	gdnf,syt7,syt10,syt9,kcnb1,oxtr,adra2c,chrna6,stx1a
SIIvsSI	GO:0045944	1	Human	GO:BP	positive regulation of transcription by RNA polymerase II	0.00128921	2.88968	1245	751	70	21010	zbed4,hmgb2,e2f2,myb,sox11,uhrf1,e2f7,crem,dvl1,tfcp2,ckap2,hdgf,ruvbl2,jund,hmgb1,men1,smarca5,spag8,esr1,e2f8,dek,npm1,kdm1b,rbm14,klf15,tnip1,bmp7,mycn,ezh1,smad3,shh,foxo3,sox9,tbx3,znf782,etv1,gata4,gdnf,klf13,gata2,bmp4,sting1,mc1r,ahr,pax6,hes5,bhlhe23,galr2,tbx2,hgf,myf6,nlrp3,foxa3,mafb,hlf,cdkn2a,six3,anxa2,foxj1,nodal,cd40,smad9,bmp6,pax2,smad1,vgll2,meis2,bmp2,wt1,il33
SIIvsSI	GO:0051962	19	Human	GO:BP	positive regulation of nervous system development	0.00128921	2.88968	288	751	24	21010	aspm,cxcr4,myb,sox11,epha4,pafah1b1,grm5,dscam,ptprd,robo2,ephb1,shh,dlg5,lrrc4b,rassf10,islr2,ephb3,pax6,macf1,oxtr,clcf1,bmp2,plxnc1,il33
SIIvsSI	GO:1903829	1	Human	GO:BP	positive regulation of protein localization	0.00129322	2.88833	479	566	28	21010	gas8,mesd,casr,cdk1,plk1,hsp90ab1,tfrc,rer1,prkaca,ran,dvl1,ank3,pfkfb2,nup62,chp1,ect2,ipo5,vsnl1,npm1,kat7,smad3,cdk5r1,shh,myrip,rab38,erbb4,snap25,rdx
SIIvsSI	GO:0002027	20	Human	GO:BP	regulation of heart rate	0.00129753	2.88688	101	689	12	21010	ryr2,prkaca,cacna1g,hcn1,hcn2,dmd,myh7,cacna1d,nos1ap,myh6,adm,cacna1c
SIIvsSI	GO:0051493	1	Human	GO:BP	regulation of cytoskeleton organization	0.00129774	2.88681	502	626	31	21010	ccnf,plk1,stil,stmn1,ckap2,tacc3,pafah1b1,nup62,bora,tpx2,ska1,arhgap18,ect2,npm1,wasf1,plk4,rbm14,kank2,map2,pdgfa,smad3,cdk5r1,epha5,cltc,sptb,rdx,svil,synpo,celsr1,tjp1,eps8
SIIvsSI	GO:0008016	20	Human	GO:BP	regulation of heart contraction	0.00130718	2.88366	201	689	18	21010	ryr2,prkaca,cacna1g,trpc1,cacna1h,gata4,hcn1,hcn2,kcng2,dmd,myh7,cacna1d,tbx2,nos1ap,myh6,tnnt2,adm,cacna1c
SIIvsSI	GO:0006278	1	Human	GO:BP	RNA-templated DNA biosynthetic process	0.00132089	2.87913	72	323	7	21010	aurkb,hsp90ab1,nop10,ptges3,pif1,gar1,nek2
SIIvsSI	GO:0044309	2	Human	GO:CC	neuron spine	0.00134932	2.86989	175	736	16	22090	prkaca,dvl1,epha4,kcna4,rab8a,grm5,psd,cdk5r1,sez6,tanc2,fxr1,apba2,synpo,gria1,gria3,grm3
SIIvsSI	GO:0001889	1	Human	GO:BP	liver development	0.00137939	2.86031	144	482	12	21010	dut,pcna,hpn,e2f7,tyms,cps1,aurka,e2f8,itga2,smad3,sox9,tbx3
SIIvsSI	GO:0019219	1	Human	GO:BP	regulation of nucleobase-containing compound metabolic process	0.00138185	2.85954	4038	729	180	21010	zbed4,fbxo5,mllt1,hmgb2,e2f2,myb,nostrin,sox11,cdca7,aurkb,esco2,pcna,eny2,cdk1,uhrf1,plk1,hsp90ab1,kpna2,tfrc,cenpf,e2f7,ppp4r3b,pidd1,crem,dvl1,tfcp2,pa2g4,ckap2,mcm2,mcm7,mak,rbbp4,ube2i,clns1a,ptges3,dnmt3a,hdgf,ruvbl2,nkx2-4,jund,rfc3,cdc6,pif1,tigar,gins3,hmgb1,rtkn2,mcph1,rad51ap1,purb,men1,prpf19,orc3,smarca5,znf596,phf19,ruvbl1,spag8,dnmt1,fancd2,suv39h1,zmym2,nup62,tipin,nelfb,eed,pole3…
SIIvsSI	GO:0030174	1	Human	GO:BP	regulation of DNA-templated DNA replication initiation	0.00139753	2.85464	15	383	4	21010	mcm2,mcm7,mcm6,kat7
SIIvsSI	GO:0005871	8	Human	GO:CC	kinesin complex	0.00140572	2.8521	48	417	6	22090	kifc1,kif2c,kif11,kif23,pafah1b1,kif3c
SIIvsSI	GO:1990086	1	Human	GO:BP	lens fiber cell apoptotic process	0.00143393	2.84347	4	677	3	21010	e2f2,six3,tgfbr2
SIIvsSI	GO:0033151	3	Human	GO:BP	V(D)J recombination	0.00145868	2.83604	17	338	4	21010	hmgb2,hmgb1,nhej1,polb
SIIvsSI	GO:0030501	9	Human	GO:BP	positive regulation of bone mineralization	0.00145868	2.83604	44	741	8	21010	acvr2b,bmp7,smad3,bmp4,kl,nell1,bmp6,bmp2
SIIvsSI	GO:0033365	1	Human	GO:BP	protein localization to organelle	0.00147361	2.83162	1182	384	40	21010	gas8,zw10,aurkb,esco2,ryr2,spcs2,cdk1,plk1,kpna2,tfrc,rer1,stil,prkaca,ran,ipo4,dvl1,hdgf,ruvbl2,nup58,knl1,mcph1,bub3,ipo9,nup62,emc3,aurka,chp1,ect2,ipo5,esr1,xpo1,rangap1,npm1,dnajb6,arl6,rab8a,nup133,rpl23,kat7,cacng7
SIIvsSI	GO:0044057	20	Human	GO:BP	regulation of system process	0.00147361	2.83162	551	737	37	21010	prkg1,casr,ryr2,prkaca,dvl1,nmu,cacna1g,itga2,smad3,npr1,foxo3,trpc1,cacna1h,chrna3,gata4,hcn1,tafa4,hcn2,kcng2,dmd,myh7,cacna1d,tbx2,nptx2,avpr2,pard3,nos1ap,myh6,oxtr,adra2c,tnnt2,adm,cacna1c,bmp6,stx1a,kbtbd13,mybpc3
SIIvsSI	GO:0055085	25	Human	GO:BP	transmembrane transport	0.00147661	2.83073	1579	726	82	21010	prkg1,casr,atp6v1h,nnt,ryr2,ndufa4,hpn,prkaca,slc16a1,cdh17,best1,ank3,slc22a13,cacna1g,kcna4,oca2,chp1,grik4,cox5a,cacng7,grm5,slc24a5,cacna2d2,klf15,gja3,slc2a9,gabrp,micu3,cox1,trpc1,sfxn5,cacna1h,kcnh7,cnga3,flvcr2,drd4,slc18a2,hecw2,chrna3,hcn1,cyb,grin3a,kcnn3,fxyd6,cacng8,slc25a6,slc6a4,slc16a4,kcnk3,slc2a1,grp,snap25,trpc7,cacna1f,hcn2,kcng2,slc1a2,dmd,cacna1d,galr2,kcns2,gria1,cacna1e,kc…
SIIvsSI	GO:0005682	42	Human	GO:CC	U5 snRNP	0.0014972	2.82472	43	303	5	22090	snrpf,snrpe,prpf8,snrpg,snrpd3
SIIvsSI	GO:0030427	1	Human	GO:CC	site of polarized growth	0.0014972	2.82472	175	669	15	22090	hsp90ab1,dvl1,epha4,pafah1b1,inpp5j,dscam,map2,cdk5r1,ptprs,fxr1,snap25,eps8,map3k12,whrn,rasgrf1
SIIvsSI	GO:0060602	19	Human	GO:BP	branch elongation of an epithelium	0.00150123	2.82355	20	552	5	21010	esr1,shh,sox9,bmp4,spry1
SIIvsSI	GO:0050657	1	Human	GO:BP	nucleic acid transport	0.00150555	2.82231	159	375	11	21010	eny2,ran,nup205,nup58,slbp,nup62,xpo1,nup210,npm1,phax,nup133
SIIvsSI	GO:0050658	1	Human	GO:BP	RNA transport	0.00150555	2.82231	159	375	11	21010	eny2,ran,nup205,nup58,slbp,nup62,xpo1,nup210,npm1,phax,nup133
SIIvsSI	GO:0071772	20	Human	GO:BP	response to BMP	0.00150555	2.82231	173	741	17	21010	sox11,acvr2b,bmp7,pcsk6,sox9,ext1,gata4,bmp4,dkk1,hes5,nodal,smad9,htra3,vwc2l,bmp6,smad1,bmp2
SIIvsSI	GO:0071773	20	Human	GO:BP	cellular response to BMP stimulus	0.00150555	2.82231	173	741	17	21010	sox11,acvr2b,bmp7,pcsk6,sox9,ext1,gata4,bmp4,dkk1,hes5,nodal,smad9,htra3,vwc2l,bmp6,smad1,bmp2
SIIvsSI	GO:0046661	1	Human	GO:BP	male sex differentiation	0.00151127	2.82066	175	32	4	21010	klhl10,aspm,hmgb2,rrm1
SIIvsSI	GO:0003779	9	Human	GO:MF	actin binding	0.00152447	2.81688	444	739	33	20139	myh8,cxcr4,mefv,anln,marcksl1,iqgap3,pacrg,hdgf,wasf1,cgn,cdk5r1,plec,myrip,dst,sptb,slc6a4,myo10,rdx,svil,xirp2,dmd,synpo,myh7,macf1,syne3,eps8,myh6,tnnt2,lasp1,sntg1,kbtbd13,mybpc3,27
SIIvsSI	GO:0000055	1	Human	GO:BP	ribosomal large subunit export from nucleus	0.00153002	2.8153	7	341	3	21010	ran,xpo1,npm1
SIIvsSI	GO:0007178	8	Human	GO:BP	transmembrane receptor protein serine/threonine kinase signaling pathway	0.0015376	2.81316	371	741	28	21010	sox11,hsp90ab1,rbbp4,men1,rbm14,acvr2b,bmp7,dact2,pcsk6,smad3,shh,ext1,gata4,vasn,glg1,bmp4,spry1,dkk1,hes5,id1,nodal,tgfbr2,smad9,htra3,vwc2l,bmp6,smad1,bmp2
SIIvsSI	GO:0009410	1	Human	GO:BP	response to xenobiotic stimulus	0.00154598	2.8108	427	677	29	21010	cxcr4,nqo1,pcna,cdk1,tfrc,cenpf,rad54l,tyms,mcm7,dnmt3a,tigar,cps1,rad54b,ctps1,pms1,itga2,gata4,slc6a4,kcnk3,ahr,pax6,slc1a2,tjp1,tgif1,gria1,adcy1,bche,oxtr,tgfbr2
SIIvsSI	GO:0044092	1	Human	GO:BP	negative regulation of molecular function	0.00155792	2.80745	956	741	56	21010	gapdh,socs4,fbxo5,mllt1,e2f2,sox11,aurkb,nqo1,cdc20,plk1,stmn1,dvl1,mcm2,cox11,camk2n2,pif1,ank3,men1,bub3,nup62,ddx11,aurka,chp1,ipo5,esr1,nek2,efhb,npm1,dnajb6,hexim1,rpl23,bmp7,map2,serpinh1,shh,plec,drd4,hecw2,bmp4,spry4,spry1,grp,rdx,dkk1,hspb1,galr2,hgf,id1,cdkn2a,tnnt2,foxj1,nlrc3,pax2,drd5,grm3,bmp2
SIIvsSI	GO:0019199	12	Human	GO:MF	transmembrane receptor protein kinase activity	0.00156999	2.8041	80	710	11	20139	epha4,acvr2b,fgfr4,ephb1,pdgfra,epha5,erbb4,nrp2,ephb3,tgfbr2,epha6
SIIvsSI	GO:0060341	1	Human	GO:BP	regulation of cellular localization	0.00157564	2.80254	984	737	57	21010	gas8,mesd,casr,eny2,cdk1,plk1,hsp90ab1,tfrc,rer1,prkaca,ran,dvl1,slc16a1,nup58,ank3,sycp1,pfkfb2,nup62,bora,chp1,ect2,ipo5,xpo1,rangap1,vsnl1,npm1,dnajb6,rab8a,kat7,map2,smad3,cdk5r1,shh,myrip,epha5,rab38,cltc,drd4,sstr5,gas1,bmp4,erbb4,astn2,snap25,rdx,syt7,kcnb1,cdkn2a,anxa2,lypd1,pla2g3,bmp6,hspa8,gpc5,stac,stx1a,mybpc3
SIIvsSI	GO:2000241	1	Human	GO:BP	regulation of reproductive process	0.00157564	2.80254	205	750	19	21010	aspm,fbxo5,cdc20,cdc25b,ythdc2,rad51ap1,aurka,esr1,bmp7,shh,sox9,cacna1h,bmp4,fanca,gpr149,oxtr,nodal,zp3,wt1
SIIvsSI	GO:0043198	8	Human	GO:CC	dendritic shaft	0.00160182	2.79539	41	718	7	22090	epha4,inpp5j,grm5,map2,sez6,gria1,grm7
SIIvsSI	GO:0097449	7	Human	GO:CC	astrocyte projection	0.00160182	2.79539	19	736	5	22090	grm5,slc1a2,dmd,kcnk2,grm3
SIIvsSI	GO:0098858	1	Human	GO:CC	actin-based cell projection	0.00160261	2.79517	219	658	17	22090	epha4,pafah1b1,map2,pdgfa,ephb1,ush2a,pdgfra,fxr1,snap25,myo10,rdx,dmd,cdh23,eps8,nos1ap,whrn,oxtr
SIIvsSI	GO:0006301	1	Human	GO:BP	postreplication repair	0.00160268	2.79515	34	318	5	21010	pcna,dtl,pold3,pold1,pole2
SIIvsSI	GO:0044818	1	Human	GO:BP	mitotic G2/M transition checkpoint	0.0016109	2.79293	51	209	5	21010	cdk1,plk1,clspn,dtl,cdc6
SIIvsSI	GO:0061008	1	Human	GO:BP	hepaticobiliary system development	0.0016198	2.79054	147	482	12	21010	dut,pcna,hpn,e2f7,tyms,cps1,aurka,e2f8,itga2,smad3,sox9,tbx3
SIIvsSI	GO:0048588	4	Human	GO:BP	developmental cell growth	0.00162719	2.78856	232	608	18	21010	prkg1,cxcr4,hsp90ab1,dvl1,pafah1b1,aurka,wasf1,cacng7,dscam,map2,nrn1,sox9,ext1,ptprs,gata4,islr2,nrp2,macf1
SIIvsSI	GO:0034508	1	Human	GO:BP	centromere complex assembly	0.00164929	2.7827	29	379	5	21010	nasp,cenpf,cenpt,cenpn,cenpe
SIIvsSI	GO:0070938	7	Human	GO:CC	contractile ring	0.00165101	2.78225	10	61	2	22090	anln,prc1
SIIvsSI	GO:2000628	20	Human	GO:BP	regulation of miRNA metabolic process	0.00165315	2.78169	82	750	11	21010	myb,esr1,mycn,smad3,foxo3,sox9,gata2,bmp4,smad1,bmp2,wt1
SIIvsSI	GO:0060687	2	Human	GO:BP	regulation of branching involved in prostate gland morphogenesis	0.00166774	2.77787	5	534	3	21010	esr1,bmp7,bmp4
SIIvsSI	GO:0030539	19	Human	GO:BP	male genitalia development	0.00166774	2.77787	24	750	6	21010	klhl10,shh,pdgfra,tbx3,bmp6,wt1
SIIvsSI	GO:0072273	19	Human	GO:BP	metanephric nephron morphogenesis	0.00166774	2.77787	24	750	6	21010	sox9,gdnf,bmp4,hes5,pax2,wt1
SIIvsSI	GO:0033273	2	Human	GO:BP	response to vitamin	0.00166933	2.77746	90	682	11	21010	casr,nnt,tyms,dnmt3a,kank2,bmp7,itga2,gata4,kl,bche,cd40
SIIvsSI	GO:0031396	1	Human	GO:BP	regulation of protein ubiquitination	0.00170397	2.76854	215	381	13	21010	fbxo5,skp2,cdc20,rps15,plk1,hsp90ab1,rpl37,bub3,chp1,npm1,ube2s,cenps,rpl23
SIIvsSI	GO:0072006	19	Human	GO:BP	nephron development	0.00171253	2.76636	157	750	16	21010	nup133,klf15,bmp7,shh,pdgfra,sox9,ext1,gdnf,bmp4,erbb4,dchs1,hes5,foxj1,pax2,bmp2,wt1
SIIvsSI	GO:0051236	1	Human	GO:BP	establishment of RNA localization	0.00172318	2.76367	162	375	11	21010	eny2,ran,nup205,nup58,slbp,nup62,xpo1,nup210,npm1,phax,nup133
SIIvsSI	GO:1902075	6	Human	GO:BP	cellular response to salt	0.0017338	2.761	201	708	18	21010	znf16,jund,ect2,cdk5r1,shh,plec,cacna1h,chrna3,slc1a2,syt7,syt10,syt9,adcy1,kcnb1,lypd1,ryr1,cpne8,top2b
SIIvsSI	GO:0007286	1	Human	GO:BP	spermatid development	0.0017374	2.7601	203	299	11	21010	klhl10,prkg1,hmgb2,prkaca,ran,pacrg,ythdc2,knl1,sycp1,pafah1b1,oca2
SIIvsSI	GO:0098609	19	Human	GO:BP	cell-cell adhesion	0.00173846	2.75983	939	741	55	21010	prkg1,tfrc,cdh17,astn1,ank3,hmgb1,pap,dnajb6,dscam,tnip1,bmp7,ptprd,itga2,robo2,cdk5r1,shh,ccl25,dpp4,pdgfra,foxo3,sox9,sash3,dlg5,ext1,lrrc4b,ptprs,bmp4,slc6a4,astn2,dchs1,itgal,myo10,rdx,ephb3,ntng2,celsr1,cdh23,hspb1,fat3,tjp1,b4galnt2,nlrp3,cdkn2a,anxa2,dscaml1,foxj1,nodal,podxl2,tgfbr2,cdh22,bmp6,gpnmb,zp3,27,bmp2
SIIvsSI	GO:0033275	25	Human	GO:BP	actin-myosin filament sliding	0.00173846	2.75983	16	737	5	21010	myh8,myh7,myh6,tnnt2,mybpc3
SIIvsSI	GO:0051259	1	Human	GO:BP	protein complex oligomerization	0.00173924	2.75964	261	745	22	21010	rrm1,rrm2,tmem120b,prmt1,sycp1,kcna4,nudt21,ect2,shmt1,hcn1,sting1,kcng2,slc1a2,ehd4,nlrp3,kcns2,kcnb1,kcna3,trpm3,ryr1,krt1,kctd16
SIIvsSI	GO:1901796	1	Human	GO:BP	regulation of signal transduction by p53 class mediator	0.00174359	2.75856	109	381	9	21010	aurkb,pmaip1,rps15,rpl37,aurka,npm1,hexim1,atad5,rpl23
SIIvsSI	GO:0071417	10	Human	GO:BP	cellular response to organonitrogen compound	0.00175792	2.755	637	717	40	21010	uso1,casr,cxcr4,ryr2,prkaca,dnmt3a,cdc6,cps1,epha4,dnmt1,gpd1,ddx11,ipo5,rangap1,rab8a,shmt1,rpl23,grm5,klf15,gpr173,cdk5r1,sh2b2,pdgfra,sox9,drd4,chrna3,hcn1,pik3r3,slc6a4,ahr,hcn2,pax6,slc1a2,gnrhr,nlrp3,gria1,lypd1,ryr1,top2b,drd5
SIIvsSI	GO:1905222	20	Human	GO:BP	atrioventricular canal morphogenesis	0.00177293	2.75131	4	741	3	21010	tbx3,tbx2,bmp2
SIIvsSI	GO:0098698	19	Human	GO:BP	postsynaptic specialization assembly	0.0017839	2.74863	29	620	6	21010	ptprd,lrrc4b,ptprs,ntng2,c1ql2,c1ql3
SIIvsSI	GO:0036293	8	Human	GO:BP	response to decreased oxygen levels	0.00178872	2.74746	300	694	23	21010	casr,cxcr4,myb,pmaip1,ryr2,tfrc,dnmt3a,tigar,epha4,suv39h1,bmp7,itga2,smad3,dpp4,vasn,slc6a4,kcnk3,slc2a1,kcnk2,scn2a,oxtr,adm,ryr1
SIIvsSI	GO:0014855	1	Human	GO:BP	striated muscle cell proliferation	0.00179583	2.74574	73	714	10	21010	myb,cdk1,dsn1,ephb1,shh,erbb4,tbx2,hgf,kcnk2,smad1
SIIvsSI	GO:0060442	2	Human	GO:BP	branching involved in prostate gland morphogenesis	0.00179583	2.74574	12	534	4	21010	esr1,bmp7,shh,bmp4
SIIvsSI	GO:0072028	19	Human	GO:BP	nephron morphogenesis	0.00179583	2.74574	83	750	11	21010	bmp7,shh,sox9,gdnf,bmp4,erbb4,dchs1,hes5,pax2,bmp2,wt1
SIIvsSI	GO:0009611	17	Human	GO:BP	response to wounding	0.00180835	2.74272	548	751	37	21010	prkg1,cxcr4,cdk1,anxa5,sprr3,epha4,pap,aurka,rangap1,pdgfa,itga2,smad3,shh,pdgfra,mcam,plec,ext1,ptprs,dst,gata4,gata2,slc6a4,pax6,slc1a2,celsr1,hspb1,syt7,macf1,kcnk2,kcnb1,anxa2,adra2c,cd40,f8,drd5,krt1,il33
SIIvsSI	GO:0043235	8	Human	GO:CC	receptor complex	0.00182483	2.73878	515	747	33	22090	hsp90ab1,tfrc,grik4,cacng7,acvr2b,gabrp,itga2,fgfr4,smad3,pdgfra,npr1,trpc1,chrna3,pthr1,fshr,grin3a,cacng8,erbb4,nrp2,itgal,ahr,eps8,gria1,calcrl,tgfbr2,chrna6,cd40,vwc2l,gria3,grm7,bmp2,kctd16,plxnc1
SIIvsSI	GO:0051988	1	Human	GO:BP	regulation of attachment of spindle microtubules to kinetochore	0.00182604	2.73849	19	323	4	21010	aurkb,racgap1,ect2,nek2
SIIvsSI	GO:0001649	1	Human	GO:BP	osteoblast differentiation	0.00183335	2.73675	228	741	20	21010	fbxo5,sox11,rps15,prkaca,jund,men1,acvr2b,bmp7,smad3,smoc1,shh,sox9,cltc,pthr1,bmp4,nell1,hgf,bmp6,smad1,bmp2
SIIvsSI	GO:0048596	2	Human	GO:BP	embryonic camera-type eye morphogenesis	0.00183335	2.73675	26	703	6	21010	sox11,bmp7,pax6,tbx2,six3,pax2
SIIvsSI	GO:0070365	1	Human	GO:BP	hepatocyte differentiation	0.00185252	2.73224	15	420	4	21010	e2f7,cps1,e2f8,itga2
SIIvsSI	GO:1990454	11	Human	GO:CC	L-type voltage-gated calcium channel complex	0.00186606	2.72907	12	689	4	22090	cacng7,cacng8,cacna1d,cacna1c
SIIvsSI	GO:0072132	9	Human	GO:BP	mesenchyme morphogenesis	0.00186701	2.72885	58	741	9	21010	bmp7,robo2,smad3,sox9,tbx3,dchs1,tbx2,tgfbr2,bmp2
SIIvsSI	GO:0031982	2	Human	GO:CC	vesicle	0.00187981	2.72589	3976	734	168	22090	uso1,gapdh,prkg1,bsn,kifc1,rps8,cxcr4,atp6v1h,neu1,dut,mefv,nostrin,tufm,rpl12,ckb,marcksl1,ly75,pcna,eef1g,dcst2,gatm,ubc,cdk1,rpl3,hpn,cuzd1,anxa5,hsp90ab1,tfrc,akr1b1,prkaca,rpl14,ran,stmn1,ddost,tubb,dvl1,rpl4,pld3,pmvk,pacrg,eif4e,slc16a1,racgap1,psmb2,pa2g4,astn1,ruvbl2,smc2,sprr3,gp2,rpl34,hmgb1,epha4,slc22a13,knl1,ap2s1,gars1,tecta,dsn1,scg5,ruvbl1,spag8,pafah1b1,rps29,apob,septin6,tpi1,g…
SIIvsSI	GO:0005215	2	Human	GO:MF	transporter activity	0.0018832	2.7251	1242	726	70	20139	atp6v1h,nnt,ndufs1,ryr2,ndufa4,slc16a1,cdh17,best1,slc22a13,cacna1g,kcna4,apob,oca2,chp1,grik4,cox5a,cacng7,slc24a5,cacna2d2,gja3,slc2a9,gabrp,cox1,trpc1,sfxn5,cacna1h,kcnh7,cnga3,flvcr2,slc18a2,chrna3,hcn1,cyb,grin3a,kcnn3,cacng8,slc25a6,slc6a4,slc16a4,kcnk3,slc2a1,snap25,trpc7,cacna1f,hcn2,kcng2,slc1a2,cacna1d,ndufc1,kcns2,gria1,cacna1e,kcnk2,kcnb1,scn2a,kcna3,anxa2,lasp1,trpm3,slc6a1,chrna6,sl…
SIIvsSI	GO:0016301	10	Human	GO:MF	kinase activity	0.0018832	2.7251	790	457	35	20139	prkg1,dck,aurkb,skp2,ckb,cdk1,xylb,aldh18a1,plk1,prkaca,pmvk,nme3,mak,bub1,wee1,grk1,epha4,nmrk1,pfkfb2,pask,cit,aurka,nek2,plk4,adk,ckm,acvr2b,uckl1,fgfr4,gucy2f,ephb1,cdk5r1,pdgfra,obscn,npr1
SIIvsSI	GO:0009411	1	Human	GO:BP	response to UV	0.00188918	2.72373	151	341	10	21010	aurkb,pcna,dtl,pold3,fen1,ruvbl2,men1,pold1,tipin,npm1
SIIvsSI	GO:0005488	1	Human	GO:MF	binding	0.00190757	2.71952	18282	612	580	20139	uso1,gapdh,rpl18a,gas8,klhl10,aspm,myh8,larp6,rpl39,zbed4,socs4,prkg1,bsn,zw10,mesd,pgbd1,casr,fbxo5,plcz1,cenpb,mllt1,sf3b2,dck,kifc1,mrpl22,rps8,cxcr4,hmgb2,lrrc45,tbpl2,rrm1,hmgcll1,nop56,rpl7a,sgcg,fbxo39,atp6v1h,rpgr,rrm2,e2f2,rsph9,exo1,neu1,dut,mefv,rcan3,smap2,myb,nostrin,sox11,tufm,dthd1,snrpf,zmat5,anln,arhgap19,cdca7,prc1,snrpe,aurkb,esco2,nnt,rpl12,nqo1,snapc5,skp2,ckb,marcksl1,ly75,s…
SIIvsSI	GO:0034705	7	Human	GO:CC	potassium channel complex	0.0019156	2.71769	99	723	11	22090	kcna4,grik4,hcn1,snap25,hcn2,kcng2,kcns2,kcnk2,kcnb1,kcna3,stx1a
SIIvsSI	GO:0007584	2	Human	GO:BP	response to nutrient	0.0019293	2.7146	157	682	15	21010	casr,nnt,nqo1,tfrc,slc16a1,tyms,dnmt3a,kank2,bmp7,itga2,gata4,slc6a4,kl,bche,cd40
SIIvsSI	GO:0007292	1	Human	GO:BP	female gamete generation	0.00193995	2.71221	159	208	8	21010	aspm,fbxo5,ncaph,plk1,cdc25b,ncaph2,hsf2bp,ythdc2
SIIvsSI	GO:0007517	19	Human	GO:BP	muscle organ development	0.00193995	2.71221	354	750	27	21010	sgcg,sox11,ryr2,cenpf,efemp2,ephb1,smad3,shh,plec,cacna1h,etv1,msc,fxr1,bmp4,svil,xirp2,dmd,myh7,myf6,myh6,hlf,tnnt2,ryr1,vgll2,mybpc3,bmp2,wt1
SIIvsSI	GO:0035606	19	Human	GO:BP	peptidyl-cysteine S-trans-nitrosylation	0.00193995	2.71221	2	2	1	21010	gapdh
SIIvsSI	GO:0035097	4	Human	GO:CC	histone methyltransferase complex	0.00194241	2.71166	72	295	6	22090	rbbp4,ruvbl2,men1,phf19,ruvbl1,eed
SIIvsSI	GO:0031297	1	Human	GO:BP	replication fork processing	0.00197059	2.7054	48	372	6	21010	pcna,gen1,tipin,dna2,ddx11,cenps
SIIvsSI	GO:0010092	19	Human	GO:BP	specification of animal organ identity	0.00198386	2.70249	37	703	7	21010	robo2,ext1,gdnf,bmp4,spry1,dkk1,pax2
SIIvsSI	GO:0070371	19	Human	GO:BP	ERK1 and ERK2 cascade	0.00199205	2.7007	321	741	25	21010	casr,cdk1,iqgap3,hmgb1,epha4,ctsh,tnip1,c5ar1,pdgfa,fgfr4,ephb1,ccl25,pdgfra,sox9,gata4,fshr,bmp4,erbb4,spry1,dmd,map3k12,oxtr,nodal,gpnmb,bmp2
SIIvsSI	GO:0001710	20	Human	GO:BP	mesodermal cell fate commitment	0.00199205	2.7007	17	714	5	21010	bmp4,dkk1,nodal,pax2,smad1
SIIvsSI	GO:1902531	1	Human	GO:BP	regulation of intracellular signal transduction	0.00199796	2.69941	1691	748	88	21010	gapdh,casr,sox11,arhgap19,aurkb,pmaip1,rps15,iqgap3,hsp90ab1,tfrc,pidd1,stmn1,racgap1,gen1,ube2i,net1,hmgb1,rpl37,epha4,rtkn2,dhx15,prmt1,men1,pafah1b1,nup62,arhgap18,cit,aurka,chp1,ect2,esr1,efhb,npm1,hexim1,atad5,rpl23,grm5,kank2,tnip1,bmp7,c5ar1,psd,pdgfa,fgfr4,ephb1,sh2b2,ccl25,pdgfra,obscn,npr1,sez6,dlg5,drd4,gata4,fshr,cspg4,tle1,bmp4,spry4,mc1r,erbb4,spry1,rdx,kl,dkk1,dock3,dmd,sh3rf3,hspb…
SIIvsSI	GO:0001666	8	Human	GO:BP	response to hypoxia	0.0020078	2.69728	284	741	23	21010	casr,cxcr4,myb,pmaip1,ryr2,tfrc,dnmt3a,tigar,epha4,suv39h1,bmp7,itga2,smad3,dpp4,vasn,slc6a4,kcnk3,slc2a1,kcnk2,scn2a,adm,ryr1,bmp2
SIIvsSI	GO:0009117	4	Human	GO:BP	nucleotide metabolic process	0.00200993	2.69682	523	481	26	21010	myh8,dck,rrm1,rrm2,dut,nnt,nqo1,ndufs1,ran,pmvk,nme3,tyms,tigar,slc22a13,gars1,nmrk1,ctps1,gpd1,adk,adss2,shmt1,uckl1,gucy2f,mfn1,npr1,hmgcs1
SIIvsSI	GO:0016477	6	Human	GO:BP	cell migration	0.00200993	2.69682	1475	751	79	21010	aspm,prkg1,fbxo5,cxcr4,hmgb2,nostrin,anln,rpl13a,cdk1,stmn1,astn1,rbbp4,ube2i,net1,gp2,hmgb1,epha4,pafah1b1,ctsh,kank2,bmp7,c5ar1,pdgfa,itga2,gpr173,fgfr4,ephb1,smad3,cdk5r1,shh,ccl25,dpp4,pdgfra,mcam,foxo3,radil,plec,sox9,dlg5,ext1,gdnf,gata2,cspg4,krt2,bmp4,pik3r3,tafa4,erbb4,astn2,nrp2,dchs1,itgal,rdx,ephb3,ntng2,pax6,celsr1,hspb1,fat3,macf1,tjp1,hgf,eps8,id1,six3,foxj1,nodal,podxl2,tgfbr2,cd4…
SIIvsSI	GO:0032409	20	Human	GO:BP	regulation of transporter activity	0.00200993	2.69682	294	669	22	21010	prkg1,ryr2,ndufa4,prkaca,ank3,chp1,cacng7,grm5,drd4,hecw2,hcn1,fxyd6,cacng8,kcnk3,grp,hcn2,dmd,cacna1d,galr2,kcns2,nos1ap,rasgrf1
SIIvsSI	GO:0070301	1	Human	GO:BP	cellular response to hydrogen peroxide	0.00202102	2.69443	66	92	4	21010	myb,nqo1,pcna,cdk1
SIIvsSI	GO:0001755	9	Human	GO:BP	neural crest cell migration	0.00202102	2.69443	59	578	8	21010	bmp7,shh,radil,gdnf,bmp4,erbb4,nrp2,pax6
SIIvsSI	GO:0030509	20	Human	GO:BP	BMP signaling pathway	0.00203751	2.6909	162	741	16	21010	sox11,acvr2b,bmp7,pcsk6,ext1,gata4,bmp4,dkk1,hes5,nodal,smad9,htra3,vwc2l,bmp6,smad1,bmp2
SIIvsSI	GO:1902947	1	Human	GO:BP	regulation of tau-protein kinase activity	0.00208669	2.68054	11	619	4	21010	hsp90ab1,c5ar1,dkk1,hgf
SIIvsSI	GO:0006941	20	Human	GO:BP	striated muscle contraction	0.00209659	2.67849	180	737	17	21010	myh8,cxcr4,ryr2,prkaca,cacna1g,gata4,dmd,myh7,cacna1d,nos1ap,myh6,tnnt2,cacna1c,ryr1,stac,kbtbd13,mybpc3
SIIvsSI	GO:0070167	2	Human	GO:BP	regulation of biomineral tissue development	0.0020971	2.67838	100	742	12	21010	fbxo5,acvr2b,bmp7,smad3,sox9,bmp4,kl,nell1,ankh,bmp6,bmp2,notum
SIIvsSI	GO:0042307	1	Human	GO:BP	positive regulation of protein import into nucleus	0.00210974	2.67577	41	446	6	21010	cdk1,ran,ect2,ipo5,smad3,shh
SIIvsSI	GO:0019207	1	Human	GO:MF	kinase regulator activity	0.00211959	2.67375	268	741	23	20139	socs4,cdk1,ccnf,hsp90ab1,camk2n2,cit,chp1,npm1,hexim1,grm5,acvr2b,cdk5r1,pik3r3,spry4,sting1,inka2,hspb1,map3k12,cdkn2a,tgfbr2,btc,dbf4,bmp2
SIIvsSI	GO:0001934	1	Human	GO:BP	positive regulation of protein phosphorylation	0.00214106	2.66937	666	741	42	21010	aurkb,iqgap3,plk1,hsp90ab1,tfrc,cdc25b,clspn,dvl1,cdc6,epha4,bora,tpx2,ect2,npm1,cenpe,grm5,bmp7,pdgfa,cdk5r1,sox9,drd4,chrna3,cspg4,fxr1,bmp4,pik3r3,erbb4,dkk1,hes5,dock3,hgf,ehd4,map3k12,adra2c,parp14,tgfbr2,cd40,clcf1,bmp6,btc,gpnmb,bmp2
SIIvsSI	GO:0048332	9	Human	GO:BP	mesoderm morphogenesis	0.0021601	2.66553	75	714	10	21010	prkaca,bmp7,itga2,smad3,tbx3,bmp4,dkk1,nodal,pax2,smad1
SIIvsSI	GO:0022612	13	Human	GO:BP	gland morphogenesis	0.0021601	2.66553	126	677	13	21010	hpn,esr1,polb,bmp7,pdgfa,shh,sox9,tbx3,bmp4,pax6,tbx2,hgf,tgfbr2
SIIvsSI	GO:0048787	7	Human	GO:CC	presynaptic active zone membrane	0.00216162	2.66522	31	726	6	22090	hcn1,snap25,ntng2,gria1,stx1a,scn8a
SIIvsSI	GO:0048515	1	Human	GO:BP	spermatid differentiation	0.00219776	2.65802	210	299	11	21010	klhl10,prkg1,hmgb2,prkaca,ran,pacrg,ythdc2,knl1,sycp1,pafah1b1,oca2
SIIvsSI	GO:0032201	1	Human	GO:BP	telomere maintenance via semi-conservative replication	0.00220183	2.65722	9	298	3	21010	pcna,fen1,dna2
SIIvsSI	GO:0032071	1	Human	GO:BP	regulation of endodeoxyribonuclease activity	0.0022051	2.65657	8	341	3	21010	hmgb1,ddx11,npm1
SIIvsSI	GO:2000045	1	Human	GO:BP	regulation of G1/S transition of mitotic cell cycle	0.0022051	2.65657	162	209	8	21010	rrm1,rrm2,gtse1,stil,e2f7,pidd1,wee1,cdc6
SIIvsSI	GO:0032877	1	Human	GO:BP	positive regulation of DNA endoreduplication	0.0022201	2.65363	2	316	2	21010	e2f7,e2f8
SIIvsSI	GO:2000630	4	Human	GO:BP	positive regulation of miRNA metabolic process	0.00223929	2.64989	59	750	9	21010	myb,mycn,smad3,foxo3,gata2,bmp4,smad1,bmp2,wt1
SIIvsSI	GO:0071214	1	Human	GO:BP	cellular response to abiotic stimulus	0.00224031	2.64969	323	700	24	21010	aurkb,pcna,akr1b1,pold3,net1,ruvbl2,grk1,rad51ap1,pold1,chp1,ect2,npm1,adss2,itga2,gucy2f,plec,sox9,rp1,mc1r,slc2a1,scn2a,cd40,slc24a2,bmp6
SIIvsSI	GO:0104004	1	Human	GO:BP	cellular response to environmental stimulus	0.00224031	2.64969	323	700	24	21010	aurkb,pcna,akr1b1,pold3,net1,ruvbl2,grk1,rad51ap1,pold1,chp1,ect2,npm1,adss2,itga2,gucy2f,plec,sox9,rp1,mc1r,slc2a1,scn2a,cd40,slc24a2,bmp6
SIIvsSI	GO:0001824	1	Human	GO:BP	blastocyst development	0.00226951	2.64407	118	729	13	21010	rrm2,ncapg2,nasp,slc25a34,rpl13,psmc4,nek2,rtf1,dad1,plpp4,tjp1,nodal,zp3
SIIvsSI	GO:0060993	19	Human	GO:BP	kidney morphogenesis	0.00226951	2.64407	100	750	12	21010	bmp7,shh,sox9,gdnf,bmp4,erbb4,dchs1,hes5,foxj1,pax2,bmp2,wt1
SIIvsSI	GO:0043139	2	Human	GO:MF	5'-3' DNA helicase activity	0.00231266	2.63589	8	300	3	20139	pif1,dna2,ddx11
SIIvsSI	GO:0061608	16	Human	GO:MF	nuclear import signal receptor activity	0.00231266	2.63589	19	308	4	20139	kpna2,ipo4,ipo9,ipo5
SIIvsSI	GO:0046983	3	Human	GO:MF	protein dimerization activity	0.00232366	2.63383	1105	663	59	20139	zbed4,casr,dck,rrm2,e2f2,cip2a,hsp90ab1,tfrc,cenpf,ran,tyms,gen1,ruvbl2,odc1,gars1,cenpt,pafah1b1,cpox,tpi1,gpd1,pole3,aurka,nudt21,ect2,tcf24,pole4,npm1,uba2,cenps,shmt1,npr3,pdgfa,mycn,efemp2,smad3,dpp4,pdgfra,hmgcs1,ext1,msc,gdnf,pthr1,pdss1,fxr1,sting1,erbb4,ahr,hes5,bud23,bhlhe23,hspb1,mtus2,syt10,myf6,map3k12,kcnb1,id1,adra2c,dscaml1
SIIvsSI	GO:0003151	9	Human	GO:BP	outflow tract morphogenesis	0.00234921	2.62908	78	694	10	21010	sox11,dvl1,bmp7,robo2,tbx3,bmp4,nrp2,tbx2,tgfbr2,ryr1
SIIvsSI	GO:0043194	8	Human	GO:CC	axon initial segment	0.00235973	2.62714	21	726	5	22090	ank3,kcna4,map2,cnga3,scn8a
SIIvsSI	GO:0098685	8	Human	GO:CC	Schaffer collateral - CA1 synapse	0.00235973	2.62714	97	638	10	22090	bsn,dvl1,epha4,pafah1b1,grm5,ptprd,ptprs,apba2,ntng2,adcy1
SIIvsSI	GO:0007166	19	Human	GO:BP	cell surface receptor signaling pathway	0.00236686	2.62583	2783	751	133	21010	gas8,aspm,socs4,mesd,cxcr4,hmgb2,sox11,pmaip1,rnf43,hsp90ab1,stil,prkaca,pidd1,stmn1,dvl1,cdh17,rbbp4,ruvbl2,epha4,prmt1,men1,ruvbl1,fancd2,pafah1b1,nup62,grik4,tedc2,wasf1,arl6,rtf1,rps12,grm5,rbm14,dscam,klf15,acvr2b,bmp7,ptprd,c5ar1,cpz,dact2,rab34,pdgfa,dact3,gpr157,itga2,pcsk6,fgfr4,gucy2f,robo2,esm1,shc3,ephb1,smad3,cdk5r1,jag2,sh2b2,shh,ccl25,pdgfra,npr1,foxo3,sez6,sox9,dlg5,epha5,ext1,drd…
SIIvsSI	GO:0016331	9	Human	GO:BP	morphogenesis of embryonic epithelium	0.00237185	2.62491	156	703	15	21010	sox11,stil,prkaca,dvl1,bmp7,jag2,shh,sox9,gdnf,bmp4,hes5,celsr1,nodal,adm,pax2
SIIvsSI	GO:0043069	1	Human	GO:BP	negative regulation of programmed cell death	0.00237665	2.62403	908	706	51	21010	hmgb2,aurkb,nnt,nqo1,cdk1,hpn,anxa5,plk1,hsp90ab1,znf16,tfrc,akr1b1,stil,pidd1,pa2g4,tigar,rtkn2,dnmt1,nup62,aurka,npm1,dnajb6,ctsh,atad5,kank2,bmp7,adamts20,smad3,shh,sox9,dad1,tbx3,gata4,gdnf,gata2,tle1,bmp4,pik3r3,slc25a6,erbb4,dkk1,bhlhe23,hspb1,tjp1,hgf,map3k12,nkx3-2,clcf1,pla2g3,pax2,btc
SIIvsSI	GO:0002562	1	Human	GO:BP	somatic diversification of immune receptors via germline recombination within a single locus	0.00239223	2.6212	71	369	7	21010	hmgb2,exo1,tfrc,hmgb1,nhej1,polb,atad5
SIIvsSI	GO:0016444	1	Human	GO:BP	somatic cell DNA recombination	0.00239223	2.6212	71	369	7	21010	hmgb2,exo1,tfrc,hmgb1,nhej1,polb,atad5
SIIvsSI	GO:0010369	51	Human	GO:CC	chromocenter	0.0023945	2.62079	15	579	4	22090	aurkb,esco2,scmh1,cbx1
SIIvsSI	GO:0007435	2	Human	GO:BP	salivary gland morphogenesis	0.00242745	2.61485	31	619	6	21010	polb,bmp7,pdgfa,shh,pax6,hgf
SIIvsSI	GO:0042555	66	Human	GO:CC	MCM complex	0.0024294	2.6145	11	334	3	22090	mcm2,mcm7,mcm6
SIIvsSI	GO:0007611	18	Human	GO:BP	learning or memory	0.00244102	2.61243	275	728	22	21010	gatm,fen1,pafah1b1,grm5,slc6a4,snap25,pax6,dkk1,galr2,nptx2,gria1,adcy1,kcnk2,scn2a,bche,oxtr,rasgrf1,slc6a1,slc24a2,drd5,meis2,lhx8
SIIvsSI	GO:0001947	4	Human	GO:BP	heart looping	0.00246066	2.60895	66	677	9	21010	stil,dvl1,smad3,shh,tbx3,gata4,tbx2,nodal,tgfbr2
SIIvsSI	GO:0090497	9	Human	GO:BP	mesenchymal cell migration	0.00246066	2.60895	61	578	8	21010	bmp7,shh,radil,gdnf,bmp4,erbb4,nrp2,pax6
SIIvsSI	GO:1901798	1	Human	GO:BP	positive regulation of signal transduction by p53 class mediator	0.00247586	2.60627	32	381	5	21010	pmaip1,rps15,rpl37,hexim1,rpl23
SIIvsSI	GO:0060601	2	Human	GO:BP	lateral sprouting from an epithelium	0.00247811	2.60588	12	592	4	21010	bmp7,shh,bmp4,celsr1
SIIvsSI	GO:0007188	26	Human	GO:BP	adenylate cyclase-modulating G protein-coupled receptor signaling pathway	0.00247811	2.60588	236	736	20	21010	casr,prkaca,grm5,gpr157,drd4,pthr1,fshr,mc1r,cacna1d,galr2,avpr2,adcy1,calcrl,gpr26,adra2c,adm,drd5,grm7,vipr2,grm3
SIIvsSI	GO:0006753	4	Human	GO:BP	nucleoside phosphate metabolic process	0.00249363	2.60317	532	481	26	21010	myh8,dck,rrm1,rrm2,dut,nnt,nqo1,ndufs1,ran,pmvk,nme3,tyms,tigar,slc22a13,gars1,nmrk1,ctps1,gpd1,adk,adss2,shmt1,uckl1,gucy2f,mfn1,npr1,hmgcs1
SIIvsSI	GO:0070603	4	Human	GO:CC	SWI/SNF superfamily-type complex	0.00250118	2.60186	96	324	7	22090	rbbp4,ruvbl2,smarca5,ruvbl1,pole3,actr6,dek
SIIvsSI	GO:0070382	7	Human	GO:CC	exocytic vesicle	0.0025226	2.59815	228	723	18	22090	bsn,atp6v1h,septin6,rab8a,septin5,vamp1,ptprs,slc18a2,otof,snap25,dmd,doc2a,syt7,syt10,syt9,gria1,trim9,stx1a
SIIvsSI	GO:0070482	8	Human	GO:BP	response to oxygen levels	0.0025344	2.59612	329	694	24	21010	casr,cxcr4,myb,pmaip1,ryr2,tfrc,dnmt3a,tigar,epha4,suv39h1,polb,bmp7,itga2,smad3,dpp4,vasn,slc6a4,kcnk3,slc2a1,kcnk2,scn2a,oxtr,adm,ryr1
SIIvsSI	GO:0042472	20	Human	GO:BP	inner ear morphogenesis	0.00254302	2.59465	108	703	12	21010	tmie,hpn,dvl1,sox9,tbx3,gata2,celsr1,cdh23,tbx2,whrn,mafb,pax2
SIIvsSI	GO:0001568	18	Human	GO:BP	blood vessel development	0.00254444	2.59441	707	750	44	21010	cxcr4,e2f2,e2f7,apob,e2f8,ctsh,acvr2b,bmp7,c5ar1,npr3,pdgfa,efemp2,robo2,esm1,ephb1,shh,pdgfra,mcam,npr1,tbx3,gata4,gata2,cspg4,bmp4,pik3r3,nrp2,ahr,ephb3,pax6,hspb1,tjp1,tbx2,calcrl,id1,anxa2,nodal,adm,tgfbr2,cd40,rin2,smad1,gpnmb,krt1,wt1
SIIvsSI	GO:0004365	11	Human	GO:MF	glyceraldehyde-3-phosphate dehydrogenase (NAD+) (phosphorylating) activity	0.00254826	2.59376	2	2	1	20139	gapdh
SIIvsSI	GO:0035605	11	Human	GO:MF	peptidyl-cysteine S-nitrosylase activity	0.00254826	2.59376	2	2	1	20139	gapdh
SIIvsSI	GO:0043891	11	Human	GO:MF	glyceraldehyde-3-phosphate dehydrogenase (NAD(P)+) (phosphorylating) activity	0.00254826	2.59376	2	2	1	20139	gapdh
SIIvsSI	GO:0030858	9	Human	GO:BP	positive regulation of epithelial cell differentiation	0.00257254	2.58964	61	741	9	21010	bmp7,sox9,gdnf,bmp4,pax6,foxj1,bmp6,pax2,bmp2
SIIvsSI	GO:0110110	19	Human	GO:BP	positive regulation of animal organ morphogenesis	0.00257254	2.58964	37	741	7	21010	robo2,sox9,gdnf,bmp4,spry1,dkk1,bmp2
SIIvsSI	GO:0016607	2	Human	GO:CC	nuclear speck	0.00261024	2.58332	418	394	18	22090	sf3b2,ncapg2,u2af1,prpf8,e2f7,prkaca,ppp4r3b,nsl1,ppih,dhx15,prpf19,smc4,arhgap18,sfrs2,npm1,snrpa1,rbm14,klf15
SIIvsSI	GO:0044238	1	Human	GO:BP	primary metabolic process	0.00264235	2.57801	12666	385	265	21010	gapdh,rpl18a,klhl10,myh8,larp6,rpl39,zbed4,socs4,prkg1,mesd,fbxo5,plcz1,mllt1,sf3b2,dck,mrpl22,rps8,hmgb2,tbpl2,rrm1,hmgcll1,nop56,rpl7a,fbxo39,rpgr,rrm2,e2f2,exo1,neu1,dut,mefv,myb,nostrin,sox11,tufm,snrpf,zmat5,cdca7,snrpe,aurkb,esco2,nnt,rpl12,nqo1,snapc5,skp2,pcna,eny2,cdc20,pmaip1,ndufs1,eef1g,cdca3,spcs2,rpl13a,ubc,cdk1,rpl3,xylb,ncapg2,cdc45,hpn,cuzd1,nasp,orc6,ccnf,rps15,uhrf1,rnf43,iqgap…
SIIvsSI	GO:0033085	19	Human	GO:BP	negative regulation of T cell differentiation in thymus	0.00264235	2.57801	11	667	4	21010	shh,bmp4,cdkn2a,foxj1
SIIvsSI	GO:0036064	1	Human	GO:CC	ciliary basal body	0.00265934	2.57523	171	132	6	22090	gas8,rpgr,rttn,cdc45,b9d2,cenpf
SIIvsSI	GO:0014033	9	Human	GO:BP	neural crest cell differentiation	0.0027056	2.56774	95	578	10	21010	bmp7,shh,radil,sox9,ext1,gdnf,bmp4,erbb4,nrp2,pax6
SIIvsSI	GO:0045769	1	Human	GO:BP	negative regulation of asymmetric cell division	0.00270733	2.56746	1	6	1	21010	aspm
SIIvsSI	GO:0044085	1	Human	GO:BP	cellular component biogenesis	0.00272501	2.56463	4926	363	114	21010	gas8,aspm,bsn,zw10,fbxo5,tekt2,sf3b2,kifc1,mrpl22,rps8,hmgb2,rrm1,nop56,rpl7a,rpgr,rrm2,rsph9,exo1,dut,mefv,snrpf,anln,prc1,snrpe,aurkb,cdc20,ndufs1,rpl13a,kif11,cdk1,rttn,cdc45,b9d2,nasp,rps15,iqgap3,plk1,tmem120b,hsp90ab1,tekt1,tfrc,prpf8,cenpf,stil,prkaca,rpl14,ran,stmn1,tubb,dvl1,nup205,kif23,racgap1,isg20l2,pa2g4,cdh17,mcm2,mak,rbbp4,ube2i,nop10,clns1a,ptges3,ruvbl2,snrpg,spag1,ppih,ank3,hmg…
SIIvsSI	GO:1905784	1	Human	GO:BP	regulation of anaphase-promoting complex-dependent catabolic process	0.00273013	2.56382	5	114	2	21010	cdc20,plk1
SIIvsSI	GO:0008076	7	Human	GO:CC	voltage-gated potassium channel complex	0.00274863	2.56088	88	723	10	22090	kcna4,hcn1,snap25,hcn2,kcng2,kcns2,kcnk2,kcnb1,kcna3,stx1a
SIIvsSI	GO:0140535	2	Human	GO:CC	intracellular protein-containing complex	0.00276487	2.55833	951	383	31	22090	fbxo39,skp2,eny2,cdc20,ccnf,hsp90ab1,cenpf,prkaca,dtl,kif23,eif4e,racgap1,psmb2,pold3,ptges3,ruvbl2,spag1,psmc4,ruvbl1,pold1,pole3,dna2,ect2,pole2,nhej1,pole4,psmb7,ube2s,rtf1,pcgf1,kat7
SIIvsSI	GO:0005267	14	Human	GO:MF	potassium channel activity	0.0027751	2.55672	124	660	13	20139	kcna4,grik4,kcnh7,hcn1,kcnn3,kcnk3,snap25,hcn2,kcng2,kcns2,kcnk2,kcnb1,kcna3
SIIvsSI	GO:0003684	2	Human	GO:MF	damaged DNA binding	0.0027801	2.55594	73	338	7	20139	hmgb2,pcna,fen1,hmgb1,pold1,recql4,polb
SIIvsSI	GO:0008013	11	Human	GO:MF	beta-catenin binding	0.0027801	2.55594	88	473	9	20139	dvl1,ruvbl2,esr1,dact2,smad3,nherf2,foxo3,sox9,dlg5
SIIvsSI	GO:0070588	20	Human	GO:BP	calcium ion transmembrane transport	0.00278711	2.55485	356	726	26	21010	ryr2,prkaca,cacna1g,cacng7,slc24a5,cacna2d2,micu3,trpc1,cacna1h,drd4,grin3a,cacng8,trpc7,cacna1f,dmd,cacna1d,cacna1e,nos1ap,scn2a,anxa2,trpm3,slc24a2,cacna1c,ryr1,stac,scn8a
SIIvsSI	GO:1903299	8	Human	GO:BP	regulation of hexokinase activity	0.00280127	2.55265	11	263	3	21010	cox11,tigar,pfkfb2
SIIvsSI	GO:0051444	1	Human	GO:BP	negative regulation of ubiquitin-protein transferase activity	0.00282871	2.54841	20	653	5	21010	fbxo5,cdc20,bub3,rpl23,cdkn2a
SIIvsSI	GO:0035315	4	Human	GO:BP	hair cell differentiation	0.00283674	2.54718	56	648	8	21010	pafah1b1,esrp1,jag2,ush2a,bmp4,hes5,cdh23,whrn
SIIvsSI	GO:0060996	5	Human	GO:BP	dendritic spine development	0.00284189	2.54639	97	570	10	21010	dvl1,epha4,pafah1b1,ephb1,cdk5r1,dlg5,ptprs,tanc2,grin3a,ephb3
SIIvsSI	GO:0019210	11	Human	GO:MF	kinase inhibitor activity	0.00284625	2.54573	79	653	10	20139	cdk1,camk2n2,cit,chp1,npm1,hexim1,spry4,inka2,hspb1,cdkn2a
SIIvsSI	GO:0060685	2	Human	GO:BP	regulation of prostatic bud formation	0.00288611	2.53969	6	534	3	21010	bmp7,shh,bmp4
SIIvsSI	GO:0009165	4	Human	GO:BP	nucleotide biosynthetic process	0.00288611	2.53969	298	457	17	21010	dck,rrm1,rrm2,dut,ndufs1,nme3,tyms,slc22a13,gars1,nmrk1,ctps1,adk,adss2,shmt1,uckl1,gucy2f,npr1
SIIvsSI	GO:0060684	19	Human	GO:BP	epithelial-mesenchymal cell signaling	0.00288611	2.53969	6	534	3	21010	pdgfa,shh,bmp4
SIIvsSI	GO:0008021	7	Human	GO:CC	synaptic vesicle	0.00291025	2.53607	212	723	17	22090	bsn,atp6v1h,septin6,rab8a,septin5,vamp1,ptprs,slc18a2,otof,snap25,dmd,doc2a,syt7,syt9,gria1,trim9,stx1a
SIIvsSI	GO:0010833	1	Human	GO:BP	telomere maintenance via telomere lengthening	0.00292393	2.53403	84	323	7	21010	aurkb,hsp90ab1,nop10,ptges3,pif1,gar1,nek2
SIIvsSI	GO:0098781	13	Human	GO:BP	ncRNA transcription	0.00295012	2.53016	134	750	14	21010	myb,snapc5,npm3,ddx11,esr1,mycn,smad3,foxo3,sox9,gata2,bmp4,smad1,bmp2,wt1
SIIvsSI	GO:0035272	8	Human	GO:BP	exocrine system development	0.00297659	2.52628	45	619	7	21010	polb,bmp7,pdgfa,shh,sox9,pax6,hgf
SIIvsSI	GO:1990700	1	Human	GO:BP	nucleolar chromatin organization	0.00298512	2.52504	10	300	3	21010	smarca5,suv39h1,ddx11
SIIvsSI	GO:0030856	19	Human	GO:BP	regulation of epithelial cell differentiation	0.00298512	2.52504	152	741	15	21010	pap,bmp7,esrp1,sox9,tbx3,gdnf,bmp4,spry1,pax6,hes5,foxj1,nodal,bmp6,pax2,bmp2
SIIvsSI	GO:0055086	5	Human	GO:BP	nucleobase-containing small molecule metabolic process	0.00299561	2.52352	600	481	28	21010	myh8,dck,rrm1,rrm2,dut,nnt,nqo1,ndufs1,ran,pmvk,nme3,tyms,tigar,cps1,slc22a13,gars1,nmrk1,ctps1,gpd1,icmt,adk,adss2,shmt1,uckl1,gucy2f,mfn1,npr1,hmgcs1
SIIvsSI	GO:0099607	1	Human	GO:BP	lateral attachment of mitotic spindle microtubules to kinetochore	0.00300806	2.52171	2	379	2	21010	aurkb,cenpe
SIIvsSI	GO:0030278	19	Human	GO:BP	regulation of ossification	0.00300806	2.52171	120	742	13	21010	sox11,acvr2b,bmp7,smad3,sox9,bmp4,kl,dkk1,nell1,ankh,bmp6,bmp2,notum
SIIvsSI	GO:0042438	19	Human	GO:BP	melanin biosynthetic process	0.00303494	2.51785	24	546	5	21010	oca2,slc24a5,trpc1,rab38,mc1r
SIIvsSI	GO:0098657	26	Human	GO:BP	import into cell	0.00303494	2.51785	939	744	54	21010	mesd,pgbd1,atp6v1h,nostrin,ly75,tfrc,hmgb1,ap2s1,cacna1g,wasf1,hmmr,cacng7,rab34,itga2,shh,dpp4,cacna1h,cltc,cnga3,drd4,slc18a2,gdnf,ehbp1,gata2,plpp4,tafa4,cacng8,slc6a4,itgal,slc2a1,snap25,cacna1f,hcn2,dkk1,slc1a2,rhobtb2,colec12,syt7,cacna1d,ehd4,gria1,cacna1e,calcrl,scn2a,anxa2,adm,slc6a1,slc24a2,cacna1c,rin2,stx1a,scn8a,27,slc15a2
SIIvsSI	GO:0051047	20	Human	GO:BP	positive regulation of secretion	0.00303813	2.51739	313	741	24	21010	casr,myb,sox11,prkaca,pfkfb2,vsnl1,npr1,myrip,gdnf,gata2,slc6a4,grp,snap25,syt7,syt10,kcnb1,oxtr,anxa2,slc6a1,pla2g3,bmp6,stx1a,zp3,bmp2
SIIvsSI	GO:0044782	1	Human	GO:BP	cilium organization	0.00305447	2.51506	405	370	18	21010	gas8,tekt2,rpgr,rsph9,rttn,b9d2,tekt1,mak,spag1,mphosph9,cep20,septin6,aurka,arl6,plk4,ttc12,eno4,rab8a
SIIvsSI	GO:0016895	2	Human	GO:MF	DNA exonuclease activity, producing 5'-phosphomonoesters	0.00305644	2.51478	24	264	4	20139	exo1,pld3,fen1,pold1
SIIvsSI	GO:0072074	2	Human	GO:BP	kidney mesenchyme development	0.0030602	2.51425	18	750	5	21010	bmp7,shh,bmp4,pax2,wt1
SIIvsSI	GO:1901293	4	Human	GO:BP	nucleoside phosphate biosynthetic process	0.00306228	2.51396	300	457	17	21010	dck,rrm1,rrm2,dut,ndufs1,nme3,tyms,slc22a13,gars1,nmrk1,ctps1,adk,adss2,shmt1,uckl1,gucy2f,npr1
SIIvsSI	GO:0001944	18	Human	GO:BP	vasculature development	0.00306998	2.51286	736	750	45	21010	cxcr4,e2f2,e2f7,dnmt1,apob,e2f8,ctsh,acvr2b,bmp7,c5ar1,npr3,pdgfa,efemp2,robo2,esm1,ephb1,shh,pdgfra,mcam,npr1,tbx3,gata4,gata2,cspg4,bmp4,pik3r3,nrp2,ahr,ephb3,pax6,hspb1,tjp1,tbx2,calcrl,id1,anxa2,nodal,adm,tgfbr2,cd40,rin2,smad1,gpnmb,krt1,wt1
SIIvsSI	GO:2001054	2	Human	GO:BP	negative regulation of mesenchymal cell apoptotic process	0.00311476	2.50658	11	703	4	21010	bmp7,shh,sox9,pax2
SIIvsSI	GO:0033597	36	Human	GO:CC	mitotic checkpoint complex	0.00313897	2.50321	4	240	2	22090	cdc20,bub3
SIIvsSI	GO:0017158	19	Human	GO:BP	regulation of calcium ion-dependent exocytosis	0.00314278	2.50269	39	729	7	21010	doc2a,syt7,syt10,syt9,kcnb1,stx1a,zp3
SIIvsSI	GO:0005516	9	Human	GO:MF	calmodulin binding	0.00314594	2.50225	204	694	18	20139	aspm,myh8,marcksl1,ryr2,iqgap3,esr1,map2,obscn,kcnn3,myo10,myh7,syt7,tjp1,adcy1,myh6,scn2a,cacna1c,ryr1
SIIvsSI	GO:0033186	20	Human	GO:CC	CAF-1 complex	0.00315113	2.50153	3	340	2	22090	rbbp4,chaf1a
SIIvsSI	GO:0060717	1	Human	GO:BP	chorion development	0.0031586	2.5005	9	346	3	21010	e2f7,e2f8,dnajb6
SIIvsSI	GO:0016725	11	Human	GO:MF	oxidoreductase activity, acting on CH or CH2 groups	0.00317093	2.49881	12	41	2	20139	rrm1,rrm2
SIIvsSI	GO:1990023	53	Human	GO:CC	mitotic spindle midzone	0.00318526	2.49686	14	63	2	22090	prc1,aurkb
SIIvsSI	GO:0008409	4	Human	GO:MF	5'-3' exonuclease activity	0.00319276	2.49583	19	345	4	20139	exo1,pld3,fen1,cpsf3
SIIvsSI	GO:0004435	18	Human	GO:MF	phosphatidylinositol phospholipase C activity	0.00319765	2.49517	26	19	2	20139	casr,plcz1
SIIvsSI	GO:0009743	18	Human	GO:BP	response to carbohydrate	0.00322725	2.49117	234	703	19	21010	casr,nqo1,eny2,prkaca,pfkfb2,pap,vsnl1,kat7,acvr2b,itga2,epha5,gata4,pax6,colec12,tjp1,calcrl,kcnb1,slc6a1,pax2
SIIvsSI	GO:0031128	19	Human	GO:BP	developmental induction	0.00322725	2.49117	35	580	6	21010	robo2,sox9,gdnf,bmp4,spry1,dkk1
SIIvsSI	GO:0090100	1	Human	GO:BP	positive regulation of transmembrane receptor protein serine/threonine kinase signaling pathway	0.00322926	2.4909	91	741	11	21010	sox11,hsp90ab1,men1,acvr2b,bmp7,gata4,bmp4,hes5,nodal,bmp6,bmp2
SIIvsSI	GO:0006725	1	Human	GO:BP	cellular aromatic compound metabolic process	0.00323169	2.49057	8212	398	189	21010	myh8,larp6,rpl39,zbed4,fbxo5,mllt1,sf3b2,dck,rps8,hmgb2,tbpl2,rrm1,nop56,rpl7a,rrm2,e2f2,exo1,dut,myb,nostrin,sox11,snrpf,zmat5,cdca7,snrpe,aurkb,esco2,nnt,nqo1,snapc5,pcna,eny2,ndufs1,cdk1,ncapg2,cdc45,hpn,nasp,orc6,rps15,uhrf1,plk1,hsp90ab1,kpna2,tfrc,akr1b1,u2af1,prpf8,clspn,cenpf,e2f7,prkaca,rpl14,ran,ppp4r3b,pidd1,crem,dtl,rad54l,dvl1,rpl4,pld3,pmvk,hsf2bp,nme3,tfcp2,tyms,pa2g4,ckap2,mcm2,ge…
SIIvsSI	GO:0007431	2	Human	GO:BP	salivary gland development	0.00325781	2.48707	33	619	6	21010	polb,bmp7,pdgfa,shh,pax6,hgf
SIIvsSI	GO:0004536	2	Human	GO:MF	DNA nuclease activity	0.00328126	2.48396	61	298	6	20139	exo1,pld3,gen1,fen1,pold1,dna2
SIIvsSI	GO:0098683	8	Human	GO:CC	cochlear hair cell ribbon synapse	0.00328735	2.48315	2	601	2	22090	bsn,cdh23
SIIvsSI	GO:0046601	1	Human	GO:BP	positive regulation of centriole replication	0.00332429	2.4783	9	353	3	21010	stil,nup62,plk4
SIIvsSI	GO:0046824	1	Human	GO:BP	positive regulation of nucleocytoplasmic transport	0.00333291	2.47718	63	446	7	21010	cdk1,prkaca,ran,ect2,ipo5,smad3,shh
SIIvsSI	GO:0045646	3	Human	GO:BP	regulation of erythrocyte differentiation	0.00336388	2.47316	44	650	7	21010	hmgb2,znf16,prmt1,foxo3,klf13,gata2,mafb
SIIvsSI	GO:0001992	26	Human	GO:BP	regulation of systemic arterial blood pressure by vasopressin	0.00339764	2.46882	5	717	3	21010	avpr2,oxtr,drd5
SIIvsSI	GO:0004529	2	Human	GO:MF	DNA exonuclease activity	0.00341665	2.4664	25	264	4	20139	exo1,pld3,fen1,pold1
SIIvsSI	GO:0016363	4	Human	GO:CC	nuclear matrix	0.0034457	2.46272	128	258	7	22090	myb,uhrf1,cenpf,dnmt3a,ruvbl2,men1,ruvbl1
SIIvsSI	GO:0097107	19	Human	GO:BP	postsynaptic density assembly	0.00344904	2.4623	22	620	5	21010	ptprd,lrrc4b,ptprs,c1ql2,c1ql3
SIIvsSI	GO:0000812	4	Human	GO:CC	Swr1 complex	0.00345159	2.46198	13	322	3	22090	ruvbl2,ruvbl1,actr6
SIIvsSI	GO:0031010	4	Human	GO:CC	ISWI-type complex	0.00345159	2.46198	14	297	3	22090	rbbp4,smarca5,pole3
SIIvsSI	GO:0051290	1	Human	GO:BP	protein heterotetramerization	0.00346087	2.46081	15	41	2	21010	rrm1,rrm2
SIIvsSI	GO:0062033	1	Human	GO:BP	positive regulation of mitotic sister chromatid segregation	0.00353537	2.45157	7	92	2	21010	aurkb,cdk1
SIIvsSI	GO:0042471	20	Human	GO:BP	ear morphogenesis	0.00354578	2.45029	129	703	13	21010	tmie,hpn,dvl1,sox9,tbx3,gata2,celsr1,cdh23,tbx2,whrn,mafb,nkx3-2,pax2
SIIvsSI	GO:0005730	2	Human	GO:CC	nucleolus	0.0035635	2.44812	1996	324	47	22090	uso1,rpl39,plcz1,mllt1,rps8,hmgb2,nop56,rpl7a,rpl12,snapc5,skp2,spc24,rpl13a,rpl3,orc6,znf16,ran,pidd1,dtl,rpl4,isg20l2,pa2g4,nop10,fen1,rpl13,wee1,smc2,rpl34,cps1,npm3,dhx15,smarca5,dsn1,fancd2,slbp,suv39h1,rpl18,gar1,ddx11,ipo5,rps11,e2f8,nhej1,xpo1,actr6,nek2,dek
SIIvsSI	GO:0031391	42	Human	GO:CC	Elg1 RFC-like complex	0.00358435	2.44559	3	369	2	22090	rfc4,atad5
SIIvsSI	GO:0060411	9	Human	GO:BP	cardiac septum morphogenesis	0.00358649	2.44533	70	677	9	21010	sox11,bmp7,robo2,tbx3,gata4,bmp4,nrp2,tbx2,tgfbr2
SIIvsSI	GO:0005003	11	Human	GO:MF	ephrin receptor activity	0.00358688	2.44528	18	710	5	20139	epha4,ephb1,epha5,ephb3,epha6
SIIvsSI	GO:0055106	21	Human	GO:MF	ubiquitin-protein transferase regulator activity	0.00358688	2.44528	32	381	5	20139	fbxo5,cdc20,rps15,rpl37,rpl23
SIIvsSI	GO:0046777	1	Human	GO:BP	protein autophosphorylation	0.00358863	2.44507	226	451	14	21010	aurkb,prkaca,mak,grk1,epha4,pask,aurka,chp1,nek2,pdgfa,fgfr4,ephb1,pdgfra,obscn
SIIvsSI	GO:0005615	2	Human	GO:CC	extracellular space	0.00361339	2.44208	3284	744	142	22090	gapdh,rpl39,rps8,cxcr4,hmgb2,atp6v1h,neu1,dut,tufm,rpl12,ckb,marcksl1,ly75,pcna,eef1g,gatm,ubc,cdk1,rpl3,hpn,cuzd1,anxa5,hsp90ab1,tfrc,akr1b1,prkaca,rpl14,ran,stmn1,tubb,rpl4,pld3,pmvk,eif4e,slc16a1,racgap1,psmb2,pa2g4,hdgf,ruvbl2,smc2,sprr3,gp2,rpl34,hmgb1,slc22a13,gars1,tecta,ruvbl1,pafah1b1,rps29,apob,tpi1,pap,gpd1,ddx11,chp1,rps11,dpp3,ndrg3,arl6,ctsh,eloa,ckm,rab8a,adss2,shmt1,rpl23,bmp7,ser…
SIIvsSI	GO:0043625	42	Human	GO:CC	delta DNA polymerase complex	0.00361339	2.44208	4	264	2	22090	pold3,pold1
SIIvsSI	GO:0042277	16	Human	GO:MF	peptide binding	0.00364032	2.43886	297	748	24	20139	hsp90ab1,kpna2,ipo4,ppih,nup58,epha4,ipo5,npr3,itga2,npr1,npffr1,pthr1,fshr,apba2,gnrhr,galr2,avpr2,gria1,calcrl,bche,oxtr,gria3,vipr2,npffr2
SIIvsSI	GO:0002200	1	Human	GO:BP	somatic diversification of immune receptors	0.00365168	2.43751	77	369	7	21010	hmgb2,exo1,tfrc,hmgb1,nhej1,polb,atad5
SIIvsSI	GO:0045761	20	Human	GO:BP	regulation of adenylate cyclase activity	0.00365168	2.43751	51	748	8	21010	cacna1d,galr2,avpr2,cacna1c,drd5,vipr2,grm3,npffr2
SIIvsSI	GO:0099172	19	Human	GO:BP	presynapse organization	0.00365172	2.4375	52	733	8	21010	bsn,dvl1,ptprd,c5ar1,lrrc4b,ntng2,dkk1,pclo
SIIvsSI	GO:0060391	2	Human	GO:BP	positive regulation of SMAD protein signal transduction	0.00370033	2.43176	19	741	5	21010	bmp7,bmp4,nodal,bmp6,bmp2
SIIvsSI	GO:0051592	7	Human	GO:BP	response to calcium ion	0.00370755	2.43091	147	701	14	21010	casr,ryr2,jund,ect2,trpc1,syt7,syt10,syt9,adcy1,kcnb1,tnnt2,slc6a1,ryr1,cpne8
SIIvsSI	GO:0014032	9	Human	GO:BP	neural crest cell development	0.00371192	2.4304	82	578	9	21010	bmp7,shh,radil,sox9,gdnf,bmp4,erbb4,nrp2,pax6
SIIvsSI	GO:0022627	12	Human	GO:CC	cytosolic small ribosomal subunit	0.00374769	2.42624	44	376	5	22090	rps8,rps15,rps29,rps11,rps12
SIIvsSI	GO:0001503	10	Human	GO:BP	ossification	0.00375848	2.42499	416	742	29	21010	mesd,casr,fbxo5,sox11,rps15,prkaca,jund,men1,acvr2b,bmp7,smad3,smoc1,shh,sox9,cltc,ext1,pthr1,bmp4,dchs1,kl,dkk1,nell1,hgf,ryr1,ankh,bmp6,smad1,bmp2,notum
SIIvsSI	GO:0004629	18	Human	GO:MF	phospholipase C activity	0.00379012	2.42135	29	19	2	20139	casr,plcz1
SIIvsSI	GO:0005677	5	Human	GO:CC	chromatin silencing complex	0.00379399	2.4209	13	336	3	22090	smarca5,suv39h1,cbx3
SIIvsSI	GO:0048280	19	Human	GO:BP	vesicle fusion with Golgi apparatus	0.00380435	2.41972	9	1	1	21010	uso1
SIIvsSI	GO:1901723	2	Human	GO:BP	negative regulation of cell proliferation involved in kidney development	0.003808	2.4193	5	750	3	21010	bmp7,bmp4,wt1
SIIvsSI	GO:0030029	1	Human	GO:BP	actin filament-based process	0.00380976	2.4191	765	667	42	21010	myh8,prkg1,nostrin,anln,marcksl1,ryr2,iqgap3,ran,stmn1,racgap1,cacna1g,pafah1b1,arhgap18,ect2,dnajb6,wasf1,kank2,pdgfa,smad3,cdk5r1,sh2b2,pdgfra,obscn,plec,epha5,rnd1,gata4,sptb,rdx,svil,xirp2,synpo,celsr1,rhobtb2,myh7,tjp1,cacna1d,eps8,nos1ap,myh6,tnnt2,foxj1
SIIvsSI	GO:0009798	1	Human	GO:BP	axis specification	0.00382108	2.41781	92	750	11	21010	stil,aurka,pcsk6,shh,tbx3,bmp4,irx4,pax6,six3,nodal,wt1
SIIvsSI	GO:0001759	19	Human	GO:BP	organ induction	0.00382932	2.41688	24	580	5	21010	robo2,gdnf,bmp4,spry1,dkk1
SIIvsSI	GO:0034329	19	Human	GO:BP	cell junction assembly	0.00382932	2.41688	447	658	28	21010	bsn,prkaca,dvl1,cdh17,ect2,dscam,ptprd,itga2,robo2,ephb1,smad3,plec,dlg5,lrrc4b,ptprs,dst,erbb4,snap25,ephb3,ntng2,dkk1,c1ql2,macf1,tjp1,c1ql3,pard3,gria1,oxtr
SIIvsSI	GO:0004714	11	Human	GO:MF	transmembrane receptor protein tyrosine kinase activity	0.0038414	2.41551	63	710	9	20139	epha4,fgfr4,ephb1,pdgfra,epha5,erbb4,nrp2,ephb3,epha6
SIIvsSI	GO:0008406	1	Human	GO:BP	gonad development	0.0038425	2.41539	236	32	4	21010	klhl10,aspm,hmgb2,rrm1
SIIvsSI	GO:0002244	1	Human	GO:BP	hematopoietic progenitor cell differentiation	0.00384871	2.41469	137	582	12	21010	myb,anln,esco2,nudt21,dact2,eef2,shh,pdgfra,ext1,gata2,bmp4,hes5
SIIvsSI	GO:0042693	20	Human	GO:BP	muscle cell fate commitment	0.00385367	2.41413	19	750	5	21010	tbx3,dkk1,tbx2,myf6,wt1
SIIvsSI	GO:0035050	5	Human	GO:BP	embryonic heart tube development	0.00387105	2.41217	86	677	10	21010	ryr2,stil,dvl1,smad3,shh,tbx3,gata4,tbx2,nodal,tgfbr2
SIIvsSI	GO:0012505	1	Human	GO:CC	endomembrane system	0.00387493	2.41174	4742	642	171	22090	uso1,gapdh,gas8,prkg1,bsn,zw10,mesd,kifc1,rps8,cxcr4,rrm1,hmgcll1,atp6v1h,rpgr,neu1,esco2,eny2,ryr2,eef1g,dcst2,spcs2,ubc,cdk1,hpn,cuzd1,rnf43,rpl27a,tmem120b,hsp90ab1,kpna2,tfrc,rer1,clspn,cenpf,prkaca,ran,pidd1,dtl,ddost,lbr,tubb,dvl1,nup205,rpl4,pld3,racgap1,pa2g4,astn1,ube2i,rpl13,sprr3,gp2,rpl34,lctl,ythdc2,nup58,ank3,hmgb1,mphosph9,epha4,slc22a13,knl1,ap2s1,men1,gars1,dsn1,scg5,ipo9,spag8,p…
SIIvsSI	GO:1902414	19	Human	GO:BP	protein localization to cell junction	0.00389236	2.40979	111	620	11	21010	bsn,dvl1,rab8a,cacng7,dlg5,erbb4,snap25,c1ql2,hspb1,tjp1,c1ql3
SIIvsSI	GO:0032940	20	Human	GO:BP	secretion by cell	0.00390611	2.40826	821	741	48	21010	prkg1,casr,myb,sox11,eny2,prkaca,dvl1,slc16a1,scg5,pfkfb2,pask,pafah1b1,vsnl1,rab8a,acvr2b,pcsk6,myrip,septin5,epha5,tbx3,drd4,sstr5,slc18a2,chrna3,otof,gdnf,gata2,vgf,slc6a4,grp,snap25,doc2a,gnrhr,syt7,syt10,syt9,kcnb1,oxtr,anxa2,adra2c,chrna6,pla2g3,bmp6,grm7,stx1a,zp3,pclo,bmp2
SIIvsSI	GO:0009148	8	Human	GO:BP	pyrimidine nucleoside triphosphate biosynthetic process	0.00391325	2.40746	19	412	4	21010	nme3,tyms,ctps1,uckl1
SIIvsSI	GO:1901360	1	Human	GO:BP	organic cyclic compound metabolic process	0.0039436	2.40411	8451	398	193	21010	myh8,larp6,rpl39,zbed4,prkg1,fbxo5,mllt1,sf3b2,dck,rps8,hmgb2,tbpl2,rrm1,nop56,rpl7a,rrm2,e2f2,exo1,dut,myb,nostrin,sox11,snrpf,zmat5,cdca7,snrpe,aurkb,esco2,nnt,nqo1,snapc5,pcna,eny2,ndufs1,cdk1,ncapg2,cdc45,hpn,nasp,orc6,rps15,uhrf1,aldh18a1,plk1,hsp90ab1,kpna2,tfrc,akr1b1,u2af1,prpf8,clspn,cenpf,e2f7,prkaca,rpl14,ran,ppp4r3b,pidd1,crem,dtl,lbr,rad54l,dvl1,rpl4,pld3,pmvk,hsf2bp,nme3,tfcp2,tyms,…
SIIvsSI	GO:0030672	7	Human	GO:CC	synaptic vesicle membrane	0.00402034	2.39574	127	723	12	22090	bsn,atp6v1h,vamp1,ptprs,slc18a2,otof,dmd,doc2a,syt7,syt9,gria1,stx1a
SIIvsSI	GO:0099501	7	Human	GO:CC	exocytic vesicle membrane	0.00402034	2.39574	127	723	12	22090	bsn,atp6v1h,vamp1,ptprs,slc18a2,otof,dmd,doc2a,syt7,syt9,gria1,stx1a
SIIvsSI	GO:0031333	19	Human	GO:BP	negative regulation of protein-containing complex assembly	0.0040636	2.39109	147	709	14	21010	mefv,rpl13a,stmn1,hmgb1,kank2,map2,sox9,sptb,rdx,svil,dkk1,eps8,nlrc3,hspa8
SIIvsSI	GO:0051093	20	Human	GO:BP	negative regulation of developmental process	0.00406567	2.39087	923	750	53	21010	aspm,e2f2,myb,sox11,hpn,tfrc,eif4e,rbbp4,hmgb1,epha4,prmt1,men1,dnmt1,pap,nelfb,bmp7,map2,dact3,robo2,ephb1,smad3,ush2a,shh,npr1,sox9,tbx3,ptprs,vasn,klf13,gata2,grin3a,bmp4,slc6a4,spry1,pax6,dkk1,hes5,dmd,bhlhe23,fat3,tbx2,kcnk2,mafb,nkx3-2,cdkn2a,six3,foxj1,nodal,pax2,smad1,meis2,bmp2,wt1
SIIvsSI	GO:0045137	1	Human	GO:BP	development of primary sexual characteristics	0.00410313	2.38688	241	32	4	21010	klhl10,aspm,hmgb2,rrm1
SIIvsSI	GO:0048813	19	Human	GO:BP	dendrite morphogenesis	0.00410313	2.38688	141	570	12	21010	dvl1,epha4,pafah1b1,dscam,map2,ptprd,ephb1,cdk5r1,hecw2,chrna3,tanc2,ephb3
SIIvsSI	GO:0000132	1	Human	GO:BP	establishment of mitotic spindle orientation	0.00412672	2.3844	37	578	6	21010	zw10,plk1,mcph1,pafah1b1,spry1,pax6
SIIvsSI	GO:2000651	1	Human	GO:BP	positive regulation of sodium ion transmembrane transporter activity	0.0041362	2.3834	14	585	4	21010	ank3,chp1,drd4,dmd
SIIvsSI	GO:0097431	15	Human	GO:CC	mitotic spindle pole	0.00413863	2.38314	38	114	3	22090	aspm,aurkb,plk1
SIIvsSI	GO:0050953	20	Human	GO:BP	sensory perception of light stimulus	0.00418172	2.37865	221	703	18	21010	rpgr,best1,lctl,grk1,arl6,gja3,rdh8,gucy2f,ush2a,rgr,cnga3,rp1,cacna1f,pax6,cdh23,whrn,six3,pax2
SIIvsSI	GO:0086007	23	Human	GO:MF	voltage-gated calcium channel activity involved in cardiac muscle cell action potential	0.00418684	2.37811	5	689	3	20139	cacna1g,cacna1d,cacna1c
SIIvsSI	GO:0048872	1	Human	GO:BP	homeostasis of number of cells	0.00418865	2.37793	315	534	19	21010	klhl10,hmgb2,myb,pmaip1,ncapg2,znf16,racgap1,hmgb1,prmt1,cdin1,polb,sh2b2,foxo3,sox9,sash3,ext1,klf13,gata2,bmp4
SIIvsSI	GO:0051291	1	Human	GO:BP	protein heterooligomerization	0.00419888	2.37687	28	116	3	21010	rrm1,rrm2,tmem120b
SIIvsSI	GO:0019637	8	Human	GO:BP	organophosphate metabolic process	0.00419888	2.37687	973	645	49	21010	myh8,socs4,prkg1,dck,rrm1,rrm2,dut,nnt,nqo1,ckb,ndufs1,xylb,ran,pmvk,nme3,tyms,tigar,cps1,slc22a13,gars1,nmrk1,pfkfb2,ctps1,pafah1b1,tpi1,gpd1,chp1,adk,ckm,inpp5j,adss2,shmt1,uckl1,pdgfa,gucy2f,mfn1,npr1,hmgcs1,rab38,pthr1,pik3r3,plpp4,mppe1,magi3,myh7,galr2,ndufc1,adcy1,myh6
SIIvsSI	GO:0006582	19	Human	GO:BP	melanin metabolic process	0.00419888	2.37687	26	546	5	21010	oca2,slc24a5,trpc1,rab38,mc1r
SIIvsSI	GO:0044550	19	Human	GO:BP	secondary metabolite biosynthetic process	0.00419888	2.37687	26	546	5	21010	oca2,slc24a5,trpc1,rab38,mc1r
SIIvsSI	GO:0099072	19	Human	GO:BP	regulation of postsynaptic membrane neurotransmitter receptor levels	0.00421442	2.37526	94	626	10	21010	ap2s1,rab8a,cacng7,drd4,cacng8,erbb4,snap25,c1ql2,c1ql3,eps8
SIIvsSI	GO:0086012	1	Human	GO:BP	membrane depolarization during cardiac muscle cell action potential	0.00422214	2.37447	21	689	5	21010	ank3,cacna1g,hcn2,cacna1d,cacna1c
SIIvsSI	GO:0030218	1	Human	GO:BP	erythrocyte differentiation	0.00422617	2.37405	130	534	11	21010	hmgb2,myb,ncapg2,znf16,racgap1,prmt1,cdin1,foxo3,klf13,gata2,bmp4
SIIvsSI	GO:0015079	14	Human	GO:MF	potassium ion transmembrane transporter activity	0.00423177	2.37348	160	686	15	20139	kcna4,grik4,slc24a5,kcnh7,hcn1,kcnn3,kcnk3,snap25,hcn2,kcng2,kcns2,kcnk2,kcnb1,kcna3,slc24a2
SIIvsSI	GO:0061371	4	Human	GO:BP	determination of heart left/right asymmetry	0.00423223	2.37343	72	677	9	21010	stil,dvl1,smad3,shh,tbx3,gata4,tbx2,nodal,tgfbr2
SIIvsSI	GO:0060516	19	Human	GO:BP	primary prostatic bud elongation	0.00423978	2.37266	2	468	2	21010	shh,sox9
SIIvsSI	GO:0055001	11	Human	GO:BP	muscle cell development	0.00425782	2.37081	187	694	16	21010	prkg1,cdk1,efemp2,pdgfra,obscn,plec,tbx3,gata4,bmp4,dmd,myh7,myf6,myh6,tnnt2,adm,ryr1
SIIvsSI	GO:0031429	32	Human	GO:CC	box H/ACA snoRNP complex	0.00428157	2.3684	4	293	2	22090	nop10,gar1
SIIvsSI	GO:0072589	32	Human	GO:CC	box H/ACA scaRNP complex	0.00428157	2.3684	4	293	2	22090	nop10,gar1
SIIvsSI	GO:0035418	19	Human	GO:BP	protein localization to synapse	0.0043128	2.36524	81	733	10	21010	bsn,dvl1,rab8a,cacng7,erbb4,snap25,c1ql2,hspb1,c1ql3,pclo
SIIvsSI	GO:0043393	1	Human	GO:BP	regulation of protein binding	0.00437506	2.35902	202	580	15	21010	gas8,aurkb,plk1,prkaca,ran,dvl1,spag8,ddx11,aurka,efhb,map2,shh,bmp4,sting1,dkk1
SIIvsSI	GO:0060359	26	Human	GO:BP	response to ammonium ion	0.00437506	2.35902	6	635	3	21010	cps1,adss2,gria1
SIIvsSI	GO:0008623	4	Human	GO:CC	CHRAC	0.00437832	2.35869	4	297	2	22090	smarca5,pole3
SIIvsSI	GO:0033218	3	Human	GO:MF	amide binding	0.00442652	2.35394	376	748	28	20139	ryr2,hsp90ab1,kpna2,ipo4,tyms,ppih,nup58,cps1,epha4,ipo5,npr3,itga2,npr1,npffr1,pthr1,fshr,apba2,gnrhr,galr2,avpr2,gria1,calcrl,bche,oxtr,gria3,grm7,vipr2,npffr2
SIIvsSI	GO:0001501	19	Human	GO:BP	skeletal system development	0.00443516	2.35309	524	742	34	21010	sox11,tyms,rpl13,mcph1,pafah1b1,acvr2b,bmp7,serpinh1,npr3,smad3,jag2,shh,pdgfra,sox9,tbx3,ext1,pthr1,glg1,bmp4,dchs1,hes5,dmd,sp5,nkx3-2,anxa2,dscaml1,nodal,tgfbr2,ryr1,ankh,bmp6,smad1,bmp2,notum
SIIvsSI	GO:0060740	2	Human	GO:BP	prostate gland epithelium morphogenesis	0.00448039	2.34868	27	534	5	21010	esr1,bmp7,shh,sox9,bmp4
SIIvsSI	GO:1902533	2	Human	GO:BP	positive regulation of intracellular signal transduction	0.00448039	2.34868	972	682	51	21010	gapdh,casr,sox11,aurkb,pmaip1,rps15,iqgap3,hsp90ab1,tfrc,gen1,ube2i,net1,hmgb1,rpl37,epha4,rtkn2,dhx15,prmt1,nup62,ect2,hexim1,rpl23,grm5,bmp7,c5ar1,pdgfa,fgfr4,ccl25,pdgfra,npr1,dlg5,drd4,gata4,fshr,cspg4,bmp4,mc1r,erbb4,kl,dkk1,sh3rf3,hgf,nos1ap,map3k12,tnfrsf19,cdkn2a,adra2c,nodal,rasgrf1,rell2,cd40
SIIvsSI	GO:0045596	19	Human	GO:BP	negative regulation of cell differentiation	0.00448039	2.34868	676	668	38	21010	aspm,myb,sox11,hpn,eif4e,hmgb1,epha4,prmt1,men1,dnmt1,pap,nelfb,bmp7,map2,dact3,ephb1,smad3,ush2a,shh,sox9,tbx3,ptprs,vasn,klf13,gata2,bmp4,slc6a4,spry1,pax6,dkk1,hes5,dmd,mafb,nkx3-2,cdkn2a,six3,foxj1,nodal
SIIvsSI	GO:0003231	20	Human	GO:BP	cardiac ventricle development	0.00448039	2.34868	127	737	13	21010	sox11,ryr2,robo2,tbx3,gata4,bmp4,xirp2,myh7,kcnk2,myh6,tnnt2,tgfbr2,mybpc3
SIIvsSI	GO:0019222	1	Human	GO:BP	regulation of metabolic process	0.004497	2.34708	7295	688	280	21010	gapdh,larp6,zbed4,socs4,prkg1,casr,fbxo5,mllt1,cxcr4,hmgb2,atp6v1h,e2f2,mefv,myb,nostrin,sox11,cdca7,aurkb,esco2,nnt,nqo1,skp2,pcna,eny2,cdc20,pmaip1,ndufa4,rpl13a,gatm,cdk1,hpn,ccnf,rps15,uhrf1,iqgap3,plk1,hsp90ab1,znf16,kpna2,tfrc,cdc25b,clspn,cenpf,e2f7,prkaca,ran,ppp4r3b,pidd1,xaf1,crem,dtl,dvl1,pld3,eif4e,tfcp2,tyms,pa2g4,ckap2,mcm2,cox11,mcm7,mak,rbbp4,ube2i,clns1a,ptges3,dnmt3a,camk2n2,hdg…
SIIvsSI	GO:0031324	1	Human	GO:BP	negative regulation of cellular metabolic process	0.004518	2.34505	3233	672	135	21010	gapdh,socs4,prkg1,fbxo5,mllt1,hmgb2,mefv,myb,nostrin,sox11,aurkb,nnt,pcna,rpl13a,cdk1,uhrf1,iqgap3,plk1,hsp90ab1,cenpf,e2f7,prkaca,ran,xaf1,crem,dvl1,eif4e,tyms,pa2g4,cox11,rbbp4,ube2i,dnmt3a,camk2n2,hdgf,ruvbl2,jund,cdc6,pif1,tigar,hmgb1,epha4,slc22a13,mcph1,purb,men1,smarca5,znf596,phf19,pask,dnmt1,suv39h1,zmym2,nup62,tipin,nelfb,ddx4,eed,pole3,aurka,chp1,ipo5,sfrs2,esr1,e2f8,actr6,cbx3,npm1,ph…
SIIvsSI	GO:1900087	1	Human	GO:BP	positive regulation of G1/S transition of mitotic cell cycle	0.004518	2.34505	41	345	5	21010	rrm1,rrm2,stil,cdc6,cpsf3
SIIvsSI	GO:0071478	1	Human	GO:BP	cellular response to radiation	0.0046132	2.336	173	341	10	21010	aurkb,pcna,pold3,net1,ruvbl2,grk1,rad51ap1,pold1,ect2,npm1
SIIvsSI	GO:0033605	26	Human	GO:BP	positive regulation of catecholamine secretion	0.00464842	2.33269	12	723	4	21010	gdnf,kcnb1,oxtr,stx1a
SIIvsSI	GO:0051603	1	Human	GO:BP	proteolysis involved in protein catabolic process	0.00468373	2.32941	807	179	17	21010	socs4,fbxo39,rpgr,skp2,cdc20,pmaip1,ubc,ccnf,uhrf1,rnf43,plk1,hsp90ab1,prkaca,dtl,dvl1,psmb2,ube2i
SIIvsSI	GO:0061844	19	Human	GO:BP	antimicrobial humoral immune response mediated by antimicrobial peptide	0.0046914	2.3287	84	9	2	21010	gapdh,rpl39
SIIvsSI	GO:0072210	19	Human	GO:BP	metanephric nephron development	0.00469769	2.32812	41	750	7	21010	pdgfra,sox9,gdnf,bmp4,hes5,pax2,wt1
SIIvsSI	GO:0006937	20	Human	GO:BP	regulation of muscle contraction	0.00469769	2.32812	161	737	15	21010	prkg1,ryr2,prkaca,nmu,itga2,chrna3,gata4,dmd,myh7,oxtr,adra2c,tnnt2,cacna1c,kbtbd13,mybpc3
SIIvsSI	GO:0001504	26	Human	GO:BP	neurotransmitter uptake	0.00469769	2.32812	45	680	7	21010	drd4,slc18a2,gdnf,slc6a4,snap25,slc1a2,slc6a1
SIIvsSI	GO:0050918	3	Human	GO:BP	positive chemotaxis	0.0047182	2.32622	69	721	9	21010	casr,hmgb2,hmgb1,itga2,smad3,gdnf,bmp4,hgf,gpnmb
SIIvsSI	GO:2000649	4	Human	GO:BP	regulation of sodium ion transmembrane transporter activity	0.0047182	2.32622	52	585	7	21010	ank3,chp1,drd4,hecw2,fxyd6,grp,dmd
SIIvsSI	GO:0034332	19	Human	GO:BP	adherens junction organization	0.00475386	2.32295	57	700	8	21010	cdh17,epha4,plec,dlg5,rdx,tjp1,cdh22,bmp6
SIIvsSI	GO:1901016	4	Human	GO:BP	regulation of potassium ion transmembrane transporter activity	0.00478201	2.32039	62	642	8	21010	prkg1,ank3,kcnk3,grp,cacna1d,galr2,kcns2,nos1ap
SIIvsSI	GO:0048592	19	Human	GO:BP	eye morphogenesis	0.00478201	2.32039	169	703	15	21010	sox11,lctl,dscam,bmp7,ephb1,sox9,rp1,hcn1,bmp4,pax6,bhlhe23,fat3,tbx2,six3,pax2
SIIvsSI	GO:0008139	16	Human	GO:MF	nuclear localization sequence binding	0.00483233	2.31584	24	308	4	20139	kpna2,ipo4,nup58,ipo5
SIIvsSI	GO:0006334	1	Human	GO:BP	nucleosome assembly	0.00483985	2.31517	115	341	8	21010	hmgb2,nasp,mcm2,rbbp4,smarca5,pole3,chaf1a,npm1
SIIvsSI	GO:0050805	20	Human	GO:BP	negative regulation of synaptic transmission	0.00490514	2.30935	56	717	8	21010	hcn1,slc6a4,gria1,kcnb1,bche,slc6a1,slc24a2,drd5
SIIvsSI	GO:0017046	16	Human	GO:MF	peptide hormone binding	0.00492034	2.308	51	730	8	20139	npr3,npr1,pthr1,fshr,galr2,calcrl,oxtr,vipr2
SIIvsSI	GO:1902990	1	Human	GO:BP	mitotic telomere maintenance via semi-conservative replication	0.00494296	2.30601	3	298	2	21010	pcna,dna2
SIIvsSI	GO:0031647	1	Human	GO:BP	regulation of protein stability	0.00495679	2.3048	327	482	18	21010	gapdh,plk1,hsp90ab1,ddost,dvl1,ptges3,ruvbl2,spag1,epha4,ruvbl1,aurka,chp1,npm1,ctsh,rpl23,smad3,dad1,tbx3
SIIvsSI	GO:1902806	1	Human	GO:BP	regulation of cell cycle G1/S phase transition	0.00501294	2.29991	188	209	8	21010	rrm1,rrm2,gtse1,stil,e2f7,pidd1,wee1,cdc6
SIIvsSI	GO:0044087	1	Human	GO:BP	regulation of cellular component biogenesis	0.00503286	2.29819	960	626	47	21010	dut,mefv,anln,rpl13a,plk1,tfrc,stil,prkaca,stmn1,cdh17,mak,hmgb1,mphosph9,nup62,arhgap18,ect2,npm1,dnajb6,plk4,cep76,rbm14,kank2,bmp7,map2,ptprd,robo2,ephb1,smad3,cdk5r1,sox9,dlg5,lrrc4b,ptprs,sptb,rp1,fxr1,snap25,myo10,rdx,svil,ephb3,ntng2,dkk1,synpo,macf1,tjp1,eps8
SIIvsSI	GO:0003723	2	Human	GO:MF	RNA binding	0.00504523	2.29712	3113	362	80	20139	uso1,rpl18a,larp6,rpl39,zbed4,sf3b2,mrpl22,rps8,hmgb2,nop56,rpl7a,rpgr,dut,rcan3,tufm,snrpf,snrpe,rpl12,nqo1,rpl13a,ubc,rpl3,rps15,aldh18a1,rpl27a,hsp90ab1,kpna2,tfrc,u2af1,prpf8,rpl14,ran,lbr,rpl4,eif4e,tyms,isg20l2,pa2g4,ube2i,nop10,clns1a,rpl13,hdgf,snrpg,rpl34,ythdc2,hmgb1,rpl37,npm3,dhx15,prmt1,rad51ap1,purb,dnmt1,dis3l,slbp,rps29,rpl18,nelfb,ddx4,gar1,dna2,ddx11,snrpd3,nudt21,ipo5,sfrs2,rps…
SIIvsSI	GO:0006303	2	Human	GO:BP	double-strand break repair via nonhomologous end joining	0.00509086	2.29321	65	338	6	21010	hmgb2,hmgb1,prpf19,nhej1,dek,polb
SIIvsSI	GO:0003415	19	Human	GO:BP	chondrocyte hypertrophy	0.00510843	2.29171	6	677	3	21010	sox9,ext1,tgfbr2
SIIvsSI	GO:0032281	11	Human	GO:CC	AMPA glutamate receptor complex	0.00511191	2.29142	26	707	5	22090	cacng7,cacng8,gria1,vwc2l,gria3
SIIvsSI	GO:0051438	1	Human	GO:BP	regulation of ubiquitin-protein transferase activity	0.00513506	2.28945	58	381	6	21010	fbxo5,cdc20,plk1,bub3,ube2s,rpl23
SIIvsSI	GO:0042311	19	Human	GO:BP	vasodilation	0.00513506	2.28945	46	17	2	21010	prkg1,casr
SIIvsSI	GO:0021554	20	Human	GO:BP	optic nerve development	0.00513506	2.28945	21	726	5	21010	ephb1,ext1,kcna3,pax2,scn8a
SIIvsSI	GO:0000444	69	Human	GO:CC	MIS12/MIND type complex	0.0051371	2.28928	5	251	2	22090	nsl1,dsn1
SIIvsSI	GO:0032954	1	Human	GO:BP	regulation of cytokinetic process	0.00515732	2.28758	3	306	2	21010	nup62,ect2
SIIvsSI	GO:0001837	19	Human	GO:BP	epithelial to mesenchymal transition	0.00518644	2.28513	162	741	15	21010	hpn,epha4,bmp7,dact3,smad3,sox9,dlg5,tbx3,vasn,bmp4,spry1,sp6,hgf,tgfbr2,bmp2
SIIvsSI	GO:0097386	7	Human	GO:CC	glial cell projection	0.0052458	2.28019	37	736	6	22090	grm5,cnga3,slc1a2,dmd,kcnk2,grm3
SIIvsSI	GO:0048333	20	Human	GO:BP	mesodermal cell differentiation	0.00525231	2.27965	32	714	6	21010	itga2,bmp4,dkk1,nodal,pax2,smad1
SIIvsSI	GO:0060795	20	Human	GO:BP	cell fate commitment involved in formation of primary germ layer	0.00525231	2.27965	32	714	6	21010	rtf1,bmp4,dkk1,nodal,pax2,smad1
SIIvsSI	GO:0046883	20	Human	GO:BP	regulation of hormone secretion	0.00529141	2.27643	258	723	20	21010	casr,myb,sox11,eny2,prkaca,slc16a1,scg5,pfkfb2,pask,vsnl1,myrip,epha5,sstr5,grp,snap25,syt7,kcnb1,pla2g3,bmp6,stx1a
SIIvsSI	GO:0006139	1	Human	GO:BP	nucleobase-containing compound metabolic process	0.00531683	2.27435	7990	398	183	21010	myh8,larp6,rpl39,zbed4,fbxo5,mllt1,sf3b2,dck,rps8,hmgb2,tbpl2,rrm1,nop56,rpl7a,rrm2,e2f2,exo1,dut,myb,nostrin,sox11,snrpf,zmat5,cdca7,snrpe,aurkb,esco2,nnt,nqo1,snapc5,pcna,eny2,ndufs1,cdk1,ncapg2,cdc45,nasp,orc6,rps15,uhrf1,plk1,hsp90ab1,kpna2,tfrc,u2af1,prpf8,clspn,cenpf,e2f7,prkaca,rpl14,ran,ppp4r3b,pidd1,crem,dtl,rad54l,dvl1,rpl4,pld3,pmvk,hsf2bp,nme3,tfcp2,tyms,pa2g4,ckap2,mcm2,gen1,mcm7,mak…
SIIvsSI	GO:0048786	7	Human	GO:CC	presynaptic active zone	0.00532674	2.27354	80	733	9	22090	bsn,hcn1,snap25,ntng2,gria1,grm7,stx1a,scn8a,pclo
SIIvsSI	GO:0001654	19	Human	GO:BP	eye development	0.00534719	2.27187	403	750	28	21010	rrm1,sox11,lctl,dscam,acvr2b,bmp7,ephb1,smad3,smoc1,shh,pdgfra,sox9,rp1,hcn1,bmp4,spry1,pax6,hes5,bhlhe23,fat3,tbx2,six3,tgfbr2,cacna1c,bmp6,pax2,meis2,wt1
SIIvsSI	GO:0097255	4	Human	GO:CC	R2TP complex	0.0053521	2.27148	5	258	2	22090	ruvbl2,ruvbl1
SIIvsSI	GO:0033674	1	Human	GO:BP	positive regulation of kinase activity	0.00535383	2.27134	428	706	28	21010	hsp90ab1,znf16,cdc25b,clspn,cdc6,tigar,epha4,pfkfb2,bora,tpx2,ect2,npm1,cenpe,grm5,pdgfa,fgfr4,cdk5r1,pdgfra,drd4,chrna3,erbb4,dkk1,dock3,map3k12,adra2c,tgfbr2,cd40,btc
SIIvsSI	GO:1903532	20	Human	GO:BP	positive regulation of secretion by cell	0.00538546	2.26878	290	741	22	21010	casr,myb,sox11,prkaca,pfkfb2,vsnl1,myrip,gdnf,gata2,slc6a4,grp,snap25,syt7,syt10,kcnb1,oxtr,anxa2,pla2g3,bmp6,stx1a,zp3,bmp2
SIIvsSI	GO:0004527	2	Human	GO:MF	exonuclease activity	0.00539521	2.26799	82	345	7	20139	exo1,pld3,isg20l2,fen1,pold1,dis3l,cpsf3
SIIvsSI	GO:0004860	11	Human	GO:MF	protein kinase inhibitor activity	0.00539521	2.26799	72	653	9	20139	camk2n2,cit,chp1,npm1,hexim1,spry4,inka2,hspb1,cdkn2a
SIIvsSI	GO:0098907	20	Human	GO:BP	regulation of SA node cell action potential	0.00539624	2.26791	7	577	3	21010	ryr2,hcn1,hcn2
SIIvsSI	GO:0032252	19	Human	GO:BP	secretory granule localization	0.0053963	2.2679	14	1	1	21010	uso1
SIIvsSI	GO:0045176	19	Human	GO:BP	apical protein localization	0.0053963	2.2679	15	592	4	21010	dlg5,hcn1,rdx,celsr1
SIIvsSI	GO:0050767	19	Human	GO:BP	regulation of neurogenesis	0.0053963	2.2679	383	751	27	21010	aspm,cxcr4,hmgb2,myb,sox11,epha4,pafah1b1,grm5,dscam,bmp7,map2,ptprd,robo2,shh,ptprs,rassf10,gata2,islr2,fxr1,pax6,hes5,macf1,anxa2,clcf1,bmp2,plxnc1,il33
SIIvsSI	GO:0098960	13	Human	GO:MF	postsynaptic neurotransmitter receptor activity	0.00546762	2.2622	66	717	9	20139	grik4,grm5,drd4,chrna3,grin3a,gria1,chrna6,gria3,drd5
SIIvsSI	GO:0001764	6	Human	GO:BP	neuron migration	0.00547855	2.26133	178	606	14	21010	aspm,prkg1,cxcr4,astn1,pafah1b1,gpr173,cdk5r1,gata2,astn2,nrp2,ntng2,pax6,celsr1,fat3
SIIvsSI	GO:0006700	20	Human	GO:BP	C21-steroid hormone biosynthetic process	0.00552911	2.25735	21	741	5	21010	akr1b1,cacna1h,adm,bmp6,bmp2
SIIvsSI	GO:0009141	8	Human	GO:BP	nucleoside triphosphate metabolic process	0.00553198	2.25712	187	715	16	21010	myh8,dut,ndufs1,ran,nme3,tyms,ctps1,adk,uckl1,mfn1,myh7,ndufc1,myh6,atp8,hspa8,ndufa3
SIIvsSI	GO:0086001	4	Human	GO:BP	cardiac muscle cell action potential	0.00553415	2.25695	74	689	9	21010	ryr2,ank3,cacna1g,hcn1,hcn2,dmd,cacna1d,nos1ap,cacna1c
SIIvsSI	GO:0097729	1	Human	GO:CC	9+2 motile cilium	0.00553549	2.25684	170	157	6	22090	gas8,rpgr,rsph9,prkaca,ran,pacrg
SIIvsSI	GO:0005544	42	Human	GO:MF	calcium-dependent phospholipid binding	0.00556822	2.25428	52	733	8	20139	anxa5,doc2a,syt7,syt10,syt9,anxa2,cpne8,pclo
SIIvsSI	GO:0045912	1	Human	GO:BP	negative regulation of carbohydrate metabolic process	0.00559383	2.25229	56	265	5	21010	prkg1,prkaca,cox11,tigar,pask
SIIvsSI	GO:0016651	2	Human	GO:MF	oxidoreductase activity, acting on NAD(P)H	0.00560169	2.25168	90	84	4	20139	nnt,nqo1,ndufs1,ndufa4
SIIvsSI	GO:0097470	7	Human	GO:CC	ribbon synapse	0.00562191	2.25012	16	709	4	22090	bsn,snap25,cdh23,hspa8
SIIvsSI	GO:0048864	9	Human	GO:BP	stem cell development	0.00565429	2.24762	88	578	9	21010	bmp7,shh,radil,sox9,gdnf,bmp4,erbb4,nrp2,pax6
SIIvsSI	GO:0045652	1	Human	GO:BP	regulation of megakaryocyte differentiation	0.00568286	2.24543	37	231	4	21010	hmgb2,myb,znf16,prmt1
SIIvsSI	GO:0014856	1	Human	GO:BP	skeletal muscle cell proliferation	0.00570891	2.24345	25	619	5	21010	myb,dsn1,ephb1,shh,hgf
SIIvsSI	GO:0031616	12	Human	GO:CC	spindle pole centrosome	0.00574997	2.24033	15	341	3	22090	aurkb,aurka,npm1
SIIvsSI	GO:0008332	37	Human	GO:MF	low voltage-gated calcium channel activity	0.00575382	2.24004	2	480	2	20139	cacna1g,cacna1h
SIIvsSI	GO:0045145	4	Human	GO:MF	single-stranded DNA 5'-3' DNA exonuclease activity	0.00576493	2.23921	5	154	2	20139	exo1,pld3
SIIvsSI	GO:0043066	1	Human	GO:BP	negative regulation of apoptotic process	0.00576743	2.23902	881	706	48	21010	hmgb2,aurkb,nnt,nqo1,cdk1,hpn,anxa5,plk1,hsp90ab1,znf16,tfrc,akr1b1,stil,pidd1,pa2g4,rtkn2,dnmt1,nup62,aurka,npm1,dnajb6,ctsh,atad5,bmp7,adamts20,smad3,shh,sox9,dad1,tbx3,gata4,gdnf,gata2,tle1,bmp4,pik3r3,slc25a6,erbb4,dkk1,hspb1,tjp1,hgf,map3k12,nkx3-2,clcf1,pla2g3,pax2,btc
SIIvsSI	GO:0072111	2	Human	GO:BP	cell proliferation involved in kidney development	0.00578143	2.23796	21	750	5	21010	bmp7,shh,bmp4,bmp2,wt1
SIIvsSI	GO:0007350	20	Human	GO:BP	blastoderm segmentation	0.00578143	2.23796	21	750	5	21010	pcsk6,shh,tbx3,nrp2,wt1
SIIvsSI	GO:0036461	22	Human	GO:MF	BLOC-2 complex binding	0.00581197	2.23568	2	486	2	20139	rab32,rab38
SIIvsSI	GO:0046483	1	Human	GO:BP	heterocycle metabolic process	0.0058252	2.23469	8160	398	186	21010	myh8,larp6,rpl39,zbed4,fbxo5,mllt1,sf3b2,dck,rps8,hmgb2,tbpl2,rrm1,nop56,rpl7a,rrm2,e2f2,exo1,dut,myb,nostrin,sox11,snrpf,zmat5,cdca7,snrpe,aurkb,esco2,nnt,nqo1,snapc5,pcna,eny2,ndufs1,cdk1,ncapg2,cdc45,nasp,orc6,rps15,uhrf1,aldh18a1,plk1,hsp90ab1,kpna2,tfrc,akr1b1,u2af1,prpf8,clspn,cenpf,e2f7,prkaca,rpl14,ran,ppp4r3b,pidd1,crem,dtl,rad54l,dvl1,rpl4,pld3,pmvk,hsf2bp,nme3,tfcp2,tyms,pa2g4,ckap2,mc…
SIIvsSI	GO:0031519	20	Human	GO:CC	PcG protein complex	0.00583407	2.23403	47	588	6	22090	rbbp4,phf19,eed,pcgf1,ezh1,phf1
SIIvsSI	GO:0000165	6	Human	GO:BP	MAPK cascade	0.00584379	2.2333	766	748	45	21010	casr,cdk1,iqgap3,hmgb1,epha4,prmt1,men1,pafah1b1,nup62,ctsh,grm5,tnip1,bmp7,c5ar1,pdgfa,fgfr4,ephb1,smad3,ccl25,pdgfra,sox9,drd4,gata4,fshr,cspg4,bmp4,spry4,erbb4,spry1,kl,dkk1,dmd,sh3rf3,hgf,map3k12,tnfrsf19,oxtr,adra2c,nodal,rell2,cd40,smad1,gpnmb,bmp2,npffr2
SIIvsSI	GO:0050890	18	Human	GO:BP	cognition	0.00584379	2.2333	317	728	23	21010	gatm,fen1,pafah1b1,grm5,c5ar1,slc6a4,snap25,pax6,dkk1,galr2,nptx2,gria1,adcy1,kcnk2,scn2a,bche,oxtr,rasgrf1,slc6a1,slc24a2,drd5,meis2,lhx8
SIIvsSI	GO:1904874	1	Human	GO:BP	positive regulation of telomerase RNA localization to Cajal body	0.00593867	2.22631	15	258	3	21010	nop10,ruvbl2,ruvbl1
SIIvsSI	GO:0060512	2	Human	GO:BP	prostate gland morphogenesis	0.00593867	2.22631	29	534	5	21010	esr1,bmp7,shh,sox9,bmp4
SIIvsSI	GO:0060021	20	Human	GO:BP	roof of mouth development	0.00600286	2.22164	92	677	10	21010	sox11,acvr2b,jag2,shh,pdgfra,tbx3,msc,ephb3,tbx2,tgfbr2
SIIvsSI	GO:0060997	4	Human	GO:BP	dendritic spine morphogenesis	0.0060594	2.21757	56	570	7	21010	dvl1,epha4,pafah1b1,ephb1,cdk5r1,tanc2,ephb3
SIIvsSI	GO:0150063	19	Human	GO:BP	visual system development	0.0060594	2.21757	407	750	28	21010	rrm1,sox11,lctl,dscam,acvr2b,bmp7,ephb1,smad3,smoc1,shh,pdgfra,sox9,rp1,hcn1,bmp4,spry1,pax6,hes5,bhlhe23,fat3,tbx2,six3,tgfbr2,cacna1c,bmp6,pax2,meis2,wt1
SIIvsSI	GO:0060348	4	Human	GO:BP	bone development	0.00608023	2.21608	218	742	18	21010	rpl13,mcph1,pafah1b1,serpinh1,sox9,ext1,glg1,bmp4,dchs1,dmd,sp5,anxa2,tgfbr2,ryr1,bmp6,smad1,bmp2,notum
SIIvsSI	GO:0014061	26	Human	GO:BP	regulation of norepinephrine secretion	0.00612892	2.21262	13	723	4	21010	kcnb1,oxtr,adra2c,stx1a
SIIvsSI	GO:0048243	26	Human	GO:BP	norepinephrine secretion	0.00612892	2.21262	13	723	4	21010	kcnb1,oxtr,adra2c,stx1a
SIIvsSI	GO:0031397	1	Human	GO:BP	negative regulation of protein ubiquitination	0.00613051	2.2125	83	381	7	21010	fbxo5,cdc20,rps15,rpl37,bub3,chp1,rpl23
SIIvsSI	GO:0051649	1	Human	GO:BP	establishment of localization in cell	0.00614332	2.2116	2388	653	101	21010	uso1,gas8,bsn,zw10,kifc1,atp6v1h,rpgr,aurkb,spc24,eny2,kif2c,pmaip1,ryr2,spcs2,cdk1,rps15,plk1,kpna2,zwint,cenpf,prkaca,ran,tubb,ipo4,dvl1,nup205,racgap1,mak,ube2i,nup58,ank3,knl1,mcph1,ap2s1,sgol1,bub3,scg5,ipo9,ppp6c,pafah1b1,nup62,apob,chp1,ect2,ipo5,xpo1,nek2,nup210,rangap1,vsnl1,npm1,phax,arl6,icmt,rab8a,nup133,cenpe,rpl23,cacng7,map2,rab32,smad3,cdk5r1,ush2a,shh,myrip,septin5,epha5,rab38,cl…
SIIvsSI	GO:0061036	19	Human	GO:BP	positive regulation of cartilage development	0.00614332	2.2116	32	741	6	21010	smad3,sox9,bmp4,bmp6,smad1,bmp2
SIIvsSI	GO:0046332	35	Human	GO:MF	SMAD binding	0.0061827	2.20882	79	741	10	20139	purb,men1,smad3,gata4,pax6,tgif1,tgfbr2,smad9,smad1,bmp2
SIIvsSI	GO:0030865	1	Human	GO:BP	cortical cytoskeleton organization	0.00618288	2.20881	50	306	5	21010	anln,iqgap3,racgap1,pafah1b1,ect2
SIIvsSI	GO:0060592	19	Human	GO:BP	mammary gland formation	0.00619745	2.20779	7	612	3	21010	tbx3,bmp4,tbx2
SIIvsSI	GO:0033036	1	Human	GO:BP	macromolecule localization	0.00620609	2.20718	3204	667	132	21010	uso1,gas8,bsn,zw10,mesd,casr,rpgr,myb,aurkb,esco2,eny2,ryr2,spcs2,cdk1,nasp,plk1,hsp90ab1,kpna2,tfrc,rer1,cenpf,stil,prkaca,ran,ipo4,dvl1,nup205,pacrg,slc16a1,nop10,hdgf,ruvbl2,nup58,ank3,knl1,mcph1,ap2s1,prpf19,bub3,sycp1,scg5,ipo9,ruvbl1,pfkfb2,pafah1b1,slbp,nup62,apob,bora,emc3,aurka,chp1,ect2,ipo5,fabp7,esr1,xpo1,nup210,rangap1,vsnl1,npm1,phax,dnajb6,arl6,icmt,cep55,rab8a,nup133,rpl23,kat7,ca…
SIIvsSI	GO:0060448	19	Human	GO:BP	dichotomous subdivision of terminal units involved in lung branching	0.0062154	2.20653	2	592	2	21010	ctsh,celsr1
SIIvsSI	GO:0001505	19	Human	GO:BP	regulation of neurotransmitter levels	0.00622192	2.20608	185	733	16	21010	dvl1,septin5,drd4,slc18a2,chrna3,otof,gdnf,slc6a4,snap25,slc1a2,doc2a,syt7,syt9,slc6a1,stx1a,pclo
SIIvsSI	GO:0009725	2	Human	GO:BP	response to hormone	0.00622446	2.2059	858	709	47	21010	uso1,hmgb2,nqo1,skp2,pcna,hpn,prkaca,ran,eif4e,tyms,ptges3,cdc6,cps1,tat,pap,esr1,rangap1,ctsh,rab8a,rbm14,kank2,klf15,bmp7,itga2,gpr173,robo2,sh2b2,cacna1h,sstr5,npffr1,fshr,bmp4,pik3r3,vgf,slc2a1,rdx,kl,pax6,gnrhr,avpr2,gria1,bche,oxtr,nodal,adm,bmp6,hspa8
SIIvsSI	GO:0019362	8	Human	GO:BP	pyridine nucleotide metabolic process	0.00623733	2.205	79	291	6	21010	nnt,nqo1,tigar,slc22a13,nmrk1,gpd1
SIIvsSI	GO:0046496	8	Human	GO:BP	nicotinamide nucleotide metabolic process	0.00623733	2.205	79	291	6	21010	nnt,nqo1,tigar,slc22a13,nmrk1,gpd1
SIIvsSI	GO:0001707	9	Human	GO:BP	mesoderm formation	0.00623733	2.205	73	714	9	21010	prkaca,bmp7,itga2,smad3,bmp4,dkk1,nodal,pax2,smad1
SIIvsSI	GO:0043010	19	Human	GO:BP	camera-type eye development	0.00624934	2.20417	351	703	24	21010	rrm1,sox11,lctl,dscam,acvr2b,bmp7,ephb1,smad3,shh,pdgfra,sox9,rp1,hcn1,bmp4,spry1,pax6,hes5,bhlhe23,fat3,tbx2,six3,tgfbr2,cacna1c,pax2
SIIvsSI	GO:0097718	11	Human	GO:MF	disordered domain specific binding	0.00627265	2.20255	29	118	3	20139	gapdh,rrm1,hsp90ab1
SIIvsSI	GO:0015276	16	Human	GO:MF	ligand-gated monoatomic ion channel activity	0.00627265	2.20255	146	707	14	20139	ryr2,grik4,gabrp,kcnh7,cnga3,chrna3,hcn1,grin3a,kcnn3,hcn2,gria1,chrna6,ryr1,gria3
SIIvsSI	GO:0036305	2	Human	GO:BP	ameloblast differentiation	0.00627855	2.20214	6	741	3	21010	bmp7,bmp4,bmp2
SIIvsSI	GO:0010586	20	Human	GO:BP	miRNA metabolic process	0.00628708	2.20155	99	750	11	21010	myb,esr1,mycn,smad3,foxo3,sox9,gata2,bmp4,smad1,bmp2,wt1
SIIvsSI	GO:0045648	1	Human	GO:BP	positive regulation of erythrocyte differentiation	0.00630685	2.20019	30	525	5	21010	hmgb2,znf16,prmt1,foxo3,gata2
SIIvsSI	GO:0001650	31	Human	GO:CC	fibrillar center	0.00632485	2.19895	151	34	3	22090	uso1,mllt1,nop56
SIIvsSI	GO:0018193	1	Human	GO:BP	peptidyl-amino acid modification	0.00632633	2.19885	1077	706	56	21010	gapdh,socs4,eny2,cdk1,plk1,hsp90ab1,tfrc,clspn,prkaca,ube2i,clns1a,wee1,ruvbl2,ppih,epha4,prmt1,men1,smarca5,ruvbl1,suv39h1,pole3,aurka,dek,rangap1,uba2,inpp5j,kat7,grm5,klf15,bmp7,pdgfa,ezh1,fgfr4,cdk5r1,shh,pdgfra,mgat5b,gata2,cspg4,erbb4,dkk1,hes5,dock3,dmd,hgf,ehd4,pard3,nos1ap,map3k12,cdkn2a,parp14,tgfbr2,cd40,clcf1,bmp6,btc
SIIvsSI	GO:0019206	11	Human	GO:MF	nucleoside kinase activity	0.00632795	2.19874	9	412	3	20139	dck,adk,uckl1
SIIvsSI	GO:0051248	1	Human	GO:BP	negative regulation of protein metabolic process	0.00633179	2.19847	981	672	50	21010	gapdh,socs4,fbxo5,mllt1,nnt,nqo1,cdc20,rpl13a,rps15,plk1,hsp90ab1,dvl1,eif4e,tyms,camk2n2,rpl37,epha4,men1,bub3,nup62,chp1,ipo5,npm1,dnajb6,hexim1,inpp5j,shmt1,rpl23,klf15,bmp7,serpinh1,smad3,shh,plec,gas1,glg1,fxr1,bmp4,spry4,spry1,pax6,dkk1,dmd,nell1,hspb1,hgf,pard3,cdkn2a,anxa2,parp14
SIIvsSI	GO:0098810	26	Human	GO:BP	neurotransmitter reuptake	0.00633728	2.1981	35	680	6	21010	drd4,slc18a2,gdnf,slc6a4,slc1a2,slc6a1
SIIvsSI	GO:0060048	20	Human	GO:BP	cardiac muscle contraction	0.0063392	2.19797	133	737	13	21010	cxcr4,ryr2,prkaca,cacna1g,gata4,dmd,myh7,cacna1d,nos1ap,myh6,tnnt2,cacna1c,mybpc3
SIIvsSI	GO:1990138	1	Human	GO:BP	neuron projection extension	0.00636439	2.19624	181	608	14	21010	cxcr4,hsp90ab1,dvl1,pafah1b1,aurka,wasf1,cacng7,dscam,map2,nrn1,ptprs,islr2,nrp2,macf1
SIIvsSI	GO:0070252	20	Human	GO:BP	actin-mediated cell contraction	0.00640116	2.19374	101	737	11	21010	myh8,ryr2,cacna1g,gata4,myh7,cacna1d,nos1ap,myh6,tnnt2,cacna1c,mybpc3
SIIvsSI	GO:0006284	1	Human	GO:BP	base-excision repair	0.0064337	2.19154	46	338	5	21010	pcna,fen1,pold1,dna2,polb
SIIvsSI	GO:0051653	1	Human	GO:BP	spindle localization	0.00644217	2.19097	65	14	2	21010	aspm,zw10
SIIvsSI	GO:0051050	11	Human	GO:BP	positive regulation of transport	0.00644217	2.19097	913	741	51	21010	prkg1,casr,myb,sox11,ryr2,ndufa4,cdk1,prkaca,ran,ank3,pfkfb2,chp1,ect2,ipo5,vsnl1,klf15,map2,itga2,smad3,cdk5r1,shh,npr1,trpc1,myrip,drd4,gdnf,gata2,slc6a4,kcnk3,grp,snap25,rdx,slc1a2,dmd,doc2a,syt7,cacna1d,galr2,syt10,syt9,nos1ap,kcnb1,oxtr,anxa2,slc6a1,pla2g3,bmp6,stac,stx1a,zp3,bmp2
SIIvsSI	GO:0071482	1	Human	GO:BP	cellular response to light stimulus	0.00645748	2.18994	115	546	10	21010	aurkb,pcna,pold3,ruvbl2,grk1,pold1,npm1,gucy2f,rp1,mc1r
SIIvsSI	GO:0048608	8	Human	GO:BP	reproductive structure development	0.00646459	2.18946	311	750	23	21010	klhl10,aspm,hmgb2,rrm1,nasp,esr1,bmp7,robo2,lhx9,shh,pdgfra,sox9,tbx3,gata4,fshr,bmp4,vgf,fanca,gpr149,bmp6,lhx8,zp3,wt1
SIIvsSI	GO:0009123	8	Human	GO:BP	nucleoside monophosphate metabolic process	0.00646547	2.1894	78	412	7	21010	dck,dut,tyms,adk,adss2,shmt1,uckl1
SIIvsSI	GO:0051963	19	Human	GO:BP	regulation of synapse assembly	0.00646547	2.1894	113	658	11	21010	ptprd,robo2,ephb1,dlg5,lrrc4b,ptprs,snap25,ephb3,ntng2,dkk1,oxtr
SIIvsSI	GO:0014849	20	Human	GO:BP	ureter smooth muscle contraction	0.00646547	2.1894	2	612	2	21010	tbx3,tbx2
SIIvsSI	GO:0072105	20	Human	GO:BP	ureteric peristalsis	0.00646547	2.1894	2	612	2	21010	tbx3,tbx2
SIIvsSI	GO:0060415	21	Human	GO:BP	muscle tissue morphogenesis	0.00646547	2.1894	71	741	9	21010	ryr2,efemp2,xirp2,myh7,myf6,myh6,tnnt2,mybpc3,bmp2
SIIvsSI	GO:1903307	26	Human	GO:BP	positive regulation of regulated secretory pathway	0.00646547	2.1894	45	729	7	21010	gata2,syt7,syt10,kcnb1,pla2g3,stx1a,zp3
SIIvsSI	GO:0051480	10	Human	GO:BP	regulation of cytosolic calcium ion concentration	0.00647593	2.1887	61	694	8	21010	ryr2,prkaca,grm5,trpc1,trpc7,cdh23,gria1,ryr1
SIIvsSI	GO:0036302	20	Human	GO:BP	atrioventricular canal development	0.00647593	2.1887	13	741	4	21010	tbx3,gata4,tbx2,bmp2
SIIvsSI	GO:0006170	139	Human	GO:BP	dAMP biosynthetic process	0.00647593	2.1887	3	357	2	21010	dck,adk
SIIvsSI	GO:0009171	139	Human	GO:BP	purine deoxyribonucleoside monophosphate biosynthetic process	0.00647593	2.1887	3	357	2	21010	dck,adk
SIIvsSI	GO:0106381	139	Human	GO:BP	purine deoxyribonucleotide salvage	0.00647593	2.1887	3	357	2	21010	dck,adk
SIIvsSI	GO:0106383	139	Human	GO:BP	dAMP salvage	0.00647593	2.1887	3	357	2	21010	dck,adk
SIIvsSI	GO:0032876	1	Human	GO:BP	negative regulation of DNA endoreduplication	0.00648386	2.18817	1	18	1	21010	fbxo5
SIIvsSI	GO:0060284	10	Human	GO:BP	regulation of cell development	0.00648684	2.18797	835	751	48	21010	aspm,cxcr4,hmgb2,myb,sox11,znf16,hmgb1,epha4,prmt1,purb,fancd2,pafah1b1,aurka,grm5,dscam,bmp7,map2,ptprd,robo2,shh,foxo3,sash3,ptprs,klf13,fshr,rassf10,gata2,islr2,fxr1,bmp4,pax6,hes5,fanca,macf1,myf6,nlrp3,mafb,cdkn2a,anxa2,foxj1,nodal,tgfbr2,clcf1,pla2g3,meis2,bmp2,plxnc1,il33
SIIvsSI	GO:0035051	7	Human	GO:BP	cardiocyte differentiation	0.00650452	2.18678	148	750	14	21010	prkg1,cdk1,bmp7,pdgfra,plec,tbx3,gata4,bmp4,spry1,dkk1,tbx2,myh6,bmp2,wt1
SIIvsSI	GO:0014074	20	Human	GO:BP	response to purine-containing compound	0.00650452	2.18678	148	750	14	21010	ryr2,cps1,gpd1,adss2,cnga3,hcn1,vgf,slc6a4,ahr,hcn2,slc6a1,ryr1,top2b,wt1
SIIvsSI	GO:0034101	1	Human	GO:BP	erythrocyte homeostasis	0.0065057	2.18671	139	534	11	21010	hmgb2,myb,ncapg2,znf16,racgap1,prmt1,cdin1,foxo3,klf13,gata2,bmp4
SIIvsSI	GO:0009176	8	Human	GO:BP	pyrimidine deoxyribonucleoside monophosphate metabolic process	0.00654556	2.18405	11	380	3	21010	dut,tyms,shmt1
SIIvsSI	GO:0071144	66	Human	GO:CC	heteromeric SMAD protein complex	0.00654625	2.18401	8	714	3	22090	smad3,smad9,smad1
SIIvsSI	GO:0060706	1	Human	GO:BP	cell differentiation involved in embryonic placenta development	0.00657468	2.18213	26	353	4	21010	e2f7,e2f8,dnajb6,plk4
SIIvsSI	GO:0010498	1	Human	GO:BP	proteasomal protein catabolic process	0.00657999	2.18177	515	167	12	21010	socs4,fbxo39,skp2,cdc20,pmaip1,ccnf,plk1,hsp90ab1,prkaca,dtl,dvl1,psmb2
SIIvsSI	GO:0086019	20	Human	GO:BP	cell-cell signaling involved in cardiac conduction	0.00657999	2.18177	35	689	6	21010	ryr2,cacna1g,hcn1,hcn2,cacna1d,cacna1c
SIIvsSI	GO:0048514	18	Human	GO:BP	blood vessel morphogenesis	0.00660083	2.1804	619	750	38	21010	cxcr4,e2f2,e2f7,apob,e2f8,ctsh,c5ar1,npr3,pdgfa,efemp2,esm1,ephb1,shh,pdgfra,mcam,npr1,gata4,gata2,cspg4,bmp4,pik3r3,nrp2,ephb3,hspb1,tjp1,tbx2,calcrl,id1,anxa2,nodal,adm,tgfbr2,cd40,rin2,smad1,gpnmb,krt1,wt1
SIIvsSI	GO:0070509	26	Human	GO:BP	calcium ion import	0.00660083	2.1804	48	686	7	21010	casr,cacna1g,slc24a5,cacna1h,plpp4,cacna1d,slc24a2
SIIvsSI	GO:0022834	16	Human	GO:MF	ligand-gated channel activity	0.0066017	2.18034	147	707	14	20139	ryr2,grik4,gabrp,kcnh7,cnga3,chrna3,hcn1,grin3a,kcnn3,hcn2,gria1,chrna6,ryr1,gria3
SIIvsSI	GO:0098772	1	Human	GO:MF	molecular function regulator activity	0.00661041	2.17977	2125	741	106	20139	gapdh,socs4,prkg1,fbxo5,hmgb2,atp6v1h,rpgr,dut,rcan3,smap2,arhgap19,aurkb,pcna,cdc20,cdk1,ccnf,rps15,anxa5,iqgap3,hsp90ab1,ran,ppp4r3b,ddost,racgap1,net1,camk2n2,hdgf,pif1,hmgb1,rpl37,scg5,ppp6c,pap,arhgap18,eed,cit,aurka,chp1,ect2,ipo5,esr1,rangap1,npm1,dnajb6,hexim1,ctsh,rpl23,hpf1,cacng7,grm5,acvr2b,bmp7,serpinh1,psd,pdgfa,cdk5r1,jag2,shh,ccl25,dpp4,obscn,chgb,dad1,drd4,gdnf,bmp4,pik3r3,fxyd6,…
SIIvsSI	GO:0019828	11	Human	GO:MF	aspartic-type endopeptidase inhibitor activity	0.00661041	2.17977	7	2	1	20139	gapdh
SIIvsSI	GO:2000243	1	Human	GO:BP	positive regulation of reproductive process	0.0066174	2.17931	85	750	10	21010	cdc25b,ythdc2,rad51ap1,aurka,shh,sox9,cacna1h,oxtr,zp3,wt1
SIIvsSI	GO:0051145	8	Human	GO:BP	smooth muscle cell differentiation	0.00663263	2.17831	63	675	8	21010	dnmt1,efemp2,shh,sox9,tbx3,bmp4,tbx2,adm
SIIvsSI	GO:0072588	32	Human	GO:CC	box H/ACA RNP complex	0.00664656	2.1774	5	293	2	22090	nop10,gar1
SIIvsSI	GO:0090661	32	Human	GO:CC	box H/ACA telomerase RNP complex	0.00664656	2.1774	5	293	2	22090	nop10,gar1
SIIvsSI	GO:1990204	42	Human	GO:CC	oxidoreductase complex	0.00665273	2.177	134	84	4	22090	rrm1,rrm2,ndufs1,ndufa4
SIIvsSI	GO:0009211	8	Human	GO:BP	pyrimidine deoxyribonucleoside triphosphate metabolic process	0.00672439	2.17235	6	165	2	21010	dut,tyms
SIIvsSI	GO:0071539	1	Human	GO:BP	protein localization to centrosome	0.00672548	2.17228	32	502	5	21010	stil,mcph1,nup62,aurka,golgb1
SIIvsSI	GO:0060470	26	Human	GO:BP	positive regulation of cytosolic calcium ion concentration involved in egg activation	0.00673736	2.17151	1	19	1	21010	plcz1
SIIvsSI	GO:0050136	2	Human	GO:MF	NADH dehydrogenase (quinone) activity	0.00674874	2.17078	42	84	3	20139	nqo1,ndufs1,ndufa4
SIIvsSI	GO:0071695	1	Human	GO:BP	anatomical structure maturation	0.00683524	2.16525	259	741	20	21010	fbxo5,akr1b1,cdc25b,prkaca,tyms,aurka,cdk5r1,rnd1,ext1,pthr1,gata2,dchs1,hes5,kcnb1,six3,foxj1,pla2g3,ryr1,pax2,bmp2
SIIvsSI	GO:0060707	1	Human	GO:BP	trophoblast giant cell differentiation	0.0068723	2.1629	12	353	3	21010	e2f7,e2f8,plk4
SIIvsSI	GO:1900039	8	Human	GO:BP	positive regulation of cellular response to hypoxia	0.00690266	2.16098	2	641	2	21010	dnmt3a,kcnk2
SIIvsSI	GO:0031623	26	Human	GO:BP	receptor internalization	0.00693149	2.15917	129	675	12	21010	tfrc,ap2s1,cacng7,cltc,drd4,cacng8,snap25,dkk1,gria1,calcrl,anxa2,adm
SIIvsSI	GO:0086010	1	Human	GO:BP	membrane depolarization during action potential	0.0070114	2.1542	24	689	5	21010	ank3,cacna1g,hcn2,cacna1d,cacna1c
SIIvsSI	GO:0019866	42	Human	GO:CC	organelle inner membrane	0.00701773	2.1538	566	174	12	22090	mrpl22,nnt,ndufs1,ndufa4,gatm,aldh18a1,tmem120b,lbr,slc25a34,tfcp2,tyms,cox11
SIIvsSI	GO:2001053	2	Human	GO:BP	regulation of mesenchymal cell apoptotic process	0.00703146	2.15295	14	703	4	21010	bmp7,shh,sox9,pax2
SIIvsSI	GO:0048808	40	Human	GO:BP	male genitalia morphogenesis	0.00703146	2.15295	4	5	1	21010	klhl10
SVvsSI	GO:0009914	4	Human	GO:BP	hormone transport	8.1e-09	8.09139	325	2446	78	21010	pla2g3,gpld1,retn,il1b,per2,jak2,btk,ildr1,foxo1,eny2,kcnb1,scg5,stx1a,nr0b2,chd7,exoc3l1,bmp6,f2rl2,blk,p2ry1,cpt1a,pfkfb2,fga,lyn,chrm3,trpv6,smpd3,myb,abcc8,nadk,sox4,inha,aacs,orai1,ppp3ca,snap25,abca12,slc18a2,creb1,slc3a2,kcnj11,irs2,prkce,slc30a8,tacr2,ensa,acvr2b,gnrhr,ptprn,myrip,pclo,ano1,stxbp4,gipr,mtnr1b,edn3,dab2,cckar,vgf,adora1,hcar2,aimp1,sstr5,kalrn,cnr1,mc4r,ghsr,sfrp1,grp,tspo…
SIIvsSI	GO:0090598	40	Human	GO:BP	male anatomical structure morphogenesis	0.00703146	2.15295	4	5	1	21010	klhl10
SIIvsSI	GO:0072698	1	Human	GO:BP	protein localization to microtubule cytoskeleton	0.00703696	2.15261	53	301	5	21010	stil,dvl1,mcph1,nup62,aurka
SIIvsSI	GO:1903925	8	Human	GO:BP	response to bisphenol A	0.00703696	2.15261	4	268	2	21010	dnmt3a,dnmt1
SIIvsSI	GO:1903926	8	Human	GO:BP	cellular response to bisphenol A	0.00703696	2.15261	4	268	2	21010	dnmt3a,dnmt1
SIIvsSI	GO:0048880	19	Human	GO:BP	sensory system development	0.00703696	2.15261	413	750	28	21010	rrm1,sox11,lctl,dscam,acvr2b,bmp7,ephb1,smad3,smoc1,shh,pdgfra,sox9,rp1,hcn1,bmp4,spry1,pax6,hes5,bhlhe23,fat3,tbx2,six3,tgfbr2,cacna1c,bmp6,pax2,meis2,wt1
SIIvsSI	GO:0043167	2	Human	GO:MF	ion binding	0.00706851	2.15067	6115	638	231	20139	myh8,zbed4,prkg1,bsn,casr,fbxo5,plcz1,dck,kifc1,rrm1,hmgcll1,rrm2,exo1,dut,mefv,smap2,tufm,zmat5,aurkb,esco2,ckb,kif2c,ndufs1,ryr2,kif11,cdk1,xylb,zmym6,anxa5,uhrf1,rnf43,aldh18a1,plk1,hsp90ab1,znf16,u2af1,ercc6l,trim50,prkaca,ran,xaf1,lbr,rad54l,tubb,pmvk,kif23,nme3,racgap1,tyms,cdh17,mcm2,gen1,cox11,mcm7,mak,ube2i,bub1,fen1,dnmt3a,wee1,ruvbl2,smc2,spag1,ythdc2,cdc6,pif1,grk1,cps1,rpl37,epha4,dh…
SIIvsSI	GO:0002840	3	Human	GO:BP	regulation of T cell mediated immune response to tumor cell	0.00708816	2.14947	8	562	3	21010	hmgb1,slc22a13,ahr
SIIvsSI	GO:0007548	1	Human	GO:BP	sex differentiation	0.00710187	2.14863	292	32	4	21010	klhl10,aspm,hmgb2,rrm1
SIIvsSI	GO:0001673	2	Human	GO:CC	male germ cell nucleus	0.00712296	2.14734	55	354	5	22090	pcna,ran,sycp1,spag8,scmh1
SIIvsSI	GO:0048048	2	Human	GO:BP	embryonic eye morphogenesis	0.00713954	2.14633	35	703	6	21010	sox11,bmp7,pax6,tbx2,six3,pax2
SIIvsSI	GO:0042542	1	Human	GO:BP	response to hydrogen peroxide	0.00717851	2.14397	100	92	4	21010	myb,nqo1,pcna,cdk1
SIIvsSI	GO:0036449	15	Human	GO:CC	microtubule minus-end	0.00720956	2.14209	7	6	1	22090	aspm
SIIvsSI	GO:0070939	69	Human	GO:CC	Dsl1/NZR complex	0.00720956	2.14209	3	14	1	22090	zw10
SIIvsSI	GO:1990423	69	Human	GO:CC	RZZ complex	0.00720956	2.14209	3	14	1	22090	zw10
SIIvsSI	GO:0045736	1	Human	GO:BP	negative regulation of cyclin-dependent protein serine/threonine kinase activity	0.00725985	2.13907	27	351	4	21010	plk1,men1,ipo5,hexim1
SIIvsSI	GO:0005811	53	Human	GO:CC	lipid droplet	0.00727432	2.13821	104	14	2	22090	gapdh,zw10
SIIvsSI	GO:0006096	8	Human	GO:BP	glycolytic process	0.00727728	2.13803	90	366	7	21010	gapdh,prkaca,tigar,pfkfb2,tpi1,gpd1,eno4
SIIvsSI	GO:0001741	42	Human	GO:CC	XY body	0.00728995	2.13728	16	353	3	22090	esco2,dnmt3a,plk4
SIIvsSI	GO:0005663	42	Human	GO:CC	DNA replication factor C complex	0.00728995	2.13728	5	313	2	22090	rfc3,rfc4
SIIvsSI	GO:0061458	8	Human	GO:BP	reproductive system development	0.00730041	2.13665	315	750	23	21010	klhl10,aspm,hmgb2,rrm1,nasp,esr1,bmp7,robo2,lhx9,shh,pdgfra,sox9,tbx3,gata4,fshr,bmp4,vgf,fanca,gpr149,bmp6,lhx8,zp3,wt1
SIIvsSI	GO:0045056	19	Human	GO:BP	transcytosis	0.00730041	2.13665	21	1	1	21010	uso1
SIIvsSI	GO:0030036	1	Human	GO:BP	actin cytoskeleton organization	0.00733357	2.13468	677	667	37	21010	prkg1,nostrin,anln,marcksl1,iqgap3,ran,stmn1,racgap1,pafah1b1,arhgap18,ect2,dnajb6,wasf1,kank2,pdgfa,smad3,cdk5r1,sh2b2,pdgfra,obscn,plec,epha5,rnd1,sptb,rdx,svil,xirp2,synpo,celsr1,rhobtb2,myh7,tjp1,eps8,nos1ap,myh6,tnnt2,foxj1
SIIvsSI	GO:1902292	1	Human	GO:BP	cell cycle DNA replication initiation	0.00733357	2.13468	5	214	2	21010	mcm2,gins3
SIIvsSI	GO:1902315	1	Human	GO:BP	nuclear cell cycle DNA replication initiation	0.00733357	2.13468	5	214	2	21010	mcm2,gins3
SIIvsSI	GO:1902975	1	Human	GO:BP	mitotic DNA replication initiation	0.00733357	2.13468	5	214	2	21010	mcm2,gins3
SIIvsSI	GO:0050769	6	Human	GO:BP	positive regulation of neurogenesis	0.00733357	2.13468	239	751	19	21010	aspm,cxcr4,myb,sox11,epha4,pafah1b1,grm5,dscam,ptprd,robo2,shh,rassf10,islr2,pax6,macf1,clcf1,bmp2,plxnc1,il33
SIIvsSI	GO:0060459	19	Human	GO:BP	left lung development	0.00733357	2.13468	2	668	2	21010	shh,nodal
SIIvsSI	GO:0051240	20	Human	GO:BP	positive regulation of multicellular organismal process	0.00733357	2.13468	1629	751	82	21010	gapdh,aspm,casr,cxcr4,hmgb2,mefv,myb,sox11,ryr2,gatm,cdk1,iqgap3,tfrc,nmu,rbbp4,hmgb1,epha4,pafah1b1,ctsh,atad5,grm5,dscam,acvr2b,bmp7,ptprd,c5ar1,itga2,robo2,ephb1,smad3,shh,dpp4,npr1,foxo3,sox9,sfxn5,sash3,dlg5,lrrc4b,gata4,gdnf,rassf10,gata2,islr2,bmp4,sting1,mc1r,erbb4,spry1,grp,kl,ephb3,pax6,dkk1,nell1,hspb1,macf1,tjp1,tbx2,hgf,avpr2,pard3,nlrp3,oxtr,anxa2,foxj1,nodal,il1rl1,adm,tgfbr2,cd40,…
SIIvsSI	GO:0001525	13	Human	GO:BP	angiogenesis	0.00734519	2.134	529	734	33	21010	cxcr4,e2f2,e2f7,e2f8,ctsh,c5ar1,npr3,pdgfa,esm1,ephb1,shh,pdgfra,mcam,npr1,gata4,gata2,cspg4,bmp4,pik3r3,nrp2,ephb3,hspb1,tjp1,calcrl,id1,anxa2,nodal,adm,tgfbr2,cd40,smad1,gpnmb,krt1
SIIvsSI	GO:0005938	1	Human	GO:CC	cell cortex	0.00735154	2.13362	314	733	21	22090	bsn,anln,iqgap3,pafah1b1,septin6,ect2,myrip,septin5,dst,sptb,astn2,slc2a1,snap25,myo10,rdx,eps8,pard3,lasp1,ryr1,grm7,pclo
SIIvsSI	GO:0048859	19	Human	GO:BP	formation of anatomical boundary	0.00735955	2.13315	7	668	3	21010	shh,pax6,nodal
SIIvsSI	GO:0140104	16	Human	GO:MF	molecular carrier activity	0.00746468	2.12699	95	320	7	20139	kpna2,ran,ipo4,ipo9,emc3,ipo5,xpo1
SIIvsSI	GO:0051494	1	Human	GO:BP	negative regulation of cytoskeleton organization	0.00747377	2.12646	160	626	13	21010	ccnf,stmn1,ckap2,tpx2,npm1,rbm14,kank2,map2,sptb,rdx,svil,tjp1,eps8
SIIvsSI	GO:0002661	20	Human	GO:BP	regulation of B cell tolerance induction	0.00747575	2.12635	2	677	2	21010	foxj1,tgfbr2
SIIvsSI	GO:0002663	20	Human	GO:BP	positive regulation of B cell tolerance induction	0.00747575	2.12635	2	677	2	21010	foxj1,tgfbr2
SIIvsSI	GO:1904949	4	Human	GO:CC	ATPase complex	0.00749026	2.1255	154	324	8	22090	atp6v1h,rbbp4,ruvbl2,smarca5,ruvbl1,pole3,actr6,dek
SIIvsSI	GO:0019240	26	Human	GO:BP	citrulline biosynthetic process	0.00749349	2.12532	5	217	2	21010	aldh18a1,cps1
SIIvsSI	GO:1905508	1	Human	GO:BP	protein localization to microtubule organizing center	0.00749943	2.12497	33	502	5	21010	stil,mcph1,nup62,aurka,golgb1
SIIvsSI	GO:0038092	19	Human	GO:BP	nodal signaling pathway	0.00751085	2.12431	15	668	4	21010	dact2,smad3,shh,nodal
SIIvsSI	GO:0090543	6	Human	GO:CC	Flemming body	0.00752853	2.12329	33	364	4	22090	kif23,racgap1,nup62,cep55
SIIvsSI	GO:0099068	19	Human	GO:BP	postsynapse assembly	0.00755959	2.1215	40	620	6	21010	ptprd,lrrc4b,ptprs,ntng2,c1ql2,c1ql3
SIIvsSI	GO:0003954	2	Human	GO:MF	NADH dehydrogenase activity	0.0075812	2.12026	44	84	3	20139	nqo1,ndufs1,ndufa4
SIIvsSI	GO:0005996	8	Human	GO:BP	monosaccharide metabolic process	0.00758567	2.12001	260	291	11	21010	gapdh,pmaip1,xylb,akr1b1,prkaca,ppp4r3b,cox11,tigar,pfkfb2,tpi1,gpd1
SIIvsSI	GO:1901875	1	Human	GO:BP	positive regulation of post-translational protein modification	0.00759894	2.11925	191	397	11	21010	skp2,cdc20,plk1,smarca5,suv39h1,dek,npm1,ube2s,uba2,cenps,tnip1
SIIvsSI	GO:0035082	19	Human	GO:BP	axoneme assembly	0.00759894	2.11925	98	43	3	21010	gas8,tekt2,rsph9
SIIvsSI	GO:0035235	26	Human	GO:BP	ionotropic glutamate receptor signaling pathway	0.00759894	2.11925	24	707	5	21010	grik4,cdk5r1,grin3a,gria1,gria3
SIIvsSI	GO:0003148	20	Human	GO:BP	outflow tract septum morphogenesis	0.00760315	2.11901	25	677	5	21010	robo2,bmp4,nrp2,tbx2,tgfbr2
SIIvsSI	GO:0042181	20	Human	GO:BP	ketone biosynthetic process	0.0076033	2.119	46	741	7	21010	prkg1,tpi1,cacna1h,pdss1,adm,bmp6,bmp2
SIIvsSI	GO:0006405	1	Human	GO:BP	RNA export from nucleus	0.00764655	2.11653	89	375	7	21010	eny2,ran,nup62,xpo1,npm1,phax,nup133
SIIvsSI	GO:0061061	14	Human	GO:BP	muscle structure development	0.00765795	2.11589	669	750	40	21010	prkg1,sgcg,sox11,ryr2,cdk1,cenpf,pld3,dnmt1,efemp2,ephb1,smad3,shh,pdgfra,obscn,plec,sox9,cacna1h,tbx3,etv1,msc,gata4,fxr1,bmp4,svil,xirp2,dkk1,dmd,myh7,tbx2,myf6,myh6,hlf,tnnt2,adm,ryr1,smad1,vgll2,mybpc3,bmp2,wt1
SIIvsSI	GO:0060575	8	Human	GO:BP	intestinal epithelial cell differentiation	0.00766793	2.11532	26	651	5	21010	tyms,tigar,sox9,gata4,nkx3-2
SIIvsSI	GO:0019941	1	Human	GO:BP	modification-dependent protein catabolic process	0.00769965	2.11353	706	179	15	21010	socs4,fbxo39,rpgr,skp2,cdc20,ubc,ccnf,uhrf1,rnf43,plk1,hsp90ab1,dtl,dvl1,psmb2,ube2i
SIIvsSI	GO:0040001	1	Human	GO:BP	establishment of mitotic spindle localization	0.00769965	2.11353	43	578	6	21010	zw10,plk1,mcph1,pafah1b1,spry1,pax6
SIIvsSI	GO:0055006	3	Human	GO:BP	cardiac cell development	0.00770429	2.11327	84	645	9	21010	prkg1,cdk1,pdgfra,plec,tbx3,gata4,bmp4,spry1,myh6
SIIvsSI	GO:0060563	2	Human	GO:BP	neuroepithelial cell differentiation	0.00772752	2.11196	34	741	6	21010	sox11,tubb,dlg5,gata2,nodal,bmp2
SIIvsSI	GO:0006109	8	Human	GO:BP	regulation of carbohydrate metabolic process	0.00777739	2.10917	184	291	9	21010	prkg1,pmaip1,prkaca,ppp4r3b,cox11,tigar,pfkfb2,pask,gpd1
SIIvsSI	GO:0007601	20	Human	GO:BP	visual perception	0.00785588	2.10481	218	703	17	21010	rpgr,best1,lctl,grk1,arl6,gja3,rdh8,gucy2f,ush2a,rgr,cnga3,rp1,cacna1f,pax6,cdh23,six3,pax2
SIIvsSI	GO:0061005	19	Human	GO:BP	cell differentiation involved in kidney development	0.00794694	2.0998	59	750	8	21010	klf15,shh,ext1,gdnf,bmp4,foxj1,pax2,wt1
SIIvsSI	GO:0072311	19	Human	GO:BP	glomerular epithelial cell differentiation	0.00794694	2.0998	23	750	5	21010	klf15,ext1,bmp4,foxj1,wt1
SIIvsSI	GO:0008585	20	Human	GO:BP	female gonad development	0.00794694	2.0998	103	750	11	21010	esr1,robo2,lhx9,pdgfra,fshr,vgf,fanca,gpr149,lhx8,zp3,wt1
SIIvsSI	GO:1905323	1	Human	GO:BP	telomerase holoenzyme complex assembly	0.0079645	2.09884	6	185	2	21010	hsp90ab1,ptges3
SIIvsSI	GO:0009220	139	Human	GO:BP	pyrimidine ribonucleotide biosynthetic process	0.00798775	2.09758	24	412	4	21010	dck,nme3,ctps1,uckl1
SIIvsSI	GO:0060113	4	Human	GO:BP	inner ear receptor cell differentiation	0.00798987	2.09746	68	648	8	21010	pafah1b1,esrp1,jag2,ush2a,bmp4,hes5,cdh23,whrn
SIIvsSI	GO:0021543	1	Human	GO:BP	pallium development	0.00800598	2.09659	194	654	15	21010	aspm,ran,tacc3,mcph1,pafah1b1,ezh1,cdk5r1,epha5,ptprs,fxr1,slc2a1,pax6,dmd,gria1,scn2a
SIIvsSI	GO:1904030	1	Human	GO:BP	negative regulation of cyclin-dependent protein kinase activity	0.00800598	2.09659	28	351	4	21010	plk1,men1,ipo5,hexim1
SIIvsSI	GO:0042220	8	Human	GO:BP	response to cocaine	0.00800598	2.09659	48	717	7	21010	dnmt3a,drd4,slc1a2,gria1,oxtr,slc6a1,drd5
SIIvsSI	GO:0010920	19	Human	GO:BP	negative regulation of inositol phosphate biosynthetic process	0.00800598	2.09659	2	12	1	21010	prkg1
SIIvsSI	GO:0048663	19	Human	GO:BP	neuron fate commitment	0.0080213	2.09576	73	603	8	21010	esrp1,jag2,shh,sox9,gata2,bmp4,pax6,bhlhe23
SIIvsSI	GO:0003955	2	Human	GO:MF	NAD(P)H dehydrogenase (quinone) activity	0.00804366	2.09455	45	84	3	20139	nqo1,ndufs1,ndufa4
SIIvsSI	GO:0006090	1	Human	GO:BP	pyruvate metabolic process	0.00804512	2.09447	119	366	8	21010	gapdh,prkaca,slc16a1,tigar,pfkfb2,tpi1,gpd1,eno4
SIIvsSI	GO:1902808	1	Human	GO:BP	positive regulation of cell cycle G1/S phase transition	0.00807821	2.09268	56	612	7	21010	rrm1,rrm2,stil,cdc6,cpsf3,rdx,tbx2
SIIvsSI	GO:0004968	16	Human	GO:MF	gonadotropin-releasing hormone receptor activity	0.00814272	2.08923	2	602	2	20139	gpr173,gnrhr
SIIvsSI	GO:0006272	1	Human	GO:BP	leading strand elongation	0.00818166	2.08716	4	297	2	21010	pcna,pole3
SIIvsSI	GO:0072524	8	Human	GO:BP	pyridine-containing compound metabolic process	0.00818166	2.08716	85	291	6	21010	nnt,nqo1,tigar,slc22a13,nmrk1,gpd1
SIIvsSI	GO:0043137	1	Human	GO:BP	DNA replication, removal of RNA primer	0.00822284	2.08498	4	298	2	21010	fen1,dna2
SIIvsSI	GO:0032355	1	Human	GO:BP	response to estradiol	0.00823495	2.08434	114	680	11	21010	nqo1,pcna,dnmt3a,ruvbl2,esr1,bmp7,itga2,slc6a4,gria1,oxtr,slc6a1
SIIvsSI	GO:0007163	1	Human	GO:BP	establishment or maintenance of cell polarity	0.00824129	2.084	231	667	17	21010	zw10,kif2c,plk1,hsp90ab1,wee1,mcph1,pafah1b1,ephb1,shh,dlg5,dst,spry1,pax6,hes5,rhobtb2,pard3,foxj1
SIIvsSI	GO:0003401	19	Human	GO:BP	axis elongation	0.00824129	2.084	31	552	5	21010	esr1,shh,sox9,bmp4,spry1
SIIvsSI	GO:0086059	23	Human	GO:MF	voltage-gated calcium channel activity involved SA node cell action potential	0.00830502	2.08066	2	610	2	20139	cacna1g,cacna1d
SIIvsSI	GO:0007057	1	Human	GO:BP	spindle assembly involved in female meiosis I	0.00833224	2.07924	4	301	2	21010	fbxo5,aurka
SIIvsSI	GO:0010826	1	Human	GO:BP	negative regulation of centrosome duplication	0.00833224	2.07924	12	387	3	21010	ccnf,npm1,rbm14
SIIvsSI	GO:0046606	1	Human	GO:BP	negative regulation of centrosome cycle	0.00833224	2.07924	12	387	3	21010	ccnf,npm1,rbm14
SIIvsSI	GO:0071248	1	Human	GO:BP	cellular response to metal ion	0.00833224	2.07924	201	701	16	21010	nqo1,jund,tigar,ank3,ect2,shh,cacna1h,kcnk3,syt7,syt10,syt9,adcy1,kcnb1,ryr1,bmp6,cpne8
SIIvsSI	GO:2001257	20	Human	GO:BP	regulation of cation channel activity	0.00833224	2.07924	142	719	13	21010	prkg1,prkaca,ank3,drd4,hcn1,kcnk3,grp,hcn2,dmd,galr2,kcns2,nos1ap,stac
SIIvsSI	GO:0072075	2	Human	GO:BP	metanephric mesenchyme development	0.00836125	2.07773	14	750	4	21010	bmp7,shh,pax2,wt1
SIIvsSI	GO:0004136	11	Human	GO:MF	deoxyadenosine kinase activity	0.00836783	2.07739	3	357	2	20139	dck,adk
SIIvsSI	GO:0045471	6	Human	GO:BP	response to ethanol	0.00836894	2.07733	124	626	11	21010	tufm,nqo1,cdk1,tyms,dnmt3a,polb,drd4,grin3a,pax6,tjp1,eps8
SIIvsSI	GO:0098928	26	Human	GO:BP	presynaptic signal transduction	0.00836894	2.07733	2	733	2	21010	bsn,pclo
SIIvsSI	GO:0099526	26	Human	GO:BP	presynapse to nucleus signaling pathway	0.00836894	2.07733	2	733	2	21010	bsn,pclo
SIIvsSI	GO:0019001	16	Human	GO:MF	guanyl nucleotide binding	0.00837315	2.07711	413	545	23	20139	prkg1,tufm,ran,tubb,spag1,scg5,septin6,arl6,rab8a,adss2,rab34,rasd1,rab32,gucy2f,eef2,mfn1,npr1,septin5,rnd1,rab38,cnga3,rab39b,sting1
SIIvsSI	GO:0032561	16	Human	GO:MF	guanyl ribonucleotide binding	0.00837315	2.07711	413	545	23	20139	prkg1,tufm,ran,tubb,spag1,scg5,septin6,arl6,rab8a,adss2,rab34,rasd1,rab32,gucy2f,eef2,mfn1,npr1,septin5,rnd1,rab38,cnga3,rab39b,sting1
SIIvsSI	GO:0000307	42	Human	GO:CC	cyclin-dependent protein kinase holoenzyme complex	0.00839865	2.07579	55	105	3	22090	pcna,cdk1,ccnf
SIIvsSI	GO:0015935	12	Human	GO:CC	small ribosomal subunit	0.00839865	2.07579	79	376	6	22090	rps8,rps15,rps29,rps11,npm1,rps12
SIIvsSI	GO:0030902	19	Human	GO:BP	hindbrain development	0.00841933	2.07472	161	714	14	21010	prkg1,bmp7,ephb1,cdk5r1,shh,cox1,sez6,ptprs,gata2,slc6a4,pax6,whrn,mafb,smad1
SIIvsSI	GO:0061695	2	Human	GO:CC	transferase complex, transferring phosphorus-containing groups	0.00842431	2.07447	325	439	15	22090	socs4,pcna,eny2,cdk1,ccnf,prkaca,pold3,pold1,pole3,dna2,pole2,pole4,rtf1,acvr2b,cdk5r1
SIIvsSI	GO:0051294	1	Human	GO:BP	establishment of spindle orientation	0.00842481	2.07444	44	578	6	21010	zw10,plk1,mcph1,pafah1b1,spry1,pax6
SIIvsSI	GO:0003161	20	Human	GO:BP	cardiac conduction system development	0.00844184	2.07356	36	714	6	21010	cacna1g,tbx3,msc,gata4,bmp4,smad1
SIIvsSI	GO:0098659	20	Human	GO:BP	inorganic cation import across plasma membrane	0.00844271	2.07352	124	726	12	21010	cacna1g,cacna1h,cnga3,cacna1f,hcn2,cacna1d,cacna1e,scn2a,slc6a1,slc24a2,cacna1c,scn8a
SIIvsSI	GO:0099587	20	Human	GO:BP	inorganic ion import across plasma membrane	0.00844271	2.07352	124	726	12	21010	cacna1g,cacna1h,cnga3,cacna1f,hcn2,cacna1d,cacna1e,scn2a,slc6a1,slc24a2,cacna1c,scn8a
SIIvsSI	GO:0001838	2	Human	GO:BP	embryonic epithelial tube formation	0.00844914	2.07319	128	703	12	21010	stil,prkaca,dvl1,bmp7,sox9,gdnf,bmp4,hes5,celsr1,nodal,adm,pax2
SIIvsSI	GO:1905331	2	Human	GO:BP	negative regulation of morphogenesis of an epithelium	0.00844914	2.07319	8	612	3	21010	bmp7,bmp4,tbx2
SIIvsSI	GO:0031279	20	Human	GO:BP	regulation of cyclase activity	0.00846198	2.07253	60	748	8	21010	cacna1d,galr2,avpr2,cacna1c,drd5,vipr2,grm3,npffr2
SIIvsSI	GO:0007096	1	Human	GO:BP	regulation of exit from mitosis	0.0084821	2.0715	19	58	2	21010	zw10,anln
SIIvsSI	GO:0043632	1	Human	GO:BP	modification-dependent macromolecule catabolic process	0.00849766	2.0707	716	179	15	21010	socs4,fbxo39,rpgr,skp2,cdc20,ubc,ccnf,uhrf1,rnf43,plk1,hsp90ab1,dtl,dvl1,psmb2,ube2i
SIIvsSI	GO:0008083	9	Human	GO:MF	growth factor activity	0.00855543	2.06776	162	741	15	20139	hdgf,bmp7,pdgfa,jag2,gdnf,bmp4,vgf,dkk1,hgf,nodal,clcf1,bmp6,btc,nrg2,bmp2
SIIvsSI	GO:0090103	19	Human	GO:BP	cochlea morphogenesis	0.00857606	2.06671	25	703	5	21010	hpn,dvl1,sox9,tbx2,pax2
SIIvsSI	GO:0035176	19	Human	GO:BP	social behavior	0.00859225	2.06589	53	658	7	21010	dvl1,septin5,ext1,drd4,slc6a4,grp,oxtr
SIIvsSI	GO:0019730	19	Human	GO:BP	antimicrobial humoral response	0.00863129	2.06392	127	9	2	21010	gapdh,rpl39
SIIvsSI	GO:0003018	19	Human	GO:BP	vascular process in circulatory system	0.00865803	2.06258	265	744	20	21010	prkg1,casr,tfrc,slc16a1,cps1,npr1,plec,ext1,slc6a4,slc2a1,slc1a2,tjp1,avpr2,oxtr,adra2c,adm,slc6a1,bmp6,drd5,slc15a2
SIIvsSI	GO:0006006	8	Human	GO:BP	glucose metabolic process	0.00866062	2.06245	188	291	9	21010	gapdh,pmaip1,prkaca,ppp4r3b,cox11,tigar,pfkfb2,tpi1,gpd1
SIIvsSI	GO:0033157	1	Human	GO:BP	regulation of intracellular protein transport	0.0087146	2.05975	229	446	13	21010	cdk1,prkaca,ran,nup58,ank3,chp1,ect2,ipo5,xpo1,rangap1,smad3,cdk5r1,shh
SIIvsSI	GO:0030282	19	Human	GO:BP	bone mineralization	0.00871888	2.05954	122	742	12	21010	acvr2b,bmp7,smad3,sox9,pthr1,bmp4,kl,nell1,ankh,bmp6,bmp2,notum
SIIvsSI	GO:0051307	1	Human	GO:BP	meiotic chromosome separation	0.00872294	2.05934	8	145	2	21010	ncaph,ncaph2
SIIvsSI	GO:0003128	19	Human	GO:BP	heart field specification	0.00873637	2.05867	18	580	4	21010	robo2,ext1,bmp4,dkk1
SIIvsSI	GO:0099054	19	Human	GO:BP	presynapse assembly	0.00874884	2.05805	48	733	7	21010	bsn,dvl1,ptprd,lrrc4b,ntng2,dkk1,pclo
SIIvsSI	GO:1904872	1	Human	GO:BP	regulation of telomerase RNA localization to Cajal body	0.00879313	2.05586	18	258	3	21010	nop10,ruvbl2,ruvbl1
SIVvsSI	GO:0009914	80	Human	GO:BP	hormone transport	1.86e-08	7.72968	325	4458	116	21010	slc16a1,tacr1,pomc,myb,vsnl1,sox11,pask,tubb1,pfkfb2,il1b,prkar1a,tspo,prkaca,pfkl,glud1,trpv4,cry2,slc16a10,ptpn11,rab11fip2,osbp,g6pc2,htr1a,slc16a2,slc7a5,map4k4,per2,wnk4,acvr1c,nlgn2,foxl2,abat,aimp1,gper1,arhgef7,slco4a1,pparg,trpm4,trh,tnfsf11,gabbr1,tcf2,tbx3,cyp19a1,pdx1,inhba,sox4,snx19,smpd3,smad2,inhbb,slc7a8,sirt4,brsk2,snap25,stxbp4,rims2,ptprn2,rab1a,rab11fip1,rab11b,foxd1,prkce,sy…
SIIvsSI	GO:0031074	2	Human	GO:CC	nucleocytoplasmic transport complex	0.00880996	2.05503	12	137	2	22090	kpna2,ran
SIIvsSI	GO:0021871	19	Human	GO:BP	forebrain regionalization	0.0088287	2.0541	24	741	5	21010	shh,bmp4,pax6,six3,bmp2
SIIvsSI	GO:0001508	20	Human	GO:BP	action potential	0.00884094	2.0535	142	726	13	21010	ryr2,ank3,cacna1g,kcnh7,hcn1,hcn2,dmd,cacna1d,gria1,nos1ap,kcnb1,cacna1c,scn8a
SIIvsSI	GO:0071141	66	Human	GO:CC	SMAD protein complex	0.00885291	2.05291	9	714	3	22090	smad3,smad9,smad1
SIIvsSI	GO:0008186	2	Human	GO:MF	ATP-dependent activity, acting on RNA	0.00885444	2.05284	77	300	6	20139	ythdc2,pif1,dhx15,rad54b,ddx4,ddx11
SIIvsSI	GO:0001653	16	Human	GO:MF	peptide receptor activity	0.00885444	2.05284	113	748	12	20139	npr3,gucy2f,npr1,sstr5,npffr1,mc1r,galr2,avpr2,calcrl,oxtr,rxfp3,npffr2
SIIvsSI	GO:0031076	2	Human	GO:BP	embryonic camera-type eye development	0.00886416	2.05236	37	703	6	21010	sox11,bmp7,pax6,tbx2,six3,pax2
SIIvsSI	GO:0009892	1	Human	GO:BP	negative regulation of metabolic process	0.00888394	2.05139	3563	672	144	21010	gapdh,socs4,prkg1,fbxo5,mllt1,hmgb2,mefv,myb,nostrin,sox11,aurkb,nnt,nqo1,pcna,cdc20,rpl13a,cdk1,rps15,uhrf1,iqgap3,plk1,hsp90ab1,cenpf,e2f7,prkaca,ran,xaf1,crem,dvl1,eif4e,tyms,pa2g4,cox11,rbbp4,ube2i,dnmt3a,camk2n2,hdgf,ruvbl2,jund,cdc6,pif1,tigar,hmgb1,rpl37,epha4,slc22a13,mcph1,purb,men1,bub3,smarca5,znf596,phf19,pask,dnmt1,suv39h1,zmym2,nup62,tipin,nelfb,ddx4,eed,pole3,aurka,chp1,ipo5,sfrs2,…
SIIvsSI	GO:0030010	1	Human	GO:BP	establishment of cell polarity	0.00888394	2.05139	157	739	14	21010	zw10,plk1,hsp90ab1,wee1,mcph1,pafah1b1,ephb1,shh,spry1,pax6,hes5,pard3,foxj1,27
SIIvsSI	GO:0044380	1	Human	GO:BP	protein localization to cytoskeleton	0.00888394	2.05139	57	301	5	21010	stil,dvl1,mcph1,nup62,aurka
SIIvsSI	GO:0071548	1	Human	GO:BP	response to dexamethasone	0.00888394	2.05139	41	246	4	21010	pcna,eif4e,cps1,tat
SIIvsSI	GO:1902307	1	Human	GO:BP	positive regulation of sodium ion transmembrane transport	0.00888394	2.05139	18	585	4	21010	ank3,chp1,drd4,dmd
SIIvsSI	GO:0072135	2	Human	GO:BP	kidney mesenchymal cell proliferation	0.00888394	2.05139	3	446	2	21010	bmp7,shh
SIIvsSI	GO:0072136	2	Human	GO:BP	metanephric mesenchymal cell proliferation involved in metanephros development	0.00888394	2.05139	3	446	2	21010	bmp7,shh
SIIvsSI	GO:0060523	19	Human	GO:BP	prostate epithelial cord elongation	0.00888394	2.05139	3	446	2	21010	esr1,shh
SIIvsSI	GO:1903566	19	Human	GO:BP	positive regulation of protein localization to cilium	0.00888394	2.05139	7	4	1	21010	gas8
SIIvsSI	GO:0005513	25	Human	GO:BP	detection of calcium ion	0.00888394	2.05139	14	82	2	21010	casr,ryr2
SIIvsSI	GO:1901327	26	Human	GO:BP	response to tacrolimus	0.00888394	2.05139	1	28	1	21010	cxcr4
SIIvsSI	GO:0016589	5	Human	GO:CC	NURF complex	0.00895767	2.04781	7	245	2	22090	rbbp4,smarca5
SIIvsSI	GO:0050931	19	Human	GO:BP	pigment cell differentiation	0.00900457	2.04554	36	486	5	21010	oca2,slc24a5,rab32,adamts20,rab38
SIIvsSI	GO:0043601	42	Human	GO:CC	nuclear replisome	0.00900867	2.04534	23	264	3	22090	pold3,prpf19,pold1
SIIvsSI	GO:0003886	37	Human	GO:MF	DNA (cytosine-5-)-methyltransferase activity	0.00900956	2.0453	4	268	2	20139	dnmt3a,dnmt1
SIIvsSI	GO:0000791	4	Human	GO:CC	euchromatin	0.00901687	2.04494	62	336	5	22090	uhrf1,dnmt3a,ruvbl2,esr1,cbx3
SIIvsSI	GO:0016787	2	Human	GO:MF	hydrolase activity	0.00918791	2.03678	2446	449	77	20139	myh8,casr,plcz1,kifc1,atp6v1h,exo1,neu1,dut,tufm,pcna,kif2c,spcs2,hpn,hsp90ab1,ercc6l,prpf8,cdc25b,ran,pidd1,rad54l,tubb,pld3,kif23,isg20l2,mcm2,gen1,mcm7,fen1,ruvbl2,smc2,spag1,lctl,ythdc2,pif1,tigar,cps1,dhx15,gars1,psmc4,smarca5,smc4,rad54b,ruvbl1,ppp6c,pfkfb2,pold1,recql4,dis3l,septin6,ddx4,dna2,ddx11,rfc4,psmb7,asrgl1,mcm6,dpp3,pms1,cpsf3,arl6,ctsh,atad5,rab8a,inpp5j,shmt1,ptprd,cpz,rab34,ki…
SIIvsSI	GO:0016072	1	Human	GO:BP	rRNA metabolic process	0.00925131	2.0338	261	300	11	21010	rps8,nop56,rps15,rpl14,pa2g4,nop10,npm3,dis3l,suv39h1,gar1,ddx11
SIIvsSI	GO:0007204	19	Human	GO:BP	positive regulation of cytosolic calcium ion concentration	0.00927404	2.03273	167	28	3	21010	prkg1,plcz1,cxcr4
SIIvsSI	GO:0050877	20	Human	GO:BP	nervous system process	0.00930973	2.03106	1495	732	74	21010	myh8,cxcr4,rpgr,tmie,gatm,hpn,dvl1,best1,fen1,lctl,grk1,ank3,tecta,pafah1b1,arl6,cacng7,grm5,gja3,c5ar1,gabrp,rdh8,itga2,gucy2f,ephb1,ush2a,rgr,plec,sez6,cnga3,drd4,chrna3,otof,rp1,hcn1,grin3a,tafa4,cacng8,mc1r,slc6a4,snap25,cacna1f,pax6,dkk1,dmd,myh7,cdh23,tjp1,cacna1d,galr2,syt10,nptx2,pard3,gria1,adcy1,kcnk2,whrn,scn2a,bche,six3,oxtr,rasgrf1,slc6a1,chrna6,slc24a2,pax2,slc52a3,drd5,grm7,stac,st…
SIIvsSI	GO:0072009	19	Human	GO:BP	nephron epithelium development	0.00933502	2.02988	122	750	12	21010	klf15,shh,sox9,ext1,gdnf,bmp4,dchs1,hes5,foxj1,pax2,bmp2,wt1
SIIvsSI	GO:0046660	20	Human	GO:BP	female sex differentiation	0.00933502	2.02988	122	750	12	21010	esr1,robo2,lhx9,pdgfra,tbx3,fshr,vgf,fanca,gpr149,lhx8,zp3,wt1
SIIvsSI	GO:0009416	1	Human	GO:BP	response to light stimulus	0.00934017	2.02965	316	583	19	21010	aurkb,pcna,dtl,pold3,best1,fen1,ruvbl2,grk1,men1,pold1,tipin,npm1,gucy2f,rgr,ext1,rp1,mc1r,cacna1f,slc1a2
SIIvsSI	GO:0043414	1	Human	GO:BP	macromolecule methylation	0.00934017	2.02965	259	303	11	21010	snrpf,snrpe,clns1a,dnmt3a,snrpg,prmt1,men1,smarca5,dnmt1,suv39h1,snrpd3
SIIvsSI	GO:0002424	3	Human	GO:BP	T cell mediated immune response to tumor cell	0.00934017	2.02965	9	562	3	21010	hmgb1,slc22a13,ahr
SIIvsSI	GO:0021915	7	Human	GO:BP	neural tube development	0.00934017	2.02965	166	703	14	21010	stil,prkaca,dvl1,nup133,bmp7,shh,bmp4,dchs1,pax6,hes5,celsr1,nodal,adm,pax2
SIIvsSI	GO:2000736	8	Human	GO:BP	regulation of stem cell differentiation	0.00934017	2.02965	78	582	8	21010	rbbp4,nelfb,nudt21,pdgfra,sox9,tbx3,gdnf,hes5
SIIvsSI	GO:0021545	20	Human	GO:BP	cranial nerve development	0.00934017	2.02965	63	726	8	21010	ephb1,ext1,nrp2,dmd,mafb,kcna3,pax2,scn8a
SIIvsSI	GO:0009786	1	Human	GO:BP	regulation of asymmetric cell division	0.00934639	2.02936	5	6	1	21010	aspm
SIIvsSI	GO:0010457	1	Human	GO:BP	centriole-centriole cohesion	0.00934639	2.02936	15	323	3	21010	rttn,sgol1,nek2
SIIvsSI	GO:0021873	1	Human	GO:BP	forebrain neuroblast division	0.00934639	2.02936	5	6	1	21010	aspm
SIIvsSI	GO:0017014	19	Human	GO:BP	protein nitrosylation	0.00934639	2.02936	15	2	1	21010	gapdh
SIIvsSI	GO:0018119	19	Human	GO:BP	peptidyl-cysteine S-nitrosylation	0.00934639	2.02936	15	2	1	21010	gapdh
SIIvsSI	GO:0072050	19	Human	GO:BP	S-shaped body morphogenesis	0.00934639	2.02936	7	750	3	21010	bmp4,hes5,wt1
SIIvsSI	GO:1904395	26	Human	GO:BP	positive regulation of skeletal muscle acetylcholine-gated channel clustering	0.00934639	2.02936	2	15	1	21010	mesd
SIIvsSI	GO:1904668	1	Human	GO:BP	positive regulation of ubiquitin protein ligase activity	0.00935473	2.02897	14	348	3	21010	cdc20,plk1,ube2s
SIIvsSI	GO:0002066	8	Human	GO:BP	columnar/cuboidal epithelial cell development	0.00935473	2.02897	51	700	7	21010	tyms,tigar,gata2,bmp4,pax6,nkx3-2,bmp6
SIIvsSI	GO:0045838	1	Human	GO:BP	positive regulation of membrane potential	0.00938043	2.02778	17	635	4	21010	nnt,ank3,mfn1,gria1
SIIvsSI	GO:0017056	16	Human	GO:MF	structural constituent of nuclear pore	0.00939162	2.02726	25	375	4	20139	nup205,nup58,nup62,nup133
SIIvsSI	GO:0007264	1	Human	GO:BP	small GTPase mediated signal transduction	0.00939173	2.02725	494	739	31	21010	uso1,arhgap19,iqgap3,stmn1,racgap1,net1,nup62,arhgap18,chp1,ect2,wasf1,kank2,psd,sh2b2,obscn,rnd1,rab38,rab39b,spry4,spry1,rdx,dock3,celsr1,rhobtb2,arhgap30,eps8,cdkn2a,rasgrf1,rin2,arhgap20,27
SIIvsSI	GO:0032781	1	Human	GO:BP	positive regulation of ATP-dependent activity	0.00939173	2.02725	43	109	3	21010	casr,ryr2,uhrf1
SIIvsSI	GO:0140352	20	Human	GO:BP	export from cell	0.00940936	2.02644	887	744	49	21010	prkg1,casr,myb,sox11,eny2,prkaca,dvl1,slc16a1,scg5,pfkfb2,pask,pafah1b1,vsnl1,rab8a,acvr2b,pcsk6,myrip,septin5,epha5,tbx3,drd4,sstr5,slc18a2,chrna3,otof,gdnf,gata2,vgf,slc6a4,grp,snap25,doc2a,gnrhr,syt7,syt10,syt9,kcnb1,oxtr,anxa2,adra2c,chrna6,pla2g3,bmp6,grm7,stx1a,zp3,pclo,bmp2,slc15a2
SIIvsSI	GO:0031323	1	Human	GO:BP	regulation of cellular metabolic process	0.00942578	2.02568	6726	688	257	21010	gapdh,larp6,zbed4,socs4,prkg1,casr,fbxo5,mllt1,hmgb2,atp6v1h,e2f2,mefv,myb,nostrin,sox11,cdca7,aurkb,esco2,nnt,pcna,eny2,ndufa4,rpl13a,cdk1,hpn,ccnf,uhrf1,iqgap3,plk1,hsp90ab1,znf16,kpna2,tfrc,cdc25b,clspn,cenpf,e2f7,prkaca,ran,ppp4r3b,pidd1,xaf1,crem,dvl1,pld3,eif4e,tfcp2,tyms,pa2g4,ckap2,mcm2,cox11,mcm7,mak,rbbp4,ube2i,clns1a,ptges3,dnmt3a,camk2n2,hdgf,ruvbl2,nkx2-4,jund,rfc3,cdc6,pif1,tigar,gi…
SIIvsSI	GO:0012507	84	Human	GO:CC	ER to Golgi transport vesicle membrane	0.00951786	2.02146	59	1	1	22090	uso1
SIIvsSI	GO:0032133	18	Human	GO:CC	chromosome passenger complex	0.00951786	2.02146	6	301	2	22090	aurkb,aurka
SIIvsSI	GO:0048806	19	Human	GO:BP	genitalia development	0.00959666	2.01788	48	750	7	21010	klhl10,esr1,shh,pdgfra,tbx3,bmp6,wt1
SIIvsSI	GO:0099590	33	Human	GO:BP	neurotransmitter receptor internalization	0.00959666	2.01788	32	561	5	21010	ap2s1,cacng7,drd4,cacng8,snap25
SIIvsSI	GO:0030155	19	Human	GO:BP	regulation of cell adhesion	0.00959738	2.01785	772	747	44	21010	prkg1,cxcr4,tfrc,ank3,hmgb1,epha4,dscam,bmp7,dact2,itga2,efemp2,smad3,jag2,shh,ccl25,dpp4,foxo3,sox9,sash3,dlg5,edil3,rnd1,bmp4,spry4,myo10,rdx,ephb3,dmd,macf1,tjp1,b4galnt2,nlrp3,cdkn2a,foxj1,nodal,rell2,tgfbr2,bmp6,rin2,gpnmb,zp3,27,bmp2,plxnc1
SIIvsSI	GO:0019318	8	Human	GO:BP	hexose metabolic process	0.00965907	2.01506	231	291	10	21010	gapdh,pmaip1,akr1b1,prkaca,ppp4r3b,cox11,tigar,pfkfb2,tpi1,gpd1
SIIvsSI	GO:0031109	1	Human	GO:BP	microtubule polymerization or depolymerization	0.00966397	2.01484	128	439	9	21010	fbxo5,kif2c,stmn1,ckap2,tpx2,ska1,haus2,map2,cdk5r1
SIIvsSI	GO:0071901	1	Human	GO:BP	negative regulation of protein serine/threonine kinase activity	0.00975574	2.01074	108	741	11	21010	plk1,men1,nup62,ipo5,hexim1,bmp7,bmp4,spry4,spry1,cdkn2a,bmp2
SIIvsSI	GO:0097100	37	Human	GO:MF	supercoiled DNA binding	0.00979219	2.00912	5	219	2	20139	hmgb2,hmgb1
SIIvsSI	GO:0006003	8	Human	GO:BP	fructose 2,6-bisphosphate metabolic process	0.00984025	2.00699	5	263	2	21010	tigar,pfkfb2
SIIvsSI	GO:0015833	20	Human	GO:BP	peptide transport	0.00984882	2.00662	269	744	20	21010	casr,eny2,prkaca,slc16a1,cdh17,pfkfb2,pask,vsnl1,acvr2b,myrip,epha5,sstr5,vgf,grp,snap25,syt7,kcnb1,stx1a,pclo,slc15a2
SIIvsSI	GO:0006366	1	Human	GO:BP	transcription by RNA polymerase II	0.00985223	2.00647	2521	668	106	21010	zbed4,hmgb2,tbpl2,e2f2,myb,sox11,aurkb,snapc5,pcna,eny2,cdk1,ncapg2,uhrf1,plk1,e2f7,crem,dvl1,hsf2bp,tfcp2,ckap2,rbbp4,ube2i,dnmt3a,hdgf,ruvbl2,nkx2-4,jund,hmgb1,mcph1,purb,men1,smarca5,znf596,phf19,ruvbl1,spag8,dnmt1,suv39h1,nelfb,eed,tcf24,esr1,e2f8,dek,cbx3,npm1,hexim1,rtf1,kdm1b,eloa,rfx1,pcgf1,rpl23,rbm14,kank2,klf15,acvr2b,tnip1,bmp7,c5ar1,mycn,ezh1,lhx9,smad3,shh,foxo3,sox9,tbx3,znf782,vgl…
SIIvsSI	GO:0090670	1	Human	GO:BP	RNA localization to Cajal body	0.00985223	2.00647	19	258	3	21010	nop10,ruvbl2,ruvbl1
SIIvsSI	GO:0090671	1	Human	GO:BP	telomerase RNA localization to Cajal body	0.00985223	2.00647	19	258	3	21010	nop10,ruvbl2,ruvbl1
SIIvsSI	GO:0090672	1	Human	GO:BP	telomerase RNA localization	0.00985223	2.00647	19	258	3	21010	nop10,ruvbl2,ruvbl1
SIIvsSI	GO:0090685	1	Human	GO:BP	RNA localization to nucleus	0.00985223	2.00647	19	258	3	21010	nop10,ruvbl2,ruvbl1
SIIvsSI	GO:0006297	8	Human	GO:BP	nucleotide-excision repair, DNA gap filling	0.00985223	2.00647	5	264	2	21010	pold3,pold1
SIIvsSI	GO:0045880	19	Human	GO:BP	positive regulation of smoothened signaling pathway	0.00987163	2.00561	38	473	5	21010	gas8,tedc2,rab34,shh,dlg5
SIIvsSI	GO:0046545	20	Human	GO:BP	development of primary female sexual characteristics	0.00987163	2.00561	107	750	11	21010	esr1,robo2,lhx9,pdgfra,fshr,vgf,fanca,gpr149,lhx8,zp3,wt1
SIIvsSI	GO:0004692	11	Human	GO:MF	cGMP-dependent protein kinase activity	0.0100018	1.99992	2	12	1	20139	prkg1
SIIvsSI	GO:0042562	16	Human	GO:MF	hormone binding	0.0100018	1.99992	87	730	10	20139	ctsh,npr3,npr1,pthr1,fshr,mc1r,galr2,calcrl,oxtr,vipr2
SIIvsSI	GO:0001658	19	Human	GO:BP	branching involved in ureteric bud morphogenesis	0.0100179	1.99923	62	750	8	21010	shh,sox9,gdnf,bmp4,dchs1,pax2,bmp2,wt1
SIIvsSI	GO:0031146	1	Human	GO:BP	SCF-dependent proteasomal ubiquitin-dependent protein catabolic process	0.0100697	1.99698	46	105	3	21010	fbxo39,skp2,ccnf
SIIvsSI	GO:0051703	19	Human	GO:BP	biological process involved in intraspecies interaction between organisms	0.0100697	1.99698	55	658	7	21010	dvl1,septin5,ext1,drd4,slc6a4,grp,oxtr
SIIvsSI	GO:0090116	8	Human	GO:BP	C-5 methylation of cytosine	0.0100955	1.99587	5	268	2	21010	dnmt3a,dnmt1
SIIvsSI	GO:0060736	19	Human	GO:BP	prostate gland growth	0.0101213	1.99476	11	468	3	21010	esr1,shh,sox9
SIIvsSI	GO:0001667	9	Human	GO:BP	ameboidal-type cell migration	0.010128	1.99448	429	711	27	21010	anln,hmgb1,pafah1b1,ctsh,kank2,bmp7,itga2,shh,dpp4,radil,plec,sox9,gdnf,gata2,krt2,bmp4,pik3r3,erbb4,nrp2,pax6,hspb1,macf1,id1,nodal,tgfbr2,cd40,rin2
SIIvsSI	GO:1900107	19	Human	GO:BP	regulation of nodal signaling pathway	0.010128	1.99448	8	668	3	21010	dact2,shh,nodal
SIIvsSI	GO:0046189	19	Human	GO:BP	phenol-containing compound biosynthetic process	0.0101369	1.99409	47	568	6	21010	oca2,slc24a5,trpc1,rab38,mc1r,kl
SIIvsSI	GO:0035725	20	Human	GO:BP	sodium ion transmembrane transport	0.0101435	1.99381	181	726	15	21010	ank3,chp1,slc24a5,drd4,hecw2,hcn1,fxyd6,slc6a4,grp,hcn2,dmd,scn2a,slc6a1,slc24a2,scn8a
SIIvsSI	GO:0004690	11	Human	GO:MF	cyclic nucleotide-dependent protein kinase activity	0.0101487	1.99359	8	135	2	20139	prkg1,prkaca
SIIvsSI	GO:0034513	37	Human	GO:MF	box H/ACA snoRNA binding	0.0102953	1.98736	4	293	2	20139	nop10,gar1
SIIvsSI	GO:1902305	4	Human	GO:BP	regulation of sodium ion transmembrane transport	0.0103797	1.98381	62	585	7	21010	ank3,chp1,drd4,hecw2,fxyd6,grp,dmd
SIIvsSI	GO:0045921	26	Human	GO:BP	positive regulation of exocytosis	0.0103797	1.98381	79	729	9	21010	vsnl1,gata2,syt7,syt10,kcnb1,anxa2,pla2g3,stx1a,zp3
SIIvsSI	GO:0007018	1	Human	GO:BP	microtubule-based movement	0.0103929	1.98326	422	43	5	21010	gas8,tekt2,kifc1,rpgr,rsph9
SIIvsSI	GO:0097152	2	Human	GO:BP	mesenchymal cell apoptotic process	0.0103929	1.98326	16	703	4	21010	bmp7,shh,sox9,pax2
SIIvsSI	GO:1903035	19	Human	GO:BP	negative regulation of response to wounding	0.0104311	1.98167	92	751	10	21010	prkg1,epha4,pap,pdgfa,smad3,pdgfra,ptprs,anxa2,krt1,il33
SIIvsSI	GO:0034728	1	Human	GO:BP	nucleosome organization	0.0104379	1.98139	135	341	8	21010	hmgb2,nasp,mcm2,rbbp4,smarca5,pole3,chaf1a,npm1
SIVvsSI	GO:0010817	80	Human	GO:BP	regulation of hormone levels	2.24e-08	7.6488	545	4458	175	21010	slc16a1,plb1,tacr1,pomc,myb,vsnl1,cel,sox11,pask,tubb1,pfkfb2,il1b,ide,ghr,tpo,dgat1,prkar1a,lipe,tspo,prkaca,pfkl,nr3c1,glud1,trpv4,bbs1,cry2,slc16a10,ptpn11,pcsk7,rab11fip2,osbp,g6pc2,htr1a,slc16a2,hsd17b3,furin,slc7a5,stub1,map4k4,cyp17a1,per2,cyp27b1,atp1a1,duox1,rdh11,egr1,dkk3,ece2,ace,cyp1a1,wnk4,acvr1c,nlgn2,foxl2,abat,aimp1,gper1,arhgef7,slco4a1,wnt4,pparg,trpm4,trh,tnfsf11,gabbr1,tg,tcf…
SIIvsSI	GO:0003433	19	Human	GO:BP	chondrocyte development involved in endochondral bone morphogenesis	0.0104428	1.98118	8	677	3	21010	serpinh1,sox9,tgfbr2
SIIvsSI	GO:1902680	1	Human	GO:BP	positive regulation of RNA biosynthetic process	0.0104747	1.97986	1706	751	84	21010	zbed4,mllt1,hmgb2,e2f2,myb,sox11,eny2,uhrf1,e2f7,crem,dvl1,tfcp2,ckap2,mak,rbbp4,hdgf,ruvbl2,jund,gins3,hmgb1,men1,smarca5,ruvbl1,spag8,nup62,ddx11,esr1,e2f8,actr6,dek,npm1,kdm1b,kat7,rbm14,klf15,tnip1,bmp7,mycn,ezh1,smad3,shh,foxo3,sox9,tbx3,znf782,etv1,gata4,gdnf,klf13,gata2,bmp4,sting1,mc1r,erbb4,ahr,pax6,hes5,bhlhe23,galr2,tbx2,hgf,myf6,nlrp3,map3k12,foxa3,mafb,hlf,cdkn2a,six3,anxa2,foxj1,nod…
SIIvsSI	GO:0005686	42	Human	GO:CC	U2 snRNP	0.0105066	1.97854	102	62	3	22090	sf3b2,snrpf,snrpe
SIIvsSI	GO:0009185	1	Human	GO:BP	ribonucleoside diphosphate metabolic process	0.0105068	1.97853	31	41	2	21010	rrm1,rrm2
SIIvsSI	GO:1901605	26	Human	GO:BP	alpha-amino acid metabolic process	0.0105068	1.97853	211	380	11	21010	hmgcll1,aldh18a1,cps1,odc1,tat,ctps1,oca2,asrgl1,icmt,adss2,shmt1
SIIvsSI	GO:0032967	1	Human	GO:BP	positive regulation of collagen biosynthetic process	0.0105135	1.97825	25	51	2	21010	larp6,myb
SIIvsSI	GO:0035850	19	Human	GO:BP	epithelial cell differentiation involved in kidney development	0.0105135	1.97825	49	750	7	21010	klf15,ext1,gdnf,bmp4,foxj1,pax2,wt1
SIIvsSI	GO:0048644	21	Human	GO:BP	muscle organ morphogenesis	0.0105135	1.97825	78	741	9	21010	ryr2,efemp2,xirp2,myh7,myf6,myh6,tnnt2,mybpc3,bmp2
SIIvsSI	GO:0043086	1	Human	GO:BP	negative regulation of catalytic activity	0.0105514	1.97669	612	401	23	21010	gapdh,socs4,fbxo5,mllt1,nqo1,cdc20,plk1,dvl1,mcm2,cox11,camk2n2,pif1,men1,bub3,nup62,chp1,ipo5,npm1,dnajb6,hexim1,rpl23,bmp7,serpinh1
SIIvsSI	GO:0060255	1	Human	GO:BP	regulation of macromolecule metabolic process	0.0105514	1.97669	6772	688	258	21010	gapdh,larp6,zbed4,socs4,casr,fbxo5,mllt1,hmgb2,e2f2,mefv,myb,nostrin,sox11,cdca7,aurkb,esco2,nnt,nqo1,skp2,pcna,eny2,cdc20,pmaip1,rpl13a,cdk1,hpn,ccnf,rps15,uhrf1,iqgap3,plk1,hsp90ab1,kpna2,tfrc,cdc25b,clspn,cenpf,e2f7,prkaca,ran,ppp4r3b,pidd1,xaf1,crem,dtl,dvl1,pld3,eif4e,tfcp2,tyms,pa2g4,ckap2,mcm2,mcm7,mak,rbbp4,ube2i,clns1a,ptges3,dnmt3a,camk2n2,hdgf,ruvbl2,nkx2-4,jund,rfc3,cdc6,pif1,tigar,gi…
SIIvsSI	GO:0140029	19	Human	GO:BP	exocytic process	0.0105811	1.97547	80	723	9	21010	rab8a,septin5,slc18a2,snap25,doc2a,syt9,kcnb1,pla2g3,stx1a
SIIvsSI	GO:0007063	1	Human	GO:BP	regulation of sister chromatid cohesion	0.0105849	1.97531	17	300	3	21010	bub1,fen1,ddx11
SIIvsSI	GO:0018394	1	Human	GO:BP	peptidyl-lysine acetylation	0.0105959	1.97486	131	525	10	21010	eny2,ruvbl2,smarca5,ruvbl1,pole3,dek,kat7,klf15,shh,gata2
SIIvsSI	GO:0002262	1	Human	GO:BP	myeloid cell homeostasis	0.0106078	1.97437	174	534	12	21010	hmgb2,myb,ncapg2,znf16,racgap1,hmgb1,prmt1,cdin1,foxo3,klf13,gata2,bmp4
SIIvsSI	GO:0014046	19	Human	GO:BP	dopamine secretion	0.0106304	1.97345	40	681	6	21010	slc18a2,gdnf,syt7,syt10,syt9,chrna6
SIIvsSI	GO:0010906	8	Human	GO:BP	regulation of glucose metabolic process	0.0106529	1.97253	101	263	6	21010	pmaip1,prkaca,ppp4r3b,cox11,tigar,pfkfb2
SIIvsSI	GO:0051339	20	Human	GO:BP	regulation of lyase activity	0.0106529	1.97253	63	748	8	21010	cacna1d,galr2,avpr2,cacna1c,drd5,vipr2,grm3,npffr2
SIIvsSI	GO:0051661	1	Human	GO:BP	maintenance of centrosome location	0.0106638	1.97209	6	6	1	21010	aspm
SIIvsSI	GO:1902608	19	Human	GO:BP	positive regulation of large conductance calcium-activated potassium channel activity	0.0106638	1.97209	3	12	1	21010	prkg1
SIIvsSI	GO:0060513	2	Human	GO:BP	prostatic bud formation	0.0106676	1.97193	10	534	3	21010	bmp7,shh,bmp4
SIIvsSI	GO:0045654	1	Human	GO:BP	positive regulation of megakaryocyte differentiation	0.0106937	1.97087	11	120	2	21010	hmgb2,znf16
SIIvsSI	GO:0099175	4	Human	GO:BP	regulation of postsynapse organization	0.0107098	1.97022	104	554	9	21010	dvl1,epha4,pafah1b1,ptprd,cdk5r1,lrrc4b,ptprs,tanc2,nrp2
SIIvsSI	GO:0001655	9	Human	GO:BP	urogenital system development	0.0107161	1.96996	67	703	8	21010	esr1,bmp7,shh,sox9,gata2,bmp4,ephb3,pax2
SIIvsSI	GO:0009986	7	Human	GO:CC	cell surface	0.0107725	1.96768	955	716	47	22090	bsn,casr,cxcr4,ly75,hpn,cuzd1,anxa5,hsp90ab1,tfrc,rer1,cdh17,astn1,gp2,ank3,hmgb1,epha4,hmmr,pdgfa,itga2,pcsk6,robo2,shh,dpp4,pdgfra,mcam,epha5,vasn,sptb,fshr,cspg4,islr2,tspan33,itgal,clmp,slc1a2,dmd,gria1,kcnk2,kcnb1,anxa2,dscaml1,il1rl1,tgfbr2,slc6a1,cd40,bcam,gpc5
SIIvsSI	GO:0042692	8	Human	GO:BP	muscle cell differentiation	0.010798	1.96666	389	750	26	21010	prkg1,cdk1,pld3,dnmt1,efemp2,shh,pdgfra,obscn,plec,sox9,cacna1h,tbx3,gata4,bmp4,dkk1,dmd,myh7,tbx2,myf6,myh6,tnnt2,adm,ryr1,smad1,bmp2,wt1
SIIvsSI	GO:0051966	20	Human	GO:BP	regulation of synaptic transmission, glutamatergic	0.0108043	1.9664	79	736	9	21010	cacng7,grm5,hcn1,fxr1,cacng8,dkk1,oxtr,grm7,grm3
SIIvsSI	GO:0060219	19	Human	GO:BP	camera-type eye photoreceptor cell differentiation	0.0108521	1.96448	31	603	5	21010	dscam,sox9,rp1,hcn1,bhlhe23
SIIvsSI	GO:0051973	1	Human	GO:BP	positive regulation of telomerase activity	0.0109264	1.96152	34	323	4	21010	aurkb,hsp90ab1,ptges3,nek2
SIIvsSI	GO:0097435	1	Human	GO:BP	supramolecular fiber organization	0.0109264	1.96152	799	666	41	21010	fbxo5,nostrin,marcksl1,kif2c,iqgap3,hsp90ab1,stmn1,dvl1,ckap2,pafah1b1,tpx2,arhgap18,chp1,haus2,dnajb6,wasf1,kank2,map2,serpinh1,efemp2,smad3,cdk5r1,shh,pdgfra,obscn,plec,rnd1,ext1,sptb,krt2,rdx,svil,xirp2,synpo,myh7,tjp1,eps8,myh6,cdkn2a,anxa2,tnnt2
SIIvsSI	GO:0071208	37	Human	GO:MF	histone pre-mRNA DCP binding	0.0109372	1.96109	4	303	2	20139	slbp,snrpd3
SIIvsSI	GO:0140658	11	Human	GO:MF	ATP-dependent chromatin remodeler activity	0.0109815	1.95934	38	256	4	20139	ercc6l,rad54l,smarca5,rad54b
SIIvsSI	GO:0017156	19	Human	GO:BP	calcium-ion regulated exocytosis	0.0109891	1.95904	65	729	8	21010	snap25,doc2a,syt7,syt10,syt9,kcnb1,stx1a,zp3
SIIvsSI	GO:0042060	19	Human	GO:BP	wound healing	0.0109891	1.95904	419	734	27	21010	prkg1,cxcr4,anxa5,sprr3,pap,pdgfa,itga2,smad3,shh,pdgfra,mcam,plec,ext1,dst,gata4,gata2,slc6a4,celsr1,hspb1,syt7,macf1,anxa2,adra2c,cd40,f8,drd5,krt1
SIIvsSI	GO:0030330	1	Human	GO:BP	DNA damage response, signal transduction by p53 class mediator	0.0110415	1.95697	78	139	4	21010	pmaip1,gtse1,e2f7,pidd1
SIIvsSI	GO:0042490	4	Human	GO:BP	mechanoreceptor differentiation	0.0111125	1.95419	73	648	8	21010	pafah1b1,esrp1,jag2,ush2a,bmp4,hes5,cdh23,whrn
SIIvsSI	GO:0043408	19	Human	GO:BP	regulation of MAPK cascade	0.0111125	1.95419	668	748	39	21010	casr,iqgap3,hmgb1,epha4,prmt1,men1,pafah1b1,nup62,grm5,tnip1,bmp7,c5ar1,pdgfa,fgfr4,ephb1,ccl25,pdgfra,drd4,gata4,fshr,cspg4,bmp4,spry4,erbb4,spry1,kl,dkk1,dmd,sh3rf3,hgf,map3k12,tnfrsf19,adra2c,nodal,rell2,cd40,gpnmb,bmp2,npffr2
SIIvsSI	GO:0010714	1	Human	GO:BP	positive regulation of collagen metabolic process	0.0111184	1.95396	26	51	2	21010	larp6,myb
SIIvsSI	GO:0009582	20	Human	GO:BP	detection of abiotic stimulus	0.0111912	1.95112	143	748	13	21010	cxcr4,hpn,best1,grk1,itga2,gucy2f,ephb1,rgr,rp1,cacna1f,whrn,slc24a2,npffr2
SIIvsSI	GO:1903321	1	Human	GO:BP	negative regulation of protein modification by small protein conjugation or removal	0.0111943	1.951	96	381	7	21010	fbxo5,cdc20,rps15,rpl37,bub3,chp1,rpl23
SIIvsSI	GO:0035148	2	Human	GO:BP	tube formation	0.0111943	1.951	152	703	13	21010	stil,prkaca,dvl1,bmp7,shh,sox9,gdnf,bmp4,hes5,celsr1,nodal,adm,pax2
SIIvsSI	GO:0045121	2	Human	GO:CC	membrane raft	0.0112023	1.95069	285	677	18	22090	prkaca,tubb,gp2,chp1,serpinh1,ephb1,shh,dpp4,chrna3,slc6a4,slc2a1,slc1a2,dmd,adcy1,nos1ap,kcna3,anxa2,tgfbr2
SIIvsSI	GO:0031252	1	Human	GO:CC	cell leading edge	0.01125	1.94885	424	679	24	22090	cxcr4,mefv,pafah1b1,arhgap18,wasf1,inpp5j,psd,robo2,ush2a,sh2b2,dpp4,dst,cspg4,spry4,snap25,myo10,rdx,slc1a2,dmd,macf1,eps8,gria1,kcnb1,sntg1
SIIvsSI	GO:0097730	1	Human	GO:CC	non-motile cilium	0.01125	1.94885	167	717	13	22090	rpgr,rsph9,mak,grk1,rab8a,gucy2f,ush2a,myrip,rp1,cacna1f,cdh23,whrn,drd5
SIIvsSI	GO:0032414	6	Human	GO:BP	positive regulation of ion transmembrane transporter activity	0.0112718	1.94801	114	719	11	21010	prkg1,ryr2,ndufa4,ank3,chp1,drd4,kcnk3,dmd,galr2,nos1ap,stac
SIIvsSI	GO:0072282	19	Human	GO:BP	metanephric nephron tubule morphogenesis	0.0112718	1.94801	8	703	3	21010	sox9,hes5,pax2
SIIvsSI	GO:0051223	1	Human	GO:BP	regulation of protein transport	0.0112924	1.94722	513	723	31	21010	casr,eny2,cdk1,prkaca,ran,slc16a1,nup58,ank3,pfkfb2,chp1,ect2,ipo5,xpo1,rangap1,vsnl1,rab8a,smad3,cdk5r1,shh,myrip,epha5,drd4,sstr5,bmp4,snap25,syt7,kcnb1,cdkn2a,bmp6,hspa8,stx1a
SIIvsSI	GO:0043679	1	Human	GO:CC	axon terminus	0.0113213	1.9461	112	709	10	22090	casr,nmu,epha4,septin6,itga2,ush2a,slc18a2,kcnk2,kcna3,hspa8
SIIvsSI	GO:0038147	9	Human	GO:MF	C-X-C motif chemokine 12 receptor activity	0.0113225	1.94606	1	28	1	20139	cxcr4
SIIvsSI	GO:0006116	26	Human	GO:BP	NADH oxidation	0.0113634	1.94449	5	291	2	21010	nqo1,gpd1
SIIvsSI	GO:0005667	4	Human	GO:CC	transcription regulator complex	0.0114021	1.94301	520	714	29	22090	e2f2,myb,eny2,e2f7,crem,rbbp4,hdgf,jund,hmgb1,men1,esr1,e2f8,cbx3,rbm14,smad3,foxo3,sox9,gata4,gata2,tle1,ahr,tbx2,myf6,mafb,hlf,six3,anxa2,smad9,smad1
SIIvsSI	GO:0098857	2	Human	GO:CC	membrane microdomain	0.0114021	1.94301	286	677	18	22090	prkaca,tubb,gp2,chp1,serpinh1,ephb1,shh,dpp4,chrna3,slc6a4,slc2a1,slc1a2,dmd,adcy1,nos1ap,kcna3,anxa2,tgfbr2
SIIvsSI	GO:1905310	2	Human	GO:BP	regulation of cardiac neural crest cell migration involved in outflow tract morphogenesis	0.0115463	1.93756	3	534	2	21010	bmp7,bmp4
SIIvsSI	GO:1905312	2	Human	GO:BP	positive regulation of cardiac neural crest cell migration involved in outflow tract morphogenesis	0.0115463	1.93756	3	534	2	21010	bmp7,bmp4
SIIvsSI	GO:0009952	11	Human	GO:BP	anterior/posterior pattern specification	0.0115463	1.93756	215	750	17	21010	aurka,scmh1,acvr2b,pcsk6,smad3,shh,tbx3,gata4,bmp4,pax6,dkk1,hes5,celsr1,myf6,nodal,bmp2,wt1
SIIvsSI	GO:0010159	19	Human	GO:BP	specification of animal organ position	0.0115463	1.93756	3	534	2	21010	tbx3,bmp4
SIIvsSI	GO:0072190	19	Human	GO:BP	ureter urothelium development	0.0115463	1.93756	3	534	2	21010	sox9,bmp4
SIIvsSI	GO:0072198	19	Human	GO:BP	mesenchymal cell proliferation involved in ureter development	0.0115463	1.93756	3	534	2	21010	shh,bmp4
SVvsSI	GO:0009725	8	Human	GO:BP	response to hormone	7.76e-08	7.11025	858	2357	153	21010	uso1,gpld1,zmiz1,2,retn,il1b,npffr2,stc1,rdx,nqo1,jak2,nr4a1,rab31,bglap,foxo1,dsg2,tlr2,rerg,mmp14,ca2,mme,thbs1,socs3,slc34a2,prkdc,xbp1,gh2,gpr21,gdf15,bmp6,ctsl,ctss,osbpl8,pcsk9,flt3,ramp2,rarres2,fosb,ptk2b,tnfsf10,cybb,robo2,adm,ctsk,lyn,ufm1,arid5a,ednrb,ramp3,lox,smad6,pdk4,abcc8,hsd11b2,stat5b,alpl,cpn1,trim16,insig1,col1a1,pxn,gsk3a,bcl2,got1,krt19,lpin1,znf366,prcp,nfe2l2,cxcl12,ctsd,…
SIIvsSI	GO:0072199	19	Human	GO:BP	regulation of mesenchymal cell proliferation involved in ureter development	0.0115463	1.93756	3	534	2	21010	shh,bmp4
SIIvsSI	GO:1904526	19	Human	GO:BP	regulation of microtubule binding	0.0115463	1.93756	10	4	1	21010	gas8
SIIvsSI	GO:0120255	20	Human	GO:BP	olefinic compound biosynthetic process	0.0115926	1.93582	26	741	5	21010	prkg1,cacna1h,adm,bmp6,bmp2
SIIvsSI	GO:0010605	1	Human	GO:BP	negative regulation of macromolecule metabolic process	0.0115996	1.93556	3339	672	135	21010	gapdh,socs4,fbxo5,mllt1,hmgb2,mefv,myb,nostrin,sox11,aurkb,nnt,nqo1,pcna,cdc20,rpl13a,cdk1,rps15,uhrf1,iqgap3,plk1,hsp90ab1,cenpf,e2f7,ran,xaf1,crem,dvl1,eif4e,tyms,pa2g4,rbbp4,ube2i,dnmt3a,camk2n2,hdgf,ruvbl2,jund,cdc6,pif1,hmgb1,rpl37,epha4,mcph1,purb,men1,bub3,smarca5,znf596,phf19,pask,dnmt1,suv39h1,zmym2,nup62,tipin,nelfb,ddx4,eed,pole3,aurka,chp1,ipo5,sfrs2,esr1,e2f8,actr6,cbx3,npm1,phax,dna…
SIIvsSI	GO:0016049	1	Human	GO:BP	cell growth	0.0115996	1.93556	502	554	25	21010	prkg1,cxcr4,hpn,hsp90ab1,dvl1,net1,pafah1b1,aurka,npm1,ndrg3,wasf1,kat7,cacng7,dscam,map2,dact3,smad3,nrn1,npr1,sox9,ext1,ptprs,gata4,islr2,nrp2
SIIvsSI	GO:0015872	19	Human	GO:BP	dopamine transport	0.0115996	1.93556	55	681	7	21010	drd4,slc18a2,gdnf,syt7,syt10,syt9,chrna6
SIIvsSI	GO:0006610	1	Human	GO:BP	ribosomal protein import into nucleus	0.0116086	1.93522	4	381	2	21010	ipo5,rpl23
SIIvsSI	GO:0043626	42	Human	GO:CC	PCNA complex	0.0116131	1.93505	1	75	1	22090	pcna
SIIvsSI	GO:0044796	42	Human	GO:CC	DNA polymerase processivity factor complex	0.0116131	1.93505	1	75	1	22090	pcna
SIIvsSI	GO:0036260	141	Human	GO:BP	RNA capping	0.0116238	1.93465	37	303	4	21010	snrpf,snrpe,snrpg,snrpd3
SIIvsSI	GO:0050673	8	Human	GO:BP	epithelial cell proliferation	0.0117005	1.9318	440	703	27	21010	hmgb2,sox11,hpn,uhrf1,iqgap3,hmgb1,pap,fabp7,esr1,c5ar1,smad3,shh,sox9,fshr,gata2,krt2,bmp4,nrp2,pax6,hes5,tbx2,hgf,nodal,rasgrf1,nlrc3,bmp6,pax2
SIIvsSI	GO:0090316	1	Human	GO:BP	positive regulation of intracellular protein transport	0.01187	1.92555	157	446	10	21010	cdk1,prkaca,ran,ank3,chp1,ect2,ipo5,smad3,cdk5r1,shh
SIIvsSI	GO:0032077	1	Human	GO:BP	positive regulation of deoxyribonuclease activity	0.0118956	1.92461	5	300	2	21010	pcna,ddx11
SIIvsSI	GO:1902115	1	Human	GO:BP	regulation of organelle assembly	0.0119258	1.92351	213	566	14	21010	plk1,stil,mak,mphosph9,nup62,npm1,plk4,cep76,rbm14,ptprd,lrrc4b,ptprs,rp1,rdx
SIIvsSI	GO:0072078	19	Human	GO:BP	nephron tubule morphogenesis	0.0119258	1.92351	79	750	9	21010	shh,sox9,gdnf,bmp4,dchs1,hes5,pax2,bmp2,wt1
SIIvsSI	GO:0046184	20	Human	GO:BP	aldehyde biosynthetic process	0.0119551	1.92245	16	741	4	21010	tpi1,cacna1h,bmp6,bmp2
SIIvsSI	GO:0045943	1	Human	GO:BP	positive regulation of transcription by RNA polymerase I	0.0119673	1.922	35	324	4	21010	smarca5,ddx11,actr6,dek
SIIvsSI	GO:0007528	1	Human	GO:BP	neuromuscular junction development	0.0119907	1.92115	52	216	4	21010	mesd,rer1,dvl1,ank3
SIIvsSI	GO:0005198	10	Human	GO:MF	structural molecule activity	0.0120314	1.91968	1102	279	28	20139	rpl18a,myh8,rpl39,bsn,mrpl22,rps8,rpl7a,rpl12,rpl13a,rpl3,rps15,rpl27a,rpl14,tubb,nup205,rpl4,rpl13,sprr3,rpl34,nup58,ank3,rpl37,tecta,sbspon,cpox,nup62,rps29,rpl18
SIIvsSI	GO:0071241	1	Human	GO:BP	cellular response to inorganic substance	0.0120345	1.91957	231	701	17	21010	nqo1,jund,tigar,ank3,ddx11,ect2,shh,cacna1h,kcnk3,syt7,syt10,syt9,adcy1,kcnb1,ryr1,bmp6,cpne8
SIIvsSI	GO:0016052	8	Human	GO:BP	carbohydrate catabolic process	0.0120345	1.91957	163	291	8	21010	gapdh,neu1,xylb,prkaca,tigar,pfkfb2,tpi1,gpd1
SIIvsSI	GO:0048144	1	Human	GO:BP	fibroblast proliferation	0.0120495	1.91903	106	450	8	21010	myb,cdk1,ptges3,cdc6,esr1,e2f8,pdgfa,pdgfra
SIIvsSI	GO:0072010	19	Human	GO:BP	glomerular epithelium development	0.0120495	1.91903	26	750	5	21010	klf15,ext1,bmp4,foxj1,wt1
SIIvsSI	GO:0048878	20	Human	GO:BP	chemical homeostasis	0.0122086	1.91334	1008	717	52	21010	casr,atp6v1h,nnt,eny2,ryr2,tfrc,akr1b1,prkaca,slc16a1,cox11,ank3,cps1,pold1,apob,oca2,chp1,vsnl1,ctsh,grm5,slc24a5,klf15,fgfr4,micu3,npr1,trpc1,tmtc2,epha5,rab38,ext1,drd4,sstr5,gata4,pthr1,fshr,vgf,kl,trpc7,pax6,dmd,cdh23,tjp1,gria1,foxa3,kcnb1,cd40,slc24a2,cacna1c,ryr1,ankh,bmp6,pax2,drd5
SIIvsSI	GO:0016941	16	Human	GO:MF	natriuretic peptide receptor activity	0.0122182	1.91299	3	457	2	20139	npr3,npr1
SIIvsSI	GO:0099503	1	Human	GO:CC	secretory vesicle	0.0122828	1.9107	1039	734	51	22090	prkg1,bsn,atp6v1h,neu1,dcst2,cuzd1,hsp90ab1,prkaca,ddost,tubb,dvl1,racgap1,pa2g4,gp2,hmgb1,knl1,gars1,dsn1,scg5,spag8,septin6,psmb7,ctsh,rab8a,c5ar1,pdgfa,eef2,chgb,myrip,septin5,vamp1,ptprs,slc18a2,otof,sting1,itgal,grp,snap25,dmd,doc2a,syt7,syt10,hgf,syt9,gria1,anxa2,f8,trim9,hspa8,stx1a,krt1
SIIvsSI	GO:0006282	1	Human	GO:BP	regulation of DNA repair	0.0123466	1.90845	217	324	10	21010	pcna,eny2,ppp4r3b,ruvbl2,tigar,hmgb1,rad51ap1,ruvbl1,ddx11,dek
SIIvsSI	GO:0048936	1202	Zebrafish	GO:BP	peripheral nervous system neuron axonogenesis	0.0123662	1.90776	6	558	3	17707	her4.3,her4.4,her4.5
SIIvsSI	GO:0010719	20	Human	GO:BP	negative regulation of epithelial to mesenchymal transition	0.012401	1.90654	35	552	5	21010	hpn,epha4,dact3,vasn,spry1
SIIvsSI	GO:0071702	20	Human	GO:BP	organic substance transport	0.0124227	1.90578	3039	751	137	21010	uso1,prkg1,zw10,casr,plcz1,cxcr4,rpgr,myb,eny2,ryr2,spcs2,cdk1,nasp,kpna2,tfrc,cenpf,prkaca,ran,ipo4,nup205,slc16a1,cdh17,best1,nup58,ank3,slc22a13,ap2s1,cacna1g,scg5,ipo9,pfkfb2,pask,pafah1b1,slbp,nup62,apob,chp1,ect2,ipo5,fabp7,xpo1,nup210,rangap1,vsnl1,efhb,npm1,phax,arl6,icmt,rab8a,nup133,rpl23,cacng7,slc24a5,cacna2d2,klf15,acvr2b,slc2a9,rab34,rab32,smad3,cdk5r1,shh,micu3,trpc1,myrip,sfxn5,ep…
SIIvsSI	GO:0120099	50	Human	GO:CC	procentriole replication complex	0.0124273	1.90562	6	353	2	22090	stil,plk4
SIIvsSI	GO:1903564	19	Human	GO:BP	regulation of protein localization to cilium	0.0124574	1.90457	11	4	1	21010	gas8
SIIvsSI	GO:0006836	19	Human	GO:BP	neurotransmitter transport	0.012473	1.90403	203	733	16	21010	dvl1,septin5,drd4,slc18a2,chrna3,otof,gdnf,slc6a4,snap25,slc1a2,doc2a,syt7,syt9,slc6a1,stx1a,pclo
SIIvsSI	GO:0051028	1	Human	GO:BP	mRNA transport	0.0126613	1.89752	128	375	8	21010	eny2,nup205,nup58,slbp,nup62,xpo1,nup210,nup133
SIIvsSI	GO:0046903	20	Human	GO:BP	secretion	0.0126613	1.89752	954	741	51	21010	prkg1,casr,myb,sox11,eny2,prkaca,dvl1,slc16a1,scg5,pfkfb2,pask,pafah1b1,vsnl1,rab8a,acvr2b,pcsk6,npr1,myrip,septin5,epha5,tbx3,drd4,sstr5,slc18a2,chrna3,otof,gdnf,gata2,erbb4,vgf,slc6a4,grp,snap25,doc2a,gnrhr,syt7,syt10,syt9,kcnb1,oxtr,anxa2,adra2c,slc6a1,chrna6,pla2g3,bmp6,grm7,stx1a,zp3,pclo,bmp2
SIIvsSI	GO:0034751	16	Human	GO:CC	aryl hydrocarbon receptor complex	0.0126726	1.89714	4	562	2	22090	hsp90ab1,ahr
SIIvsSI	GO:0032924	19	Human	GO:BP	activin receptor signaling pathway	0.01268	1.89688	42	677	6	21010	acvr2b,dact2,smad3,shh,nodal,tgfbr2
SIIvsSI	GO:0030139	11	Human	GO:CC	endocytic vesicle	0.0127137	1.89573	342	711	21	22090	nostrin,ubc,tfrc,ap2s1,apob,rab8a,rab34,rab32,dpp4,rab38,cltc,cacng8,colec12,syt7,ehd4,avpr2,syt9,gria1,btc,gria3,rin2
SIIvsSI	GO:0009581	20	Human	GO:BP	detection of external stimulus	0.0128326	1.89169	140	686	12	21010	cxcr4,hpn,best1,grk1,itga2,gucy2f,ephb1,rgr,rp1,cacna1f,whrn,slc24a2
SIIvsSI	GO:0019005	42	Human	GO:CC	SCF ubiquitin ligase complex	0.0129007	1.88939	66	105	3	22090	fbxo39,skp2,ccnf
SIIvsSI	GO:0014013	1	Human	GO:BP	regulation of gliogenesis	0.0129256	1.88855	102	53	3	21010	cxcr4,myb,sox11
SIIvsSI	GO:0006226	8	Human	GO:BP	dUMP biosynthetic process	0.0129362	1.88819	1	46	1	21010	dut
SIIvsSI	GO:0046080	8	Human	GO:BP	dUTP metabolic process	0.0129362	1.88819	1	46	1	21010	dut
SIIvsSI	GO:0046081	8	Human	GO:BP	dUTP catabolic process	0.0129362	1.88819	1	46	1	21010	dut
SIIvsSI	GO:0051254	1	Human	GO:BP	positive regulation of RNA metabolic process	0.012984	1.88659	1845	751	89	21010	zbed4,mllt1,hmgb2,e2f2,myb,sox11,eny2,uhrf1,e2f7,crem,dvl1,tfcp2,ckap2,mak,rbbp4,clns1a,hdgf,ruvbl2,jund,gins3,hmgb1,men1,prpf19,smarca5,ruvbl1,spag8,nup62,ddx11,esr1,e2f8,actr6,dek,npm1,kdm1b,kat7,rbm14,klf15,tnip1,bmp7,mycn,ezh1,smad3,shh,foxo3,sox9,tbx3,znf782,etv1,gata4,gdnf,klf13,gata2,fxr1,bmp4,sting1,mc1r,erbb4,ahr,pax6,hes5,bud23,bhlhe23,galr2,tbx2,hgf,myf6,nlrp3,map3k12,foxa3,mafb,hlf,cd…
SIIvsSI	GO:0030073	20	Human	GO:BP	insulin secretion	0.0130015	1.88601	204	733	16	21010	casr,eny2,prkaca,slc16a1,pfkfb2,vsnl1,acvr2b,myrip,epha5,sstr5,vgf,snap25,syt7,kcnb1,stx1a,pclo
SIIvsSI	GO:0006091	3	Human	GO:BP	generation of precursor metabolites and energy	0.0130078	1.8858	514	317	17	21010	gapdh,hmgcll1,nnt,ndufs1,ndufa4,cdk1,xylb,akr1b1,prkaca,cox11,ptges3,tigar,pfkfb2,pask,tpi1,gpd1,cox5a
SIIvsSI	GO:0099084	19	Human	GO:BP	postsynaptic specialization organization	0.0130313	1.88501	46	620	6	21010	ptprd,lrrc4b,ptprs,ntng2,c1ql2,c1ql3
SIIvsSI	GO:0030544	9	Human	GO:MF	Hsp70 protein binding	0.0130782	1.88345	50	346	5	20139	cdk1,tfrc,pacrg,nup62,dnajb6
SIIvsSI	GO:0001578	19	Human	GO:BP	microtubule bundle formation	0.0131289	1.88177	127	43	3	21010	gas8,tekt2,rsph9
SIIvsSI	GO:0004331	11	Human	GO:MF	fructose-2,6-bisphosphate 2-phosphatase activity	0.0131659	1.88055	5	263	2	20139	tigar,pfkfb2
[truncated: 16,879 more rows]
