# Supplementary material for: An integrated roadmap of European sea bass (Dicentrarchus labrax) spermatogenesis across the annual reproductive cycle
Source: Front Cell Dev Biol. 2026 Jun 24;14:1852477. doi: 10.3389/fcell.2026.1852477 (PMC13342237; doi:10.3389/fcell.2026.1852477)
Supplement: Supplementary file 10 [file Table1.xlsx]

## Sheet: Sheet2
Supplementary Table 1. Germ cell and cyst counts across spermatogenic stages. Quantification of SpgA, SpgB, SpcI, SpcII, Sptds, and Spz across nine histology fields per stage.
Sampe ID	Histology code	Sampling date	Number of cells		Number of cyst
			SpgA	SpgB	SpcI	SpcII	Sptds	Spz
SI_1	G1-1	2021-09-27	142	20	-	-	-	-
SI_1	G1-2	2021-09-27	121	-	-	-	-	-
SI_1	G1-3	2021-09-27	263	-	-	-	-	-
SI_2	G2-1	2021-07-12	204	-	-	-	-	-
SI_2	G2-2	2021-07-12	161	-	-	-	-	-
SI_2	G2-3	2021-07-12	178	-	-	-	-	-
SI_3	G3-1	2021-07-12	256	-	-	-	-	-
SI_3	G3-2	2021-07-12	157	-	-	-	-	-
SI_3	G3-3	2021-07-12	262	-	-	-	-	-
SII_1	G2-1	2020-11-02	300	201	14	-	-	-
SII_1	G2-2	2020-11-02	200	300	18	-	-	-
SII_1	G2-3	2020-11-02	150	259	9	-	-	-
SII_2	G4-1	2020-11-02	60	108	19	-	-	-
SII_2	G4-2	2020-11-02	70	49	20	-	-	-
SII_2	G4-3	2020-11-02	40	89	19	-	-	-
SII_3	G9-1	2020-11-02	100	145	11	-	-	-
SII_3	G9-2	2020-11-02	150	148	16	-	-	-
SII_3	G9-3	2020-11-02	250	185	15	-	-	-
SIII_1	G8-1	2020-11-02	150	201	22	22	-	-
SIII_1	G8-2	2020-11-02	120	171	23	23	-	-
SIII_1	G8-3	2020-11-02	100	259	24	24	-	-
SIII_2	G10-1	2020-11-23	60	108	16	16	-	-
SIII_2	G10-2	2020-11-23	70	90	14	14	-	-
SIII_2	G10-3	2020-11-23	40	89	23	23	-	-
SIII_3	G11-1	2020-11-23	80	145	20	20	-	-
SIII_3	G11-2	2020-11-23	75	160	19	19	-	-
SIII_3	G11-3	2020-11-23	103	185	22	22	-	-
SIV_1	G1-1	2020-11-23	19	26	11	11	11	4
SIV_1	G1-2	2020-11-23	15	28	9	9	9	4
SIV_1	G1-3	2020-11-23	8	25	5	5	5	3
SIV_2	G2-1	2020-11-23	7	21	15	15	15	5
SIV_2	G2-2	2020-11-23	9	15	12	12	12	7
SIV_2	G2-3	2020-11-23	17	8	12	12	12	3
SIV_3	G3-1	2020-11-23	11	11	9	9	9	4
SIV_3	G3-2	2020-11-23	13	14	10	10	10	2
SIV_3	G3-3	2020-11-23	11	11	7	7	7	1
SV_1	G1-1	2021-03-15	-	-	-	-	-	10
SV_1	G1-2	2021-03-15	-	-	-	-	-	9
SV_1	G1-3	2021-03-15	-	-	-	-	-	11
SV_2	G3-1	2021-03-15	-	-	-	-	-	5
SV_2	G3-2	2021-03-15	-	-	-	-	-	7
SV_2	G3-3	2021-03-15	-	-	-	-	-	6
SV_3	G4-1	2021-03-15	-	-	-	-	-	5
SV_3	G4-2	2021-03-15	-	-	-	-	-	2
SV_3	G4-3	2021-03-15	-	-	-	-	-	3
SVI_1	G1-1	2021-05-07	72	-	-	-	-	-
SVI_1	G1-2	2021-05-07	69	-	-	-	-	-
SVI_1	G1-3	2021-05-07	50	-	-	-	-	-
SVI_2	G4-1	2021-05-07	57	-	-	-	-	-
SVI_2	G4-2	2021-05-07	59	-	-	-	-	-
SVI_2	G4-3	2021-05-07	90	-	-	-	-	-
SVI_3	G5-1	2021-05-07	69	-	-	-	-	-
SVI_3	G5-2	2021-05-07	75	-	-	-	-	-
SVI_3	G5-3	2021-05-07	85	-	-	-	-	-
