# Supplementary material for: An integrated roadmap of European sea bass (Dicentrarchus labrax) spermatogenesis across the annual reproductive cycle
Source: Front Cell Dev Biol. 2026 Jun 24;14:1852477. doi: 10.3389/fcell.2026.1852477 (PMC13342237; doi:10.3389/fcell.2026.1852477)
Supplement: Supplementary file 12 [file Table5.xlsx]

## Sheet: Supplementary_table_S7_132_expr
Supplementary Table 5. Dynamic transcriptional patterns across the annual cycle.Classification of 132 temporal DEGs trajectories with stage-specific activation patterns.
Cluster	Pattern	Number of DEGs	Gene name
1	Not-DE_Not-DE_Down-regulated_Not-DE_Not-DE	2802	1433e, 2a5g, 2aaa, 2abb, 5ht4r, a2-ars, a3galt2, aapk2, aatk, aba3, abat, abcb11, abcb9, abcc9, abcg4, abhdd, abi3bp, ablim3, acap, acap3, ace, acer1, ackr4, acot1, acot4, acsbg, acsl, acsl1, acsl6, acss1, actn1, actn4, actr1, actr2, actr2a, acvr1c, acy3, acy3.2, ada, adam10, adam23, adam28, adam9, adamts12, adamts9, adap1, adarb, adarb2, adck, adcy3, adcy5, adcy6, adcy9, add2, adgra2, adgra3, ad…
2	Not-DE_Not-DE_Up-regulated_Not-DE_Not-DE	1660	143b1, a2ap, aadat, abc1, abcb10, abcd2, abce1, abcf2, abcf3, abcg2, abcg8, abhd13, abhd2, abhd2a, abpd, acaca, acsbg1, acsl3, actr10, actr1b, acvr2a, adam15, adamtsl2, adar, adat2, adat3, adck2, adgb, adgrb2, adgrf3, adip, adtrp, af_1420, agbl4, agl, ago1, ago2, ago3, agpat4, agrl3, ahcyl1, ahi1, aldh6a1, aldh9a1b, aldocb, alg11, alms1, als2, ampd3, anapc5, angel2, angpt2, ankef1, ankib1, ankmy1…
3	Not-DE_Not-DE_Not-DE_Up-regulated_Not-DE	1060	clps, dad2, tcb2, zapb, 2, 3bp2, 3bp5l, 5ht2b, 5nt1a, a1cf, a2mg, aacs, ab1ip, abec2, abfb, abrb, acbp, acha2, acha3, acm3, acsa, acyp, ada22, adamts1, adamts8, adml, adro, af9, aflr, ag2, ag35, agnogene, agrl4, aifm3, aka12, akap12, akap9, al1a2, al1l1, aldh, aldh1a2, aldoa, ampn, ampo, angl1, angl4, angptl1, angptl4, anpep, anprb, anr26, anr29, anr40, anr45, anx13, anxa13, ap3b2, ap4a, aplnr, a…
4	Not-DE_Not-DE_Not-DE_Down-regulated_Not-DE	976	orf2, 2aba, 3bhs, 5ht1f, a4, aanat, abca12, abcac, ace2, ach10, ach92, achb2, achn3, acin1, acm5, acs2l, actb, actm, actp1, actr8, acyp2, ada11, adam8, addb, adra2, adssp, af1l1, afap1l1, agrg1, agtpbp1, akt3, aldh1l1, aldh2, aldoc, alx1, am117b, amd1, amdhd2, amigo1, ampd1, ange1, angp1, ankrd13b, ankrd34c, ankrd40, ankub1, anm5, anr53, anx2a, ap3b, apjb, apoeb, aqp1, arh, arh40, arhg9, ari5a, a…
5	Not-DE_Not-DE_Down-regulated_Down-regulated_Not-DE	583	5ntd, a2m, abca1, abcb1, abcc4, acmsd, acss, adam11, adamts10, adamts18, adamts6, adamts7, add, agfg1, agfg2, agrg2, agrg7, agrl1, ainx, ajap1, alg13, ampd, angel, ank2, ankfn1, ankrd29, ano1, anos1, apobec2, arhgap35, arhgef40, arhgef9, art4, ascl, at7l3, atcay, atl1, atp6v0a1, atp6v0e2, atp6v1b2, atp7b, atp8a2, b3galt1, b3galtl, baiap2, bcan, bco1, bfsp1, bglb, bhlhe22, bicd1, braf, brsk, brsk2…
6	Not-DE_Not-DE_Down-regulated_Up-regulated_Not-DE	467	5h1ab, 5ht5a, 5ht7r, aakg2, abcc8, abr, abtb2, acvr1, adamts15, adamts3, akap6, akt, aldo, angpt1, ano4, anpra, ap2a, apba1, apbb1ip, arhgap27, arhgdi, arl14, arl6ip5, asb14, asc, ascl4, atg4, atp8b2, b3galt2, bach, bacurd, baiap2l, bcl2, bcl2l11, bend7, bmp5, btg1, ca2, camk1, capon, card11, cbx8, cc2d1, ccdc41, cd274, cd36, cd74, cd81, cdcp1, cdh24, cdk17, cdkl, celf5, cep57, cers2, chac, chac1…
7	Not-DE_Not-DE_Up-regulated_Up-regulated_Not-DE	321	4f2, abcc5, acap2, acbd3, agbl1, agpat9l, ak1, ak7, ak8, akna, alpl, anapc10, ankrd26, ankrd45, ankrd53, anr66, ap4s1, app, arhgap40, arid5a, ascc2, asph, atad2, atg4d, bach2, bag5, bcl2l14, bdkrb2, bgin, bicd2, bp10, btn3a3, c22orf23, c22orf31, cacna1a, cacna1i, cahz, capza1, cb016, ccdc103, ccdc146, ccdc173, ccdc63, ccdc65, ccdc92, ccnb2, cd59, cdc34, cdh26, cdk6, cdkl1, cep170, cep63-a, cfap10…
8	Not-DE_Not-DE_Up-regulated_Down-regulated_Not-DE	186	2abg, aatc, ack1, acox1, acsf2, adt3, akip1, arl3, aspn, bax, btg3, cacng4, ccdc106, ccsap, cdkl5, cep83, cerkl, clip1, cpn2, daf36, dctn1, dnah11, dnal4, dnm3, dpy30, dyr, dyrk2, eapp, ebf3, ednra, efl1, enl, enpp7, eps15, f26, f263, fam184a, fbxo15, fis1, fkb1a, fmn1, fucl4, fxi2a, g3p, gar2, gels, ghr, gpt3l, grm1, grt1a, gtr1, hcfc1, hebp2, hem3, hmox2, hn1ba, hyas1, hydin, hypdh, i20l2, ift5…
9	Up-regulated_Not-DE_Not-DE_Not-DE_Not-DE	130	adk, ak, adss2, akr1a1b, akr1b1, allt, aox, asrgl1, asx, atad5, bdrt, cacna1g, cbx3, cc122, cdc6, ce034, cf210, cfa61, chaf1a, chew, cipk, clspn, cnot, comc1, coro1ca, cpd1, cpox, crpa, ctps1, cut8, cuzd1, dsn1, eef1g, ef1d, emc3, entpd, ervk-18, figl1, fksa, ftr1, gar1, gpt11, h2az, haus2, hil, hpf1, kcna4, kdm1b, l2, lrrc45, luxe, ly75, mcm6, men1, mrpl22, mrpl23a, mtdha, mttb, mzt2, nap1l1-a, …
10	Down-regulated_Not-DE_Down-regulated_Not-DE_Not-DE	118	ablim, adamts20, adcyap, apba2, arhgap20, arhgap30, bcam, bche, c7, cacna1c, calcrl, camk2, cdh22, cgn, clcf1, clmp, cltc, colec12, ctdsp, ctxn1, cyp26a, cyp3c, dkk1, dpp4, drd4, eef2, epha5, epha6, ezh1, flvcr2, foxo3, fshr, gabrp, galnt, gas1, gata2, gata4, gdnf, gmpr2, gpr158, gpr85, grin3a, hcn1, hecw2, hivep, hlf, hoxa3a, hspb1, ifi44, jag2, kcng2, kctd16, kif26, klf13, krt2, lhx9, lin7, mac…
11	Not-DE_Not-DE_Not-DE_Up-regulated_Up-regulated	115	acp5, agp1, aire, apoa4, apod, arhgap25, arhgef25, ats3, blk, bpi, c1qg, c1s, c209c, casp8, cat, ccm2l, cd79a, cd8a, cd93, chp2, clc4e, cldn5, cltca, cntp4, co7a1, cpas1, cpne5, cst6, cybb, cyp26b, cyp4v, dict, dnm2, dok2, eat2, elk3, erep2, flcn, fucl, gast, gcsam, gima7, gja5, gpr17, grb1l, grm2a, havr1, hsc70, ibp5, ifitm, il18rap, inpp5d, iqsec, itgb2, itk, junb, kcnn1a, kirr3, kv13, lac3, lc…
12	Up-regulated_Up-regulated_Up-regulated_Not-DE_Not-DE	108	aldh18a1, anln, ap2s1, arhgap19, aspm, aurkb, b9d2, best1, bora, btf3l4, ccnf, cdc20, cdca3, cdca7, cdk1, cenpe, cenpl, cenpn, cip2a, cpsf3, dck, ddx11, dek, dnmt1, dpp3, dtl, dut, e2f2, e2f7, ect2, eed, exo1, fancd2, fbxo5, gatm, gcna, gen1, gins3, gtse1, h4, hdgf, hmgb1, hmgb2, hmmr, ipo4, ipo9, kif11, kif23, kif2c, kif4, knl1, kpna2, lbr, mcm2, mcm7, mphosph9, msh5, ncapd3, ncapg, ncapg2, ncap…
13	Down-regulated_Not-DE_Not-DE_Not-DE_Not-DE	101	27, a6l, ahnk, almt, ankh, ano, aps, sh2b2, atp13a, bahc1, c1ql3, c5ar1, cabl1, calc, cbx1, cchcr1, cd40, cdkn2a, chgb, cotx, crmb, dad1, dedd1, drxia, dst, duf5521, e, ervk-19, fau, fxr1, g, gag-pro-pol, gak1a, gp, gpnmb, gpr157, gptc8, hica, il1rl1, il33, kank2, kirr1, limc1, lrat1, lrga, madh, mdog, micu3, mint, mobb, mrpg, muta, ndufa3, ndufc1, nherf2, nkx2.5, nl1b3, nmt1b, nos1ap, ns2, nth, …
14	Down-regulated_Not-DE_Down-regulated_Down-regulated_Not-DE	100	acvr2b, adra2c, atbf1, atp2a, avpr2, bhlhe23, bmp7, cacna1h, cacna2d2, cacng7, cacng8, cdk5r1, chrna3, chrna6, cnnm, col7a, cpne8, csmd, cyp19a, dact3, dchs1, dll, dmd, drd5, dscam, edil3, ehd4, eps8, esrp1, ext1, fbxo41, fgf, foxa3, foxi2-a, fxyd6, gabra, gabrg, gnrhr, gpr149, gpr173, gpr26, grm7, grp, gucy2f, hes5, hnf1ba, htra3, kif1, klf15, lrrc4b, mc1r, msc, mtus2, myh6, myo10, myo18, ndst4,…
15	Not-DE_Not-DE_Not-DE_Not-DE_Down-regulated	92	acly, acta2, afg3, ankr7, apobec, arv1, atpev0a1, bbp1, bt1a1, cdc42bp, cds1, clps, cpne3, daph, dclk2, dnajc27, dock7, dof, duoxa2, e2f5, ehd3, elp6, elys, enod, ercc1, ervk, fa83c, fgf14, gfap, gin1, gpr133, grdn, gtd2b, gtpb1, gtpb2, hace1, hnf-1, ibsp2, insa, itih3, jamp, klhl28, lst1, mark2, mbtd1, mcm10, mrpl35, mrps17a, nceh1, ninj1, nol11, opi1, otu9, paqr9, pcl1, pdf, pip4p2, pls3, pmm, …
16	Not-DE_Not-DE_Not-DE_Not-DE_Up-regulated	81	adam12, adhfe1, aifm1, amgo3, angl2, atn1, bms1, c1qtnf6, camsap1a, cass4, cc136, cdh11, cdkal1, ceda, cfh, co2, col1a, cpls1, crj1c, csf2rb, cyc1, depdc5, eml1, evi2a, fcrl, fgf18, fgf7, fhuf, fmnl1, gap43, glrk, gp2b, gpc, hox4, iny2b, itgb8, kcip1, kcne, knox2, lamb1, marchf, med6, mlo, nfx1, nict, nthb, pda, petl, phkb, pkha4, pltp, podn, polr2l, ppp1r11, prom1a, prv7, ptdss1a, rbm25, rbm5, r…
17	Up-regulated_Not-DE_Up-regulated_Not-DE_Not-DE	62	actr6, anxa5, apob, arl6, astn1, bub3, cdh17, cenpt, cep55, cep76, clns1a, cox5a, dhrs7cb, dhx15, dis3l, e2f8, eef1a, efhb, eif3eb, eno4, fbxo36, fen1, foxi1e, gars1, h1, hsf2bp, hsp90ab1, ipo5, kat7, lctl, mcph1, myh8, ncaph2, ndrg3, ndufs1, nup210, pafah1b1, pcgf1, pidd1, plk4, pms1, pole2, pole3, pole4, prkaca, prmt1, rab8a, rad51ap1, ran, rfc4, rpl27a, rtkn2, ruvbl1, ruvbl2, ska1, snrpe, snrp…
18	Not-DE_Not-DE_Down-regulated_Up-regulated_Up-regulated	60	abcc2, abcc3, adam22, anp32b, arhgap15, auts2, bargin, btk, c6, capn2, casp1, ccr9, cd209, cd40, ch25h, chrna7, cmklr1, csf3r, cyth, dgka, dnase2, fn1, gmip, gpr64, hbz, hmcn1, il2rb, itgam, jak2, jam2a, k1c18, kcnc2, ltb4r1, mme, mmp14, nacad, nckap1l, nfkbid, pdgfrb, plau, ppap2, ppp5, rap1gap, rap1gap2, rimbp2, selenbp1, siglec5, sipa1l2, sox4, spi1, stab1, steap4, syk, tbr1, tc1a, tead, tnfsf…
19	Up-regulated_Up-regulated_Not-DE_Not-DE_Not-DE	47	ak, anr10, atp6v1h, baf, cg057, cox11, crml, dam1, ddost, dep1a, dons, edn, erln1, fba1, gptc4, hmgcll1, horm1, hpn, hsf2b, lmp2, m18bp, mesd, mtrg, nduad, nls1b, nop56, nucks, orc6, pch2, phoq, pmvk, ravr1, rcan3, rnaset2l, rpl12, rs10b, rsph9, serc1, sf3b2, shcaf, smc1, snapc5, spo7, tfrc, toip2, uggt, wsd
20	Not-DE_Not-DE_Not-DE_Down-regulated_Up-regulated	46	abi1, aif1, aqp4, bt3a3, cbpa1, cc170, cd33, cebpa, cmip1, emc10, epd2, frrs1, g137c, gpr18, hvcm, if2, igfr1, igsf1, ilrl2, ink1a, kdm6b, kv3a9, ladd, lifr, map6, mgp, ncs1, niba1, npnt, pde1, piez2, pkhf1, pldx1, rgs3, rhg04, ripk3, rsu1, sh3k1, shot1, spe39, spns3, tgfb1, ycx91, zc3h6, zn710, zp4
21	Not-DE_Not-DE_Not-DE_Down-regulated_Down-regulated	44	afp4, brca2, brd4, c1galt1, cacna1s, cep192, cpcd, dach2, ddx6, dtnb, elavl2, gsg1l, ima7, kldc3, klhl20, lmbl1, mad1l, map2k2, med14, mgap, nkai4, noe2, nsd2, pik1, plagl2, ppp1c, ppp1r26, prtga, ptbp2, rabgap1l, rexo1, s66a2, sec23, slc4a10, smarcd, stk4, susd5, tfap4, tk1, usp31, usp48, wdr32, xkr8, zfyve9
22	Down-regulated_Not-DE_Down-regulated_Up-regulated_Not-DE	43	adm, ahr, an13b, apol6, atp1a, ccl25, cpz, cspg4, dact2, dock3, efemp2, ephb1, ephb3, erbb4, fgfr4, golgb1, gria3, hgf, id1, inka2, irx4, jag1b, kcnh7, kcnk3, kcnn3, lpin, lypd1, myf6, nect3, ntng2, otof, pla2g3, ptprz, rgr, robo2, scn8a, sp6, spry1, syn, tnip1, tns, vamp1, vgll2
23	Not-DE_Not-DE_Down-regulated_Down-regulated_Down-regulated	40	adora1, aimp1, alk, ano2, atl, atp10a, avpr1a, cd200, cdh20, deptor, foxp, ftcd, hapln1, igsf8, islr, k14165, kif21a, matn3, myh, mynn, myo7, notch1, osbpl1a, per, pkd, pld1, rab3d, reln, rgm, scn4aa, slc16a7, slc27a2, slc9a2, sox5, taar, tao, tp73, traf2, unc13b, znf648
24	Up-regulated_Up-regulated_Down-regulated_Not-DE_Not-DE	37	asf1, aurka, bub1, ccna, ccne, cdc25b, ckap2, cks1, col9a, ddx39, dmrt6, eif4a, en, esp1, foxm, foxn, fuk, grk1, h3, kif20, kifc1, lmnb, mybl, nasp, nfkbil2, pkn, pofut, pole1, ppp2r1, rec8l, sgol1, stmn1, sycp1, tfcp2, tim44, tubg, zwint
25	Up-regulated_Not-DE_Not-DE_Up-regulated_Not-DE	32	aim3, ccsapb, cf157, cfa20, cfa90, cp100, cxcr4, dad2, eny2, erip6, f187a, fltop, fnd11, gvpo, h11, kcnmb, lcd1, mei1, myp2, pmaip1, prpf8, rpl18, rpl39, rps29, rps4, scg5, sgcg, t7l1b, tmm81, yihi, yl54, zbed4
26	Not-DE_Not-DE_Not-DE_Up-regulated_Down-regulated	29	adig, ankf1, ankub, asb7, atd2b, cc106, dido1, frmd5, gp180, igs22, itgav, lfa3, mier3, nalf1, nbn, nom1, nufp2, pkhl1, pol4, ramp4, rinb, slik6, swaha, tutla, uaca, usf3, xkr6, zn106, zn346
27	Not-DE_Not-DE_Down-regulated_Not-DE_Up-regulated	27	abca4, amh, antxr, arhgdia, asb2, bai2, bmp1, card10, cdh7, dmbt1, epx, fgf12, fgfr2, fhl3, fmo, fng, glms, hbe, jam4, naalad, nanos1, nfasc, pamr1, ppef2, slc43a3, snx19, tgm2
28	Up-regulated_Not-DE_Down-regulated_Not-DE_Not-DE	26	adk, ank3, cdin1, cep20, cldn, cox7a, dvl1, epha4, gapdh, gp2, hexim1, inpp5j, marcksl1, neu1, npm3, pap, pri1, rttn, sfrs2, slx1, smap2, tob, tube, wee1, xaf1, xylb
29	Up-regulated_Not-DE_Up-regulated_Up-regulated_Not-DE	26	dcst2, eloa, faap100, fbxo39, gas8, grik4, klhl10, mak, mllt1, mlp1, net1, oca2, pacrg, pfkfb2, plcz1, prp2, psmb7, psmc4, rnf43, spag8, tba1c, tck1, tekt1, tex36, ttc12, uso1
30	Down-regulated_Not-DE_Not-DE_Down-regulated_Not-DE	23	a33, amgo1, ari3b, astn2, cd5r1, ck2n2, egfla, hlh13, islr2, kiaa1549l, lasp1, ligo1, lipa3, manel, myrip, pkh4b, plpp4, pyrd2, sh3rf3, sptb2, syn1l, vgf, zn703
31	Not-DE_Up-regulated_Up-regulated_Not-DE_Not-DE	23	bbs9, capn15, casc3, cdca2, cdca8, clasp1, dbf4b, dnajc5, gk, haus6, kidins220b, kntc1, marcksl1a, mrnip, ppp5c, sgpp1, smpd2, sycp2, trim63, ubap2, wdr75, xrn2, zfp184
32	Down-regulated_Not-DE_Not-DE_Up-regulated_Not-DE	22	at8b2, bmp6, c1ql2, cox1, cyb, doc2a, emil2, kif3c, l3, meg10, nell1, nlrp3, nyap2, pmepa, pv1, rdx, sfxn5, shl2a, sorc3, unc79, urom, vit2
33	Not-DE_Not-DE_Down-regulated_Not-DE_Down-regulated	22	adcy8, adcyap1r1, ar, cacnb3, cldn23, cry, fzd8, gbe1, ifngr1, klc, lrp1b, mical, pde4, pfkfb1, plch, plxnc, rnf34, sema4b, sema5, setd1b, tesk1, upf1
34	Up-regulated_Up-regulated_Up-regulated_Up-regulated_Not-DE	21	cenpf, ckb, ckm, esco2, fabp7, h2a, icmt, iqgap3, isg20l2, jund, myb, nkx2-4, nme3, odc1, pa2g4, pold3, ppp4r3b, ppp6c, septin6, trim50, ube2i
35	Not-DE_Up-regulated_Not-DE_Not-DE_Not-DE	19	arhgef3_8, bc1, camk2n, cfa74, e3, fks1, kapca, mak10, mllt, mrps14, nog1, repb, sec39, tatd, tna, triqk, xth, y5961, zp2
36	Not-DE_Down-regulated_Not-DE_Not-DE_Not-DE	16	apcdl, cbxi, ecorir, fstl4, fxr, gphr, ndp, opn1lw, pcp, rpl40e, spcs12, spry, syt2, tlr21, v2, vwc
37	Down-regulated_Down-regulated_Down-regulated_Down-regulated_Not-DE	15	bmp2, cdh23, dscaml1, fat3, foxj1, map2, mybpc3, rab34, shh, snap25, sox9, tafa4, tex2, trim35, vipr2
38	Down-regulated_Not-DE_Down-regulated_Down-regulated_Down-regulated	15	cacna1d, cacna1e, cacna1f, etv1, galr2, hs3st2, kl, map3k12, npr1, obscn, pik3r3, podxl2, scn2a, slc2a9, tal
39	Up-regulated_Not-DE_Not-DE_Down-regulated_Not-DE	15	camk2n2, cc146, ce63a, cf118, cma1b, coa3, dcor, dnajb6, erpg3, gg6lv, pol3, spg16, tecta, thms2, znf596
40	Not-DE_Up-regulated_Down-regulated_Not-DE_Not-DE	13	clgn, dmrt1, emd, foxi, gsg2, map7d3, mrc, ptma, rtp3, scc1, slc24a3, smarcad1, stag1
41	Not-DE_Not-DE_Down-regulated_Down-regulated_Up-regulated	12	ank, apoh, cd22, fli1, fyb1, id2, ikzf1, il8, mot7, rgs, slc6a6s, tcim
42	Not-DE_Not-DE_Up-regulated_Up-regulated_Up-regulated	12	adamts2, arhgef3, cbl, ctsa, dera, ern1, etnk1, map4k3, mark3, rhag, ttn, znf235
43	Not-DE_Not-DE_Up-regulated_Not-DE_Down-regulated	11	abi2, hat1, kcnab2, mxra5, otogl, phrf1, pik3r1, ppp6r2, smu1, spef2, stag2
44	Down-regulated_Down-regulated_Down-regulated_Not-DE_Not-DE	10	cnga3, f8, gria1, hspa8, kcna3, kcns2, rab38, shc3, slc6a4, smad9
45	Down-regulated_Down-regulated_Not-DE_Not-DE_Not-DE	10	7b2, cap, esm1, fib, mppe1, ns1, rrag, t11l1, t178b, unc13
46	Up-regulated_Up-regulated_Down-regulated_Down-regulated_Not-DE	10	atp2b, calm, camsap, casr, crem, eif4e, nid, tba1b, top2, tubb
47	Down-regulated_Not-DE_Not-DE_Down-regulated_Down-regulated	9	an34c, ehbp1, gpc5, kt5aa, lipa4, mboa4, msh, nckp5, nps4l
48	Down-regulated_Not-DE_Not-DE_Not-DE_Up-regulated	9	bc11a, bud23, ccd80, coga1, comm, psbl, sml, thp2, vitrn
49	Up-regulated_Not-DE_Up-regulated_Down-regulated_Not-DE	9	cenps, h2b, larp6, pgbd1, pld3, prkg1, sbspon, tekt2, ubr7
50	Up-regulated_Up-regulated_Up-regulated_Down-regulated_Not-DE	9	chp1, cit, ddx4, dna2, ercc6l, nek2, nup58, skp2, spc24
51	Down-regulated_Down-regulated_Not-DE_Up-regulated_Not-DE	7	atp5if1b, ctnd2, leul, rn183, rps31, sntg1, tnnt2
52	Down-regulated_Not-DE_Down-regulated_Up-regulated_Up-regulated	7	btc, celsr1, col6a, gja3, itgal, ptprs, tgfbr2
53	Down-regulated_Not-DE_Up-regulated_Not-DE_Not-DE	7	hmgcs1, itga2, kbtbd13, lhx8, rbm14, tjp1, top2b
54	Not-DE_Not-DE_Down-regulated_Up-regulated_Down-regulated	7	aqp11, atp11a, c3, cht1, plxnb, ryr3, socs6
55	Not-DE_Not-DE_Up-regulated_Down-regulated_Down-regulated	7	brd1, cacna1b, fzd3, gls, nipblb, ranbp2, tada2b
56	Not-DE_Up-regulated_Up-regulated_Up-regulated_Not-DE	7	cbs, ercc6, osbpl8, rab28, slc1a1, slc22a4, smarce1
57	Up-regulated_Not-DE_Down-regulated_Up-regulated_Not-DE	7	hya, nqo1, polb, rln, syb, tatd, tom20
58	Down-regulated_Not-DE_Down-regulated_Not-DE_Up-regulated	6	drp2, krt1, mfn1, pax2, rhobtb2, wt1
59	Down-regulated_Not-DE_Down-regulated_Up-regulated_Down-regulated	6	col4a, dlg5, fndc4, rp1, sez6, sv2
60	Down-regulated_Not-DE_Not-DE_Not-DE_Down-regulated	6	aoc, arrd3, atpe, glg1, kcnk2, vgll
61	Down-regulated_Not-DE_Up-regulated_Up-regulated_Not-DE	5	hexim, myh7, nptx2, tle1, uckl1
62	Up-regulated_Up-regulated_Down-regulated_Up-regulated_Not-DE	5	ccnb, dkk, mad2, mefv, smyd
63	Down-regulated_Down-regulated_Down-regulated_Down-regulated_Down-regulated	4	hcn2, kif5, nkx1, slc15a2
64	Down-regulated_Down-regulated_Down-regulated_Up-regulated_Not-DE	4	ccdc64, clul1, grm3, stx1a
65	Down-regulated_Down-regulated_Not-DE_Down-regulated_Not-DE	4	b4galnt2, dad4, odv-e18, prvu
66	Down-regulated_Not-DE_Not-DE_Up-regulated_Down-regulated	4	crld1, radil, stxb, targ1
67	Not-DE_Not-DE_Up-regulated_Not-DE_Up-regulated	4	fbxo38, meaf6, mrps18a, slx4
68	Up-regulated_Not-DE_Down-regulated_Down-regulated_Not-DE	4	apc10, rpb1, rpgr, smap
69	Up-regulated_Not-DE_Not-DE_Not-DE_Up-regulated	4	cenpb, dthd1, esr1, int15
70	Up-regulated_Up-regulated_Not-DE_Down-regulated_Not-DE	4	cma1d, nacho, pif1, qric2
71	Up-regulated_Up-regulated_Not-DE_Up-regulated_Not-DE	4	gcp60, gt2d2, lrc51, vpx
72	Down-regulated_Not-DE_Up-regulated_Down-regulated_Not-DE	3	baz2b, fanca, grm5
73	Down-regulated_Not-DE_Up-regulated_Up-regulated_Down-regulated	3	g2e3, npffr2, ush2a
74	Not-DE_Down-regulated_Down-regulated_Down-regulated_Not-DE	3	cers, npas3, pkd1l1
75	Not-DE_Down-regulated_Down-regulated_Not-DE_Not-DE	3	aoc3, neb, sam9l
76	Not-DE_Down-regulated_Down-regulated_Up-regulated_Not-DE	3	atp4a, igsf3, irf4
77	Not-DE_Down-regulated_Not-DE_Up-regulated_Not-DE	3	f219a, sta10, ucma
78	Not-DE_Not-DE_Up-regulated_Up-regulated_Down-regulated	3	il1b, ppdpfb, zdhhc3
79	Not-DE_Up-regulated_Not-DE_Down-regulated_Not-DE	3	cv031, oaz1, ubtd1
80	Not-DE_Up-regulated_Up-regulated_Down-regulated_Not-DE	3	celf3, ihh, tle5
81	Up-regulated_Not-DE_Not-DE_Down-regulated_Down-regulated	3	pufq, rps15, xpo1
82	Up-regulated_Not-DE_Not-DE_Not-DE_Down-regulated	3	nop10, petn, ubr
83	Up-regulated_Not-DE_Not-DE_Up-regulated_Up-regulated	3	ndufa4, rps12, usp
84	Up-regulated_Up-regulated_Not-DE_Not-DE_Up-regulated	3	hlv, oadg, spcs2
85	Down-regulated_Down-regulated_Down-regulated_Up-regulated_Down-regulated	2	kcnb1, nrn1
86	Down-regulated_Down-regulated_Not-DE_Down-regulated_Down-regulated	2	fucl5, ryr1
87	Down-regulated_Down-regulated_Not-DE_Not-DE_Down-regulated	2	csc1, nof
88	Down-regulated_Not-DE_Down-regulated_Down-regulated_Up-regulated	2	bmp4, magi3
89	Down-regulated_Not-DE_Down-regulated_Not-DE_Down-regulated	2	adcy1, neur
90	Not-DE_Down-regulated_Down-regulated_Not-DE_Down-regulated	2	sema3, tc.mate
91	Not-DE_Up-regulated_Down-regulated_Not-DE_Up-regulated	2	igf1, prkar
92	Not-DE_Up-regulated_Down-regulated_Up-regulated_Not-DE	2	cdc14, phf20
93	Not-DE_Up-regulated_Not-DE_Not-DE_Up-regulated	2	defi6, tht1
94	Not-DE_Up-regulated_Not-DE_Up-regulated_Up-regulated	2	arg1, sgcd
95	Up-regulated_Not-DE_Down-regulated_Up-regulated_Up-regulated	2	arhgap18, cox6a
96	Up-regulated_Up-regulated_Up-regulated_Not-DE_Down-regulated	2	cps1, pcna
97	Down-regulated_Down-regulated_Down-regulated_Not-DE_Up-regulated	1	col5as
98	Down-regulated_Down-regulated_Not-DE_Up-regulated_Down-regulated	1	atp8
99	Down-regulated_Down-regulated_Not-DE_Up-regulated_Up-regulated	1	alkbh8
100	Down-regulated_Down-regulated_Up-regulated_Down-regulated_Down-regulated	1	tcb1
101	Down-regulated_Down-regulated_Up-regulated_Up-regulated_Not-DE	1	anxa2
102	Down-regulated_Down-regulated_Up-regulated_Up-regulated_Up-regulated	1	stxa
103	Down-regulated_Not-DE_Not-DE_Down-regulated_Up-regulated	1	sn
104	Down-regulated_Not-DE_Not-DE_Up-regulated_Up-regulated	1	igs21
105	Down-regulated_Not-DE_Up-regulated_Down-regulated_Down-regulated	1	dbf4
106	Down-regulated_Not-DE_Up-regulated_Not-DE_Up-regulated	1	nlrc3
107	Down-regulated_Up-regulated_Down-regulated_Down-regulated_Down-regulated	1	pclo
108	Down-regulated_Up-regulated_Up-regulated_Up-regulated_Not-DE	1	cdkn3
109	Not-DE_Down-regulated_Down-regulated_Down-regulated_Down-regulated	1	slc35f3
110	Not-DE_Down-regulated_Down-regulated_Up-regulated_Up-regulated	1	aff1
111	Not-DE_Down-regulated_Not-DE_Down-regulated_Down-regulated	1	gd
112	Not-DE_Down-regulated_Not-DE_Down-regulated_Not-DE	1	tspan
113	Not-DE_Down-regulated_Not-DE_Down-regulated_Up-regulated	1	lorf2
114	Not-DE_Down-regulated_Not-DE_Not-DE_Down-regulated	1	rnaseh1
115	Not-DE_Down-regulated_Up-regulated_Down-regulated_Down-regulated	1	pol
116	Not-DE_Down-regulated_Up-regulated_Not-DE_Not-DE	1	alg9
117	Not-DE_Not-DE_Up-regulated_Down-regulated_Up-regulated	1	fbln7
118	Not-DE_Up-regulated_Down-regulated_Down-regulated_Not-DE	1	usp6nl
119	Not-DE_Up-regulated_Down-regulated_Up-regulated_Up-regulated	1	eif4g
120	Not-DE_Up-regulated_Not-DE_Not-DE_Down-regulated	1	uvde
121	Not-DE_Up-regulated_Not-DE_Up-regulated_Not-DE	1	dip2c
122	Up-regulated_Not-DE_Down-regulated_Not-DE_Up-regulated	1	ctsh
123	Up-regulated_Not-DE_Not-DE_Up-regulated_Down-regulated	1	bsn
124	Up-regulated_Not-DE_Up-regulated_Down-regulated_Up-regulated	1	ubc
125	Up-regulated_Not-DE_Up-regulated_Not-DE_Down-regulated	1	npm1
126	Up-regulated_Not-DE_Up-regulated_Not-DE_Up-regulated	1	gag-pol
127	Up-regulated_Not-DE_Up-regulated_Up-regulated_Down-regulated	1	gpd1
128	Up-regulated_Not-DE_Up-regulated_Up-regulated_Up-regulated	1	dnmt3a
129	Up-regulated_Up-regulated_Not-DE_Up-regulated_Up-regulated	1	tmem120b
130	Up-regulated_Up-regulated_Up-regulated_Down-regulated_Down-regulated	1	dnah
131	Up-regulated_Up-regulated_Up-regulated_Not-DE_Up-regulated	1	cdc45
132	Up-regulated_Up-regulated_Up-regulated_Up-regulated_Up-regulated	1	tuba
