# Supplementary material for: An integrated roadmap of European sea bass (Dicentrarchus labrax) spermatogenesis across the annual reproductive cycle
Source: Front Cell Dev Biol. 2026 Jun 24;14:1852477. doi: 10.3389/fcell.2026.1852477 (PMC13342237; doi:10.3389/fcell.2026.1852477)
Supplement: Supplementary file 13 [file Table7.xlsx]

## Sheet: Supplementary_table_S5_List_fer
Supplementary Table 7. Fertility-associated stage-specific markers. List of 14 fertility-related genes upregulated in SIV involved in axoneme assembly, flagellar organisation and nuclear remodelling.
Gene name	Spermatogenesis-fertility function
dnajb13	Formation of the central complex of ciliary and flagellar axonemes.
dnah1	Force generating protein of cilia required for sperm flagellum motility.
dynlt1	Acts as a motor for the intracellular retrograde motility of vesicles and organelles along microtubules.
cfap69	Required for sperm flagellum assembly and stability.
qrich2	Has an essential role in the formation of sperm flagella and flagellar structure maintenance.
odf2	ODFs are filamentous structures located on the outside of the axoneme in the midpiece and principal piece of the mammalian sperm tail and could help to maintain the passive elastic structures and elastic recoil of the sperm tail.
iqcg	key regulator of ciliary/flagellar motility, which maintains the alignment and integrity of the distal axoneme and regulates microtubule sliding in motile axonemes.
katna1	Regulates microtubule dynamics.
spag8	Involved in the acrosome reaction and in the binding of sperm to the zona pellucida.
spef2	Required for correct axoneme development in spermatozoa. Important for the normal development of the manchette and sperm head morphology.
sycp3	Required for normal meiosis during spermatogenesis and male fertility. Required for centromere pairing during meiosis in male germ cells.
parp11	Plays a role in nuclear envelope stability and nuclear remodelling during spermiogenesis.
rfx2	Acts by regulating the expression of genes required for the haploid phase during spermiogenesis, such as genes required for cilium assembly and function.
cimap1b	Located in motile flagellar cilium
