# Supplementary material for: An integrated roadmap of European sea bass (Dicentrarchus labrax) spermatogenesis across the annual reproductive cycle
Source: Front Cell Dev Biol. 2026 Jun 24;14:1852477. doi: 10.3389/fcell.2026.1852477 (PMC13342237; doi:10.3389/fcell.2026.1852477)
Supplement: Supplementary file 14 [file Table8.xlsx]

## Sheet: Supplementary_table_S6_RNA_seq_
Supplementary Table 8. Chromatin-related genes upregulated during spermiogenesis. Comprehensive list of 426 chromatin-associated DEGs, including histone variants, modifiers, transcription factors, centrosomal proteins, heterochromatin regulators and SUMO/E2 conjugating enzymes.
Histone category	Gene name (current study)	Gene name common to Barrachina et al. (2018)
Histones and histone modifiers	taf9, cbx8, suv39h1, tshz3, ezh1, dnmt3a, rara, h1-5, jak2, kmt5a, chd3, hdac4, smarca2, nasp, pitx3, foxa3, phf20, e2f6, ep400, jarid2, sap30, nsd1, cbx6, loxl2, jdp2, uhrf1, rbl2, foxa1, cbx7, hmgb2, prmt1, hdac1	atad2, dpy30, gsg2, h2afv, skp1
Zinc fingers and transcription factors	foxj3, rbl1, hnrnpk, nfe2l1, hnf1b, tfeb, etv7, taf9, tcf15, sox5, nacc2, foxo1, tet1, nobox, pou6f2, nkx2-4, pax3, hes2, gsx1, sp8, tshz3, tead3, foxd1, egr1, grhl2, elf4, stat4, bhlha15, pparg, lhx3, nr1i2, sox9, ell, etv6, nrip1, esrrg, lhx8, pou3f1, nfatc4, tead1, klf11, hoxc10, gata6, nkx1-2, zeb2, lmx1a, tcf7l1, tfap2a, sp6, sox7, klf1, mef2c, rbpjl, tcf12, fosl2, tfcp2, bach2, atoh1, rara,…	akna, dzip1, hmgb2, hsp70, mlf1, znf813
Centrosomal proteins	ppp4r3b, chd3, nek2, cdk1, tacc3, actr1b, nup62, tubg2, cep295, npm1, mapre3, fopnl, mks1, ckap5, mapre1, cep131, tmem67, haus5, cep85, sass6, plk1, kiaa0586, dctn2, tbccd1, cdc14a, sfi1, tubgcp5, cep120, katnb1, nek2, ints13, odf2, ccnf, plk4, pcnt, haus4, wrap73, haus6, ccp110, cep350	alms1, cep135, cep57l1, cep63, cetn1, cetn3, dynll2, dynlrb1, efhc1, ndk7, poc1b, poc5, rpgr, rttn, ssna1
Other chromatin-related proteins	-	dnal1, hspa8, psmd1, psmd14, psmd2, psmd7, spata18, uba1, usp14, vcp
Heterochromatin formation	rbl1, suv39h1, smarcad1, rbl2,baz1a	-
MicroRNA-mediated gene silencing	tut7, ncbp1, limd1, tut4, ncbp2, mbd2	-
E2 ubiquitin conjugating enzymes	ube2f, ube2e1, ube2d2, ube2d4, ube2j2, ube2i, ube2c, ube2s, ube2n, ube2r2	-
SUMOylation	sumo1, sumo3l, uba2, nsmce2, znf451, ranbp2	-
